# Supplementary material for: Genomic Signatures of Recent Adaptation in a Wild Bumblebee
Source: Mol Biol Evol. 2022 Feb 3;39(2):msab366. doi: 10.1093/molbev/msab366 (PMC8845123; doi:10.1093/molbev/msab366)
Supplement: msab366_Supplementary_Data [file msab366_supplementary_data.zip]

Archive with 11 entries (11 files):
- Table_S1_sample_information.xlsx
- Table_S2_nsl_analysis.xlsx
- Table_S3_gene_ontology_term_enrichment_analysis.xlsx
- Table_S4_functional_domain_analysis.xlsx
- Table_S5_wolbachia_blast_search_results.xlsx
- Table_S6_gene_expression_across_bumblebee_life_stages.xlsx
- Table_S7_genes_in_conserved_regions_of_low_diversity.xlsx
- Table_S8_insecticide_resistance_genes.xlsx
- Table_S9_pesticide_response_genes.xlsx
- Table_S10_copy_number_variation_in_bombus_terrestris.xlsx
- supplemental_information_mbe_formatted.pdf
