# Supplementary material for: Genomic Signatures of Recent Adaptation in a Wild Bumblebee
Source: Mol Biol Evol. 2022 Feb 3;39(2):msab366. doi: 10.1093/molbev/msab366 (PMC8845123; doi:10.1093/molbev/msab366)
Supplement: msab366_Supplementary_Data [file msab366_supplementary_data.zip › Table_S2_nsl_analysis.xlsx]

## Sheet: Table_S2
Table S2: |nSL| analysis to identify bumblebees genes with signatures of recent positive selection
Manuscript name: Genomic signatures of recent adaptation in a wild bumblebee.
Author list: Thomas J. Colgan, Andres N. Arce, Richard, J. Gill, Ana Ramos Rodrigues, Abdoulie Kanteh, Elizabeth J. Duncan, Li Li, Lars Chittka and Yannick Wurm
Table S2: The statistic |nSL| was calculated for each high quality SNP identified in the mainland British population with the SNP with highest |nSL| score per gene reported for genes found on one of the 18 chromosome-level scaffolds of the bumblebee genome reference assembly. For each gene, the table shows locus ID (NCBI gene symbol), top |nSL| score for that gene, the SnpEff functional annotatio…
Legend
|nSL| score >= 2.87 =Top ten percent of genes with highest |nSL|
|nSL| score >= 2 = extreme signature of selection
Locus ID	Top |nSL| score per gene	snpEff functional annotation	Gene Description
LOC100649920	5.13605	intron variant	uncharacterized protein LOC100649920
LOC100644582	4.99033	missense variant	uncharacterized protein LOC100644582
LOC100648658	4.99033	missense variant	uncharacterized protein LOC100648658
LOC100645566	4.85505	3 prime UTR variant	uncharacterized protein LOC100645566
LOC100645801	4.84712	intron variant	uncharacterized protein LOC100645801
LOC100648737	4.66864	synonymous variant	protein crumbs
LOC100649570	4.62028	intron variant	Down syndrome cell adhesion molecule-like protein Dscam2
LOC100645682	4.54966	synonymous variant	transcription initiation factor TFIID subunit 5
LOC100643587	4.53635	intron variant	POU domain,2C class 6,2C transcription factor 1
LOC100649615	4.52335	synonymous variant	ataxin-7-like protein 1
LOC100644389	4.47147	intron variant	monocarboxylate transporter 2
LOC100649807	4.43771	intron variant	gamma-aminobutyric acid receptor alpha-like
LOC100649131	4.40809	intron variant	ras-related protein Rab-37
LOC100649795	4.39361	intron variant	glutamate receptor ionotropic,2C kainate 2
LOC100644736	4.38585	missense variant	N-acetylglucosamine-1-phosphotransferase subunits alpha/beta
LOC105666162	4.32596	5 prime UTR variant	uncharacterized protein LOC105666162
LOC100645716	4.32387	intron variant	uncharacterized protein LOC100645716
LOC100651613	4.31178	intron variant	protein id=XP 020721683.1
LOC100651199	4.28303	intron variant	uncharacterized protein LOC100651199
LOC100649031	4.27042	5 prime UTR variant	facilitated trehalose transporter Tret1
LOC100649699	4.24235	splice donor variant&intron variant	tetratricopeptide repeat protein 37-like
LOC100642239	4.23096	intron variant	monocarboxylate transporter 10
LOC100651409	4.22947	intron variant	uncharacterized protein LOC100651409
LOC100643722	4.21777	intron variant	uncharacterized protein LOC100643722
LOC100648320	4.2088	intron variant	uncharacterized protein LOC100648320
LOC100649340	4.19891	intron variant	alpha-aminoadipic semialdehyde synthase,2C mitochondrial
LOC100648430	4.14695	5 prime UTR variant	GTPase-activating Rap/Ran-GAP domain-like protein 3
LOC100649815	4.12444	intron variant	tyrosine-protein kinase Drl
LOC100646757	4.11849	intron variant	ecdysone receptor
LOC100644893	4.09767	intron variant	neurotrimin
LOC100651044	4.08297	intron variant	chromatin modification-related protein eaf-1
LOC100649919	4.07657	intron variant	nose resistant to fluoxetine protein 6
LOC100650346	4.0753	intron variant	homeobox protein Hox-A3
LOC100645685	4.06123	intron variant	lachesin
LOC100647940	4.05533	intron variant	5-hydroxytryptamine receptor
LOC100650933	4.05141	intron variant	clavesin-1
LOC100650023	4.05015	intron variant	uncharacterized protein LOC100650023
LOC100644495	4.04975	intron variant	putative fatty acyl-CoA reductase CG5065
LOC100647320	4.04635	intron variant	uncharacterized protein LOC100647320
LOC100649264	3.99173	intron variant	neuroligin-4,2C X-linked
LOC110119237	3.99005	intron variant	uncharacterized protein LOC110119237
LOC100646310	3.98734	intron variant	transducin beta-like protein 2
LOC100651474	3.97049	5 prime UTR variant	neuroligin-1
LOC110119538	3.97049	5 prime UTR variant	uncharacterized protein LOC110119538
LOC100650886	3.96158	intron variant	farnesol dehydrogenase
LOC100647267	3.93598	intron variant	uncharacterized protein LOC100647267
LOC105666711	3.93564	intron variant	tyrosine-protein kinase Btk29A
LOC100648751	3.92549	intron variant	carbohydrate sulfotransferase 11
LOC100648981	3.92549	intron variant	uncharacterized protein LOC100648981
LOC100652239	3.92475	intron variant	transcriptional activator protein Pur-beta
LOC100650787	3.91541	intron variant	tachykinin-like peptides receptor 99D
LOC100644907	3.91355	intron variant	uncharacterized protein LOC100644907
LOC100645499	3.90452	synonymous variant	palmitoyl-protein thioesterase 1
LOC100649916	3.9023	intron variant	KN motif and ankyrin repeat domain-containing protein 2
LOC100648315	3.8914	intron variant	phosphatase and actin regulator 2
LOC100650471	3.889	intron variant	regulating synaptic membrane exocytosis protein 1
LOC100645202	3.86694	intron variant	uncharacterized protein LOC100645202
LOC100645758	3.86514	intron variant	autophagy-related protein 16-1
LOC110120039	3.85832	intron variant	uncharacterized protein LOC110120039
LOC100645913	3.85027	intron variant	glutamate receptor 1
LOC105666132	3.84646	synonymous variant	uncharacterized protein LOC105666132
LOC100647968	3.846	intron variant	protein groucho-1
LOC100645019	3.84344	intron variant	calcitonin gene-related peptide type 1 receptor
LOC100650996	3.8433	intron variant	lachesin
LOC100643796	3.8418	intron variant	uncharacterized protein LOC100643796
LOC100648213	3.84028	intron variant	nucleus accumbens-associated protein 1
LOC100645257	3.83804	intron variant	mucin-3A
LOC100642436	3.81824	intron variant	glutamate receptor ionotropic,2C kainate 2
LOC100650714	3.81629	intron variant	RNA-binding protein Musashi homolog Rbp6
LOC100644108	3.81442	intron variant	AMP deaminase 2
LOC100646034	3.81042	3 prime UTR variant	von Hippel-Lindau disease tumor suppressor
LOC100648690	3.80451	3 prime UTR variant	CLIP-associating protein 1-A
LOC100649166	3.79312	intron variant	uncharacterized protein LOC100649166
LOC110119151	3.79189	5 prime UTR variant	L-allo-threonine aldolase-like
LOC100643584	3.7905	synonymous variant	protein kinase C and casein kinase substrate in neurons protein 1
LOC100648324	3.78706	intron variant	homeobox protein Nkx-6.2
LOC105665832	3.77968	intron variant	lachesin
LOC100647577	3.7694	intron variant	RNA-binding protein MEX3B
LOC100642411	3.74277	intron variant	zinc finger protein ush
LOC100649459	3.73883	synonymous variant	general transcription factor IIF subunit 1
LOC100646293	3.73698	intron variant	nuclear receptor coactivator 7
LOC100646444	3.7358	intron variant	uncharacterized protein LOC100646444
LOC100644946	3.73366	intron variant	beta-1,2C4-glucuronyltransferase 1
LOC100643650	3.7275	intron variant	titin
LOC100646037	3.723	3 prime UTR variant	F-box/LRR-repeat protein 2
LOC100647800	3.72167	intron variant	lateral signaling target protein 2 homolog
LOC100649561	3.72124	intron variant	laminin subunit alpha-1
LOC100650582	3.70793	intron variant	uncharacterized protein LOC100650582
LOC100648363	3.70634	intron variant	uncharacterized protein LOC100648363
LOC100643981	3.69338	intron variant	high-affinity choline transporter 1
LOC105666583	3.69317	intron variant	MAP kinase-activating death domain protein
LOC100651336	3.68958	5 prime UTR variant	hornerin
LOC100647622	3.68848	intron variant	IQ motif and SEC7 domain-containing protein 2
LOC100645674	3.68797	intron variant	semaphorin-2A
LOC100642940	3.68749	intron variant	BAG domain-containing protein Samui
LOC100644674	3.68467	synonymous variant	U3 small nucleolar RNA-interacting protein 2
LOC100644332	3.68359	intron variant	zwei Ig domain protein zig-8
LOC100644655	3.67598	intron variant	unconventional myosin-Va
LOC100643982	3.66963	intron variant	disks large 1 tumor suppressor protein
LOC100648744	3.66637	intron variant	pikachurin
LOC100647567	3.66526	intron variant	semaphorin-1A
LOC100646747	3.66056	intron variant	carbonic anhydrase 6
LOC100647134	3.65661	intron variant	synaptotagmin-6
LOC100643243	3.656	intron variant	dipeptidase 1
LOC100642216	3.65452	intron variant	dynein heavy chain 10,2C axonemal
LOC100645527	3.65452	intron variant	multiple coagulation factor deficiency protein 2 homolog
LOC100644578	3.65352	intron variant	inactive rhomboid protein 1
LOC100650342	3.64944	intron variant	disintegrin and metalloproteinase domain-containing protein 10
LOC100649052	3.64594	intron variant	endocuticle structural glycoprotein ABD-4
LOC100651114	3.63657	5 prime UTR variant	sialin
LOC100642240	3.63402	intron variant	protein alan shepard
LOC100651340	3.63226	intron variant	catenin delta-2
LOC100647470	3.62691	intron variant	zwei Ig domain protein zig-8
LOC100649775	3.62675	intron variant	protein numb
LOC100642492	3.62619	intron variant	Fanconi anemia group J protein homolog
LOC100650861	3.62402	missense variant	pentatricopeptide repeat-containing protein 2,2C mitochondrial
LOC110119629	3.62297	intron variant	uncharacterized protein LOC110119629
LOC100649948	3.62261	intron variant	uncharacterized protein LOC100649948
LOC100646845	3.6209	intron variant	uncharacterized protein LOC100646845
LOC100645343	3.6183	intron variant	putative fatty acyl-CoA reductase CG5065
LOC100650872	3.609	3 prime UTR variant	hrp65 protein
LOC100644466	3.60848	intron variant	uncharacterized protein LOC100644466
LOC100648854	3.60303	intron variant	ABC transporter G family member 22
LOC100644221	3.6018	intron variant	uncharacterized protein LOC100644221
LOC105666160	3.59812	intron variant	14-3-3 protein zeta
LOC100648572	3.59503	intron variant	sodium-dependent nutrient amino acid transporter 1
LOC100650658	3.59402	intron variant	metabotropic glutamate receptor 2
LOC100643666	3.59305	intron variant	uncharacterized protein LOC100643666
LOC100642619	3.59145	synonymous variant	cytochrome P450 307a1
LOC100647144	3.58953	intron variant	protein id=XP 020719016.1
LOC100642847	3.58788	intron variant	uncharacterized protein LOC100642847
LOC100650440	3.58635	intron variant	dorsal-ventral patterning protein Sog
LOC100652228	3.5796	intron variant	uncharacterized protein LOC100652228
LOC100643922	3.57779	intron variant	protein sickie
LOC100649208	3.57756	intron variant	homeobox protein SIX1
LOC100646149	3.57606	intron variant	uncharacterized protein LOC100646149
LOC100648443	3.55887	intron variant	lachesin
LOC100649546	3.55687	intron variant	uncharacterized protein LOC100649546
LOC110119692	3.55561	intron variant	uncharacterized protein LOC110119692
LOC100646251	3.54857	3 prime UTR variant	28S ribosomal protein S9,2C mitochondrial
LOC100646494	3.54857	3 prime UTR variant	transient receptor potential channel pyrexia
LOC110119935	3.54753	intron variant	CUGBP Elav-like family member 5
LOC100642198	3.54326	intron variant	glycoprotein 3-alpha-L-fucosyltransferase A
LOC100642320	3.54326	intron variant	uncharacterized protein LOC100642320
LOC100645197	3.54001	intron variant	protein couch potato
LOC100651245	3.53471	intron variant	glutathione S-transferase
LOC100651365	3.53471	intron variant	carcinine transporter
LOC100646390	3.53282	intron variant	zwei Ig domain protein zig-8
LOC100647083	3.53064	intron variant	putative aminopeptidase W07G4.4
LOC100652305	3.52965	intron variant	rho GTPase-activating protein 7
LOC100646769	3.52842	intron variant	uncharacterized protein LOC100646769
LOC100645374	3.52437	intron variant	protein cycle
LOC105665835	3.51624	intron variant	uncharacterized protein LOC105665835
LOC100644491	3.51583	intron variant	furin-like protease 2
LOC100647851	3.50905	intron variant	ribosomal protein S6 kinase alpha-5
LOC100643339	3.50813	intron variant	uncharacterized protein LOC100643339
LOC100647530	3.50662	intron variant	transient receptor potential-gamma protein
LOC100649534	3.50357	intron variant	torso-like protein
LOC100648046	3.50048	intron variant	ensconsin
LOC100642838	3.49848	intron variant	ras-responsive element-binding protein 1
LOC100650914	3.49709	synonymous variant	uncharacterized protein LOC100650914
LOC100646539	3.4962	intron variant	class A basic helix-loop-helix protein 15
LOC100644952	3.49521	5 prime UTR variant	putative U5 small nuclear ribonucleoprotein 200 kDa helicase
LOC100650408	3.49236	intron variant	SAM and SH3 domain-containing protein 1
LOC100648385	3.48928	missense variant	TBC1 domain family member 25
LOC100643464	3.48777	intron variant	ubiquitin carboxyl-terminal hydrolase 48
LOC100642644	3.48658	intron variant	uncharacterized protein LOC100642644
LOC100648099	3.48658	intron variant	RING finger protein 17
LOC100643004	3.48508	intron variant	hillarin
LOC100644874	3.48186	intron variant	LIM domain only protein 7
LOC100646409	3.48157	intron variant	mannosyl-oligosaccharide 1,2C2-alpha-mannosidase IA
LOC100650490	3.48144	intron variant	zinc finger homeobox protein 3
LOC100644524	3.4809	intron variant	uncharacterized protein LOC100644524
LOC100645449	3.47957	intron variant	potassium channel subfamily K member 18
LOC100646318	3.47811	intron variant	uncharacterized protein LOC100646318
LOC100651912	3.47789	intron variant	serine/threonine-protein kinase NLK
LOC100643461	3.47685	intron variant	fez family zinc finger protein 2
LOC100651028	3.47555	intron variant	cadherin-related tumor suppressor
LOC100644494	3.47118	intron variant	ankyrin repeat domain-containing protein 6
LOC100643418	3.46981	intron variant	Krueppel-like factor 6
LOC100644372	3.46484	synonymous variant	zinc finger protein 836
LOC100643756	3.46422	intron variant	uncharacterized protein LOC100643756
LOC100650315	3.46309	intron variant	division abnormally delayed protein
LOC100644635	3.46252	intron variant	chorion peroxidase
LOC100650834	3.45932	intron variant	transcription factor collier
LOC100650815	3.4579	missense variant	odorant receptor 13a
LOC100650049	3.4523	intron variant	tRNA dimethylallyltransferase,2C mitochondrial
LOC100643520	3.45177	intron variant	Down syndrome cell adhesion molecule-like protein Dscam2
LOC100649768	3.45122	intron variant	hemicentin-2
LOC100649366	3.44992	intron variant	plexin-A4
LOC100648944	3.44615	splice region variant&intron variant	probable cytochrome P450 4aa1
LOC100649216	3.4449	3 prime UTR variant	breast cancer type 1 susceptibility protein
LOC100646865	3.44156	synonymous variant	calcium release-activated calcium channel protein 1
LOC100643404	3.4353	intron variant	calcium/calmodulin-dependent 3',2C5'-cyclic nucleotide phosphodiesterase 1
LOC100644452	3.43224	intron variant	helix-loop-helix protein 11
LOC100648174	3.43147	intron variant	uncharacterized protein LOC100648174
LOC100647091	3.42903	synonymous variant	regulator of nonsense transcripts 2
LOC100646408	3.42883	intron variant	protein timeless homolog
LOC100645596	3.42705	intron variant	uncharacterized protein LOC100645596
LOC100648106	3.4236	3 prime UTR variant	serine proteinase stubble
LOC100650272	3.42311	intron variant	uncharacterized protein LOC100650272
LOC100647731	3.42229	missense variant	uncharacterized protein LOC100647731
LOC100652092	3.41819	5 prime UTR variant	nucleoporin p58/p45
LOC100652211	3.41819	5 prime UTR variant	protein FAM114A2
LOC100649987	3.41685	intron variant	dipeptidase 1
LOC100644734	3.41468	intron variant	single Ig IL-1-related receptor
LOC100650972	3.41314	intron variant	lipoamide acyltransferase component of branched-chain alpha-keto acid dehydrogenase complex,2C mitochondrial
LOC100649884	3.41104	intron variant	myocyte-specific enhancer factor 2
LOC100649725	3.4095	intron variant	1-phosphatidylinositol 4,2C5-bisphosphate phosphodiesterase epsilon-1
LOC100644321	3.40927	intron variant	rho guanine nucleotide exchange factor 11
LOC100648796	3.40819	intron variant	neural-cadherin
LOC100645749	3.40782	intron variant	nuclear receptor subfamily 2 group E member 1
LOC100643217	3.40753	intron variant	forkhead box protein O
LOC100647109	3.40116	intron variant	tachykinin-like peptides receptor 86C
LOC100644288	3.40024	intron variant	papilin
LOC100646535	3.39913	intron variant	neurobeachin
LOC100649937	3.39753	3 prime UTR variant	uncharacterized protein LOC100649937
LOC100642674	3.39545	intron variant	dystrophin,2C
LOC100647311	3.3942	intron variant	mitogen-activated protein kinase-binding protein 1
LOC110119809	3.39069	synonymous variant	uncharacterized protein LOC110119809
LOC100650487	3.39064	intron variant	A disintegrin and metalloproteinase with thrombospondin motifs 9
LOC100643707	3.39023	intron variant	transcription factor HES-1
LOC100651582	3.38953	missense variant	uncharacterized protein LOC100651582
LOC100647131	3.38893	synonymous variant	uncharacterized protein LOC100647131
LOC100644767	3.38751	intron variant	uncharacterized protein LOC100644767
LOC100646205	3.38725	intron variant	uncharacterized protein LOC100646205
LOC100643941	3.38688	intron variant	connectin
LOC100647041	3.38586	synonymous variant	uncharacterized protein LOC100647041
LOC100650773	3.38508	intron variant	uncharacterized protein LOC100650773
LOC100651093	3.38475	3 prime UTR variant	tyrosine-protein kinase transmembrane receptor Ror2
LOC100650612	3.38402	3 prime UTR variant	RUN domain-containing protein 1
LOC100647137	3.38253	intron variant	cytochrome b5 reductase 4
LOC100651971	3.37681	intron variant	protein kibra
LOC100652225	3.37386	3 prime UTR variant	probable Ras GTPase-activating protein
LOC110120348	3.37386	3 prime UTR variant	uncharacterized protein LOC110120348
LOC100650232	3.37302	missense variant	protein id=XP 020724337.1
LOC100650952	3.37265	intron variant	insulin-like peptide receptor
LOC100649130	3.37252	intron variant	myosin heavy chain,2C non-muscle
LOC110119497	3.37231	intron variant	octopamine receptor beta-3R-like
LOC100650524	3.37203	intron variant	protein unc-13 homolog B
LOC100643082	3.37076	intron variant	UPF0489 protein C5orf22 homolog
LOC100645301	3.36808	intron variant	filamin-A
LOC100651991	3.36733	intron variant	uncharacterized protein LOC100651991
LOC100651242	3.36571	intron variant	uncharacterized protein LOC100651242
LOC100651891	3.3648	intron variant	protein id=XP 012168473.1
LOC100646476	3.36425	intron variant	LIM/homeobox protein Lhx9
LOC100650970	3.36371	intron variant	nephrin
LOC100643586	3.36226	3 prime UTR variant	tyrosine-protein phosphatase 10D
LOC100651113	3.36048	synonymous variant	growth hormone-inducible transmembrane protein
LOC100645205	3.35982	intron variant	26S proteasome non-ATPase regulatory subunit 1
LOC100645135	3.35915	intron variant	uncharacterized protein LOC100645135
LOC100643365	3.35701	intron variant	macrophage mannose receptor 1
LOC100646069	3.35439	intron variant	RYamide receptor
LOC100642887	3.3539	intron variant	NGFI-A-binding protein homolog
LOC105665673	3.35366	intron variant	uncharacterized protein LOC105665673
LOC100647897	3.3533	intron variant	uncharacterized protein LOC100647897
LOC100646717	3.3516	intron variant	small conductance calcium-activated potassium channel protein
LOC100645391	3.35091	intron variant	midasin
LOC100647333	3.35072	intron variant	sodium/potassium-transporting ATPase subunit alpha
LOC100643103	3.3502	intron variant	homeotic protein proboscipedia
LOC100642819	3.34498	synonymous variant	protein id=XP 020722130.1
LOC100647777	3.34434	intron variant	sporulation-specific protein 15
LOC100647835	3.34287	synonymous variant	vanin-like protein 1
LOC100644886	3.34267	3 prime UTR variant	omega-conotoxin-like protein 1
LOC100645995	3.34209	5 prime UTR variant	muscle,2C skeletal receptor tyrosine protein kinase
LOC100643741	3.34015	intron variant	mucin-5AC
LOC105666271	3.33798	missense variant	uncharacterized protein LOC105666271
LOC100646434	3.33694	missense variant	cytochrome P450 6a2
LOC100644921	3.33647	intron variant	proton-coupled amino acid transporter-like protein CG1139
LOC100649623	3.33377	intron variant	MKL/myocardin-like protein 2
LOC100648370	3.33184	intron variant	uncharacterized protein LOC100648370
LOC100647395	3.32887	intron variant	calsyntenin-1
LOC100650123	3.32703	intron variant	uncharacterized protein LOC100650123
LOC100650370	3.32703	intron variant	uncharacterized protein LOC100650370
LOC100650017	3.32639	splice region variant&intron variant	PDZ domain-containing protein GIPC3
LOC100650954	3.32595	intron variant	phosrestin-2
LOC100651751	3.32595	intron variant	sex-regulated protein janus-A
LOC100650799	3.3251	3 prime UTR variant	cysteine protease ATG4B
LOC105666359	3.32501	intron variant	CB1 cannabinoid receptor-interacting protein 1
LOC100648912	3.32493	intron variant	prominin-like protein
LOC100648870	3.32381	intron variant	CCR4-NOT transcription complex subunit 6-like
LOC100649338	3.32254	missense variant	DNA-directed RNA polymerase II subunit RPB1
LOC100649812	3.32136	intron variant	chaoptin
LOC100645456	3.32095	5 prime UTR variant	gonadotropin-releasing hormone receptor
LOC100644396	3.32032	intron variant	2-oxoisovalerate dehydrogenase subunit beta,2C mitochondrial
LOC105665975	3.31986	synonymous variant	golgin subfamily A member 4
LOC100647840	3.31903	intron variant	diuretic hormone receptor
LOC100645051	3.31865	intron variant	protein slit
LOC100646678	3.31751	intron variant	serine/threonine-protein kinase SMG1
LOC100646100	3.31491	intron variant	dual oxidase
LOC100644388	3.31425	intron variant	Kv channel-interacting protein 1
LOC100649855	3.31365	intron variant	putative polypeptide N-acetylgalactosaminyltransferase 9
LOC100650629	3.31324	missense variant	dnaJ homolog subfamily C member 21
LOC105666912	3.31324	missense variant	UPF0585 protein C16orf13 homolog
LOC100644865	3.31323	splice region variant&intron variant	kelch-like ECH-associated protein 1
LOC100642859	3.3119	synonymous variant	protein penguin
LOC100645131	3.31183	intron variant	uncharacterized protein LOC100645131
LOC100652118	3.31163	intron variant	protein Wnt-1
LOC100649883	3.31149	intron variant	uncharacterized protein LOC100649883
LOC100647781	3.31138	synonymous variant	potassium voltage-gated channel protein eag
LOC100651870	3.30929	intron variant	limbic system-associated membrane protein
LOC100645212	3.30508	synonymous variant	intersectin-1
LOC100645296	3.30355	intron variant	phosphoinositide 3-kinase adapter protein 1
LOC100643486	3.29911	intron variant	glutamate receptor ionotropic,2C NMDA 2B
LOC100645124	3.29872	intron variant	uncharacterized protein LOC100645124
LOC100642576	3.29836	intron variant	nuclear migration protein nudC
LOC100651020	3.2979	intron variant	suppressor of lurcher protein 1
LOC100652108	3.29532	intron variant	proto-oncogene tyrosine-protein kinase receptor Ret
LOC100643054	3.29194	splice region variant&intron variant	atypical protein kinase C
LOC100646174	3.29174	intron variant	nuclear receptor coactivator 6
LOC100647228	3.29036	intron variant	peroxidasin
LOC100644559	3.2896	intron variant	uncharacterized protein LOC100644559
LOC100647086	3.28939	intron variant	trafficking kinesin-binding protein milt
LOC100650779	3.28855	intron variant	LIM/homeobox protein Lhx9
LOC100645083	3.28719	intron variant	discoidin domain-containing receptor 2
LOC100643527	3.28514	5 prime UTR variant	4-hydroxybenzoate polyprenyltransferase,2C mitochondrial
LOC100646670	3.28392	intron variant	potassium voltage-gated channel protein Shab
LOC100650965	3.28286	intron variant	visual system homeobox 2
LOC100646247	3.28156	synonymous variant	protein patched
LOC100646619	3.28099	intron variant	tensin-1
LOC100647637	3.28058	5 prime UTR premature start codon gain variant	transformation/transcription domain-associated protein
LOC100648999	3.28058	5 prime UTR premature start codon gain variant	NACHT and WD repeat domain-containing protein 2
LOC100652151	3.27715	synonymous variant	PHD finger protein rhinoceros
LOC100646982	3.27605	intron variant	venom dipeptidyl peptidase 4
LOC100651887	3.27556	intron variant	uncharacterized protein LOC100651887
LOC100642385	3.27168	3 prime UTR variant	nucleosome assembly protein 1-like 3
LOC100642584	3.27168	3 prime UTR variant	uncharacterized protein LOC100642584
LOC100645705	3.27048	3 prime UTR variant	TBC1 domain family member 9
LOC100645011	3.27037	5 prime UTR variant	uncharacterized protein LOC100645011
LOC100649005	3.26896	intron variant	paired mesoderm homeobox protein 2A
LOC100644512	3.26255	intron variant	RNA binding protein fox-1 homolog 2
LOC100642211	3.26177	intron variant	pleckstrin homology domain-containing family G member 3
LOC100642967	3.26098	intron variant	fasciclin-2
LOC100646484	3.25984	intron variant	atrial natriuretic peptide receptor 1
LOC100648816	3.2569	intron variant	protein Tob1
LOC100651291	3.25509	5 prime UTR variant	cytochrome P450 6a2
LOC100643342	3.25484	intron variant	zinc finger protein rotund
LOC100649765	3.25451	intron variant	Down syndrome cell adhesion molecule-like protein Dscam2
LOC100652127	3.25431	intron variant	solute carrier organic anion transporter family member 1A5
LOC100646528	3.25287	synonymous variant	inactive tyrosine-protein kinase 7
LOC100643312	3.2526	intron variant	tyrosine-protein phosphatase 99A
LOC100642241	3.25254	intron variant	uncharacterized protein LOC100642241
LOC100645725	3.24719	intron variant	uncharacterized protein LOC100645725
LOC100645983	3.24696	synonymous variant	large neutral amino acids transporter small subunit 2
LOC100650649	3.24694	intron variant	protein artichoke
LOC100647925	3.24641	intron variant	irregular chiasm C-roughest protein
LOC100651651	3.24584	synonymous variant	unconventional myosin-Ie
LOC100647330	3.24323	synonymous variant	receptor-type guanylate cyclase Gyc76C
LOC100651118	3.23966	intron variant	synapse-associated protein 1
LOC100643210	3.23801	intron variant	protein apterous
LOC100650416	3.23569	intron variant	protein tiptop
LOC100645050	3.23469	intron variant	tyrosine-protein kinase transmembrane receptor Ror
LOC100644403	3.23225	intron variant	ATP-binding cassette sub-family G member 4
LOC100648160	3.23159	intron variant	protein-tyrosine sulfotransferase
LOC110119462	3.23117	intron variant	uncharacterized protein LOC110119462
LOC100648760	3.22675	5 prime UTR variant	uncharacterized protein LOC100648760
LOC100645116	3.2265	5 prime UTR variant	zinc finger protein 420
LOC100647944	3.22554	intron variant	dipeptidase 1
LOC100649283	3.22494	intron variant	latrophilin Cirl
LOC100648283	3.22472	intron variant	aryl hydrocarbon receptor protein 1
LOC100651595	3.22311	intron variant	uncharacterized protein LOC100651595
LOC100644814	3.21989	intron variant	cholinesterase 1
LOC100644011	3.21902	synonymous variant	uncharacterized protein LOC100644011
LOC100650048	3.2188	intron variant	brain tumor protein
LOC100651512	3.21841	intron variant	B-cell receptor CD22
LOC100648067	3.21789	intron variant	circadian locomoter output cycles protein kaput
LOC100645117	3.21754	intron variant	uncharacterized protein LOC100645117
LOC100647384	3.21753	5 prime UTR variant	uncharacterized protein LOC100647384
LOC100649581	3.21753	5 prime UTR variant	TM2 domain-containing protein CG10795
LOC100646738	3.21291	intron variant	uncharacterized protein LOC100646738
LOC100646794	3.21086	intron variant	protein rhomboid
LOC100648833	3.20925	intron variant	alaserpin
LOC100649067	3.20864	intron variant	phosphatidate phosphatase LPIN3
LOC100652120	3.20722	intron variant	protein cortex
LOC100648884	3.20551	intron variant	CD9 antigen
LOC100643209	3.20541	intron variant	uncharacterized protein LOC100643209
LOC100647621	3.20493	intron variant	anoctamin-8
LOC100648534	3.20475	intron variant	uncharacterized protein LOC100648534
LOC100651006	3.20426	intron variant	cytohesin-1
LOC100649796	3.20363	intron variant	neuronal acetylcholine receptor subunit alpha-7
LOC100644796	3.20309	5 prime UTR premature start codon gain variant	low molecular weight phosphotyrosine protein phosphatase
LOC100647810	3.20298	intron variant	uncharacterized protein LOC100647810
LOC100650924	3.20107	intron variant	protein expanded
LOC100647624	3.19897	intron variant	acetylcholine receptor subunit alpha-like 1
LOC100646056	3.19767	3 prime UTR variant	MDS1 and EVI1 complex locus protein EVI1-A
LOC100643133	3.19471	intron variant	myelin regulatory factor-like protein
LOC100647227	3.19268	intron variant	anosmin-1
LOC110119609	3.19268	intron variant	uncharacterized protein LOC110119609
LOC100647898	3.19062	3 prime UTR variant	uncharacterized protein LOC100647898
LOC100644210	3.19024	intron variant	dopamine D2-like receptor
LOC100645234	3.18958	intron variant	uncharacterized protein LOC100645234
LOC100644355	3.1888	intron variant	chondroitin sulfate proteoglycan 4
LOC100642641	3.18388	3 prime UTR variant	WD repeat-containing protein 63
LOC100647316	3.1838	intron variant	complexin
LOC100650341	3.18291	intron variant	probable cation-transporting ATPase 13A3
LOC100649304	3.18161	intron variant	carbonic anhydrase-related protein 10
LOC100651670	3.18049	intron variant	mediator of RNA polymerase II transcription subunit 15
LOC100651047	3.1793	synonymous variant	MKI67 FHA domain-interacting nucleolar phosphoprotein-like
LOC100649912	3.17719	intron variant	very long-chain-fatty-acid--CoA ligase bubblegum
LOC100648107	3.17705	intron variant	titin
LOC100643304	3.17697	intron variant	uncharacterized protein LOC100643304
LOC100643070	3.17633	intron variant	ryanodine receptor
LOC100643781	3.1749	intron variant	zinc finger protein 324B
LOC100648417	3.17122	intron variant	uncharacterized protein LOC100648417
LOC100642533	3.16959	synonymous variant	laccase-4
LOC100650193	3.16903	intron variant	FMRFamide receptor
LOC105667146	3.16903	intron variant	uncharacterized protein LOC105667146
LOC105665817	3.16769	5 prime UTR variant	dnaJ homolog subfamily C member 3 homolog
LOC100651381	3.16693	3 prime UTR variant	uncharacterized protein LOC100651381
LOC100648828	3.16557	intron variant	long-chain-fatty-acid--CoA ligase 4
LOC100644765	3.16522	intron variant	CUGBP Elav-like family member 2
LOC100649737	3.16512	intron variant	zwei Ig domain protein zig-8
LOC100643086	3.16354	3 prime UTR variant	uncharacterized protein LOC100643086
LOC100648172	3.16331	synonymous variant	odorant receptor 30a-like
LOC100646857	3.16282	intron variant	tricalbin-1
LOC105665718	3.16187	intron variant	uncharacterized protein LOC105665718
LOC100649442	3.16178	5 prime UTR variant	mitochondrial amidoxime-reducing component 1
LOC100645822	3.1613	intron variant	protein dead ringer homolog
LOC105665859	3.15931	intron variant	potassium voltage-gated channel subfamily KQT member 1-like
LOC100652227	3.15766	intron variant	proline dehydrogenase 1,2C mitochondrial
LOC100649963	3.1573	3 prime UTR variant	longitudinals lacking protein,2C
LOC100648326	3.15684	intron variant	protein RUFY3
LOC100645880	3.15659	intron variant	glycogen synthase kinase-3 beta
LOC100652226	3.15435	5 prime UTR variant	N-acetylneuraminate lyase
LOC100651791	3.15224	intron variant	sterile alpha and TIR motif-containing protein 1
LOC100651104	3.14895	3 prime UTR variant	protein-lysine N-methyltransferase EEF2KMT
LOC100649438	3.14874	intron variant	serine/threonine-protein kinase minibrain
LOC100645564	3.14713	intron variant	peripheral plasma membrane protein CASK
LOC100650887	3.14573	intron variant	protein tincar
LOC100642521	3.14565	5 prime UTR variant	peroxisome biogenesis factor 10
LOC100651778	3.14329	intron variant	uncharacterized protein LOC100651778
LOC100650974	3.14288	intron variant	dnaJ homolog subfamily C member 5
LOC100649273	3.14228	intron variant	uncharacterized protein LOC100649273
LOC100648542	3.1398	intron variant	protein stum
LOC100645523	3.13942	intron variant	discoidin domain-containing receptor 2
LOC100646705	3.13825	intron variant	protein Wnt-7b
LOC100646518	3.13686	intron variant	uncharacterized protein LOC100646518
LOC100644429	3.13624	3 prime UTR variant	uncharacterized protein LOC100644429
LOC100652167	3.13564	intron variant	monocarboxylate transporter 10
LOC100642496	3.13562	intron variant	RNA pseudouridylate synthase domain-containing protein 2
LOC100643274	3.13486	intron variant	neuronal acetylcholine receptor subunit alpha-7
LOC100647839	3.13382	intron variant	rap1 GTPase-activating protein 1
LOC100646557	3.13252	5 prime UTR variant	ATP synthase subunit d,2C mitochondrial
LOC100647197	3.13226	3 prime UTR variant	DAZ-associated protein 2
LOC100648013	3.13213	intron variant	serine/threonine-protein kinase S6KL
LOC100651249	3.13022	intron variant	uncharacterized protein LOC100651249
LOC100647190	3.13019	intron variant	transcription factor Sox-19b
LOC100644919	3.12985	synonymous variant	guanine deaminase
LOC100649959	3.12794	intron variant	ubiquitin-like protein 3
LOC100649027	3.12745	intron variant	neuroligin-4,2C X-linked
LOC100642651	3.12723	3 prime UTR variant	protein spire
LOC100644518	3.12366	intron variant	homeobox protein homothorax
LOC100644201	3.12288	3 prime UTR variant	glycine receptor subunit alpha-4
LOC100648983	3.12164	intron variant	regulator of G-protein signaling 9
LOC100647335	3.12093	intron variant	guanylate cyclase soluble subunit beta-1
LOC100646414	3.11967	intron variant	beta-1,2C4-galactosyltransferase galt-1
LOC105665950	3.11948	intron variant	titin
LOC100651955	3.11665	intron variant	puratrophin-1
LOC100648933	3.11519	intron variant	putative fatty acyl-CoA reductase CG5065
LOC100649030	3.11468	intron variant	integrin alpha-PS2
LOC100649925	3.11458	intron variant	uncharacterized protein LOC100649925
LOC100644721	3.11433	intron variant	teneurin-a
LOC100646827	3.11385	intron variant	potassium voltage-gated channel subfamily KQT member 1
LOC100650651	3.11197	intron variant	protein Wnt-5b
LOC100646801	3.11153	3 prime UTR variant	TATA element modulatory factor
LOC100650807	3.11083	intron variant	uncharacterized protein LOC100650807
LOC100642498	3.10747	intron variant	teneurin-m
LOC100643794	3.10697	intron variant	nucleolysin TIAR
LOC100648987	3.10639	intron variant	acetylcholine receptor subunit alpha-like 1
LOC105665703	3.10559	intron variant	sodium/potassium/calcium exchanger 6,2C mitochondrial
LOC100651327	3.10452	intron variant	E3 ubiquitin-protein ligase MYCBP2
LOC100652294	3.10392	intron variant	uncharacterized protein LOC100652294
LOC100649001	3.10334	3 prime UTR variant	uncharacterized protein LOC100649001
LOC100652231	3.10283	intron variant	dynein regulatory complex subunit 7-like
LOC100646600	3.10244	missense variant	leucine-rich repeat neuronal protein 1
LOC100643434	3.102	missense variant	serine/threonine-protein kinase PAK mbt
LOC100644115	3.102	missense variant	plasma protease C1 inhibitor
LOC100649852	3.10177	intron variant	collagen alpha-1(IX) chain
LOC100647823	3.10098	intron variant	poly(rC)-binding protein 3
LOC105666567	3.09987	synonymous variant	sodium-coupled monocarboxylate transporter 1
LOC100642839	3.09614	intron variant	beta-3 adrenergic receptor
LOC100648249	3.09528	intron variant	doublesex- and mab-3-related transcription factor A2
LOC100643122	3.09502	3 prime UTR variant	protein AATF
LOC100651163	3.09344	splice region variant&synonymous variant	THO complex subunit 7 homolog
LOC100645609	3.09244	intron variant	large neutral amino acids transporter small subunit 1
LOC100648973	3.09188	intron variant	protein GDAP2 homolog
LOC100645023	3.09059	synonymous variant	mucin-5AC
LOC100652133	3.09058	missense variant	retinoblastoma-like protein 1
LOC100647249	3.09025	5 prime UTR premature start codon gain variant	acetyl-CoA acetyltransferase,2C mitochondrial
LOC100642540	3.09001	intron variant	attractin-like protein 1
LOC100644371	3.08919	intron variant	ETS-like protein pointed
LOC100645219	3.08864	intron variant	ADP-ribosylation factor-like protein 4C
LOC100642833	3.08833	intron variant	pleckstrin homology-like domain family B member 1
LOC100645423	3.08707	intron variant	uncharacterized protein LOC100645423
LOC105666539	3.08707	intron variant	uncharacterized protein LOC105666539
LOC100648262	3.08669	intron variant	uncharacterized protein LOC100648262
LOC100643877	3.08541	5 prime UTR premature start codon gain variant	leucine-rich repeats and immunoglobulin-like domains protein 3
LOC100651985	3.07997	intron variant	uncharacterized protein LOC100651985
LOC100647076	3.07852	intron variant	calcium uptake protein 3,2C mitochondrial
LOC100642860	3.07795	intron variant	alkaline phosphatase,2C tissue-nonspecific isozyme
LOC100646078	3.07794	intron variant	trehalase
LOC100650169	3.07701	intron variant	storkhead-box protein 2
LOC100647616	3.0765	intron variant	PAX-interacting protein 1
LOC100651458	3.07596	intron variant	MAGUK p55 subfamily member 2
LOC100651016	3.07476	intron variant	talin-1
LOC100648256	3.07383	synonymous variant	integrin beta-nu
LOC105667113	3.07321	5 prime UTR variant	GTP cyclohydrolase 1
LOC110119537	3.07165	synonymous variant	uncharacterized protein LOC110119537
LOC100649033	3.07073	5 prime UTR variant	cyclin-dependent kinase-like 4
LOC105666463	3.07045	intron variant	uncharacterized protein LOC105666463
LOC100650743	3.06984	intron variant	glutamate-gated chloride channel
LOC105665676	3.06965	missense variant	chaoptin
LOC100647641	3.06854	intron variant	tumor protein p53-inducible nuclear protein 2
LOC100647360	3.06744	intron variant	patched domain-containing protein 3
LOC100646835	3.06544	5 prime UTR variant	uncharacterized protein LOC100646835
LOC100648814	3.06481	intron variant	uncharacterized protein LOC100648814
LOC105666420	3.06407	intron variant	uncharacterized protein LOC105666420
LOC100642797	3.06165	3 prime UTR variant	radial spoke head 10 homolog B
LOC100647394	3.05918	intron variant	uncharacterized protein LOC100647394
LOC105666405	3.05918	intron variant	uncharacterized protein LOC105666405
LOC100649794	3.05897	intron variant	F-BAR domain only protein 2
LOC100647369	3.05889	splice region variant&intron variant	fatty acyl-CoA reductase wat
LOC100648974	3.05878	5 prime UTR premature start codon gain variant	presenilin-1
LOC100647585	3.05855	intron variant	synaptogenesis protein syg-2
LOC100648764	3.05845	5 prime UTR premature start codon gain variant	sepiapterin reductase
LOC100642405	3.05799	intron variant	ras-like protein 3
LOC100648257	3.05728	splice region variant	probable cytochrome P450 6a14
LOC100644630	3.05533	intron variant	uncharacterized protein LOC100644630
LOC100643801	3.0548	intron variant	protein grainyhead
LOC100646780	3.05426	synonymous variant	ecdysone-induced protein 78C
LOC100642453	3.05389	intron variant	heparan sulfate 2-O-sulfotransferase pipe
LOC100648579	3.05337	synonymous variant	uncharacterized protein LOC100648579
LOC100643455	3.05191	intron variant	beta-1-syntrophin
LOC100651843	3.05018	intron variant	voltage-dependent T-type calcium channel subunit alpha-1G
LOC100642771	3.05017	intron variant	fasciclin-3
LOC100645807	3.0498	intron variant	serine/threonine-protein kinase 17A
LOC100646203	3.04963	missense variant	succinyl-CoA:3-ketoacid coenzyme A transferase 1,2C mitochondrial
LOC100643608	3.04888	intron variant	alpha-glucosidase
LOC100646791	3.04876	synonymous variant	thyroid adenoma-associated protein
LOC100648338	3.04799	3 prime UTR variant	uncharacterized protein LOC100648338
LOC100646668	3.04687	intron variant	zinc finger protein ZIC 4
LOC100642965	3.04602	intron variant	uncharacterized protein LOC100642965
LOC100643816	3.04331	intron variant	frizzled-2
LOC100644619	3.04261	intron variant	uncharacterized protein LOC100644619
LOC100644761	3.04245	intron variant	3-phosphoinositide-dependent protein kinase 1
LOC100652272	3.04213	synonymous variant	ribosome biogenesis protein WDR12 homolog
LOC100646129	3.04171	synonymous variant	arylsulfatase B
LOC100642338	3.0411	intron variant	homeotic protein spalt-major
LOC100648636	3.03921	splice region variant&intron variant	2-amino-3-ketobutyrate coenzyme A ligase,2C mitochondrial
LOC100650879	3.03393	missense variant	hemicentin-1
LOC105666016	3.03371	intron variant	uncharacterized protein LOC105666016
LOC100643532	3.03153	intron variant	probable JmjC domain-containing histone demethylation protein 2C
LOC100650196	3.03079	intron variant	zinc finger SWIM domain-containing protein 8
LOC100648390	3.03031	intron variant	TWiK family of potassium channels protein 18
LOC100648757	3.03004	intron variant	FERM domain-containing protein 5
LOC100643334	3.02946	intron variant	cell growth regulator with RING finger domain protein 1
LOC100648089	3.02895	intron variant	calcium/calmodulin-dependent protein kinase type II alpha chain
LOC110119563	3.02862	synonymous variant	uncharacterized protein LOC110119563
LOC100642293	3.02776	missense variant	DNA N6-methyl adenine demethylase
LOC100644174	3.02697	splice region variant	bromodomain-containing protein DDB G0270170
LOC100644448	3.02695	intron variant	protein id=XP 020720115.1
LOC100650613	3.02525	intron variant	protein real-time
LOC100647971	3.02476	synonymous variant	discoidin domain-containing receptor 2
LOC100651851	3.02398	intron variant	transmembrane protein 132C
LOC100649202	3.02345	5 prime UTR variant	neuropeptides capa receptor
LOC100647343	3.02303	intron variant	myosin heavy chain,2C muscle
LOC100644380	3.02213	intron variant	syndecan
LOC100642919	3.02051	3 prime UTR variant	uncharacterized protein LOC100642919
LOC100646320	3.02019	synonymous variant	uncharacterized protein LOC100646320
LOC100643727	3.02016	intron variant	protein outspread
LOC100652143	3.02013	intron variant	homeobox protein abdominal-A homolog
LOC100645878	3.01844	intron variant	uncharacterized protein LOC100645878
LOC110119172	3.01666	synonymous variant	uncharacterized protein LOC110119172
LOC100643453	3.0157	intron variant	GAS2-like protein pickled eggs
LOC100647422	3.01554	intron variant	basement membrane-specific heparan sulfate proteoglycan core protein
LOC100644279	3.01453	missense variant	MOB kinase activator-like 3
LOC100645318	3.01358	intron variant	progestin and adipoQ receptor family member 3
LOC105666594	3.0117	intron variant	uncharacterized protein LOC105666594
LOC100644107	3.01086	stop retained variant	cardioactive peptide
LOC100647552	3.01037	intron variant	sodium-dependent nutrient amino acid transporter 1
LOC100643055	3.01023	intron variant	proteasome-associated protein ECM29 homolog
LOC100648369	3.00925	missense variant	uncharacterized protein LOC100648369
LOC105665970	3.00921	intron variant	uncharacterized protein LOC105665970
LOC100651848	3.00891	intron variant	blood vessel epicardial substance
LOC100643767	3.00888	3 prime UTR variant	zinc finger protein 200
LOC100651897	3.00885	intron variant	kazrin
LOC100648128	3.00804	intron variant	uncharacterized protein LOC100648128
LOC100645952	3.00753	missense variant	dyslexia susceptibility 1 candidate gene 1 protein homolog
LOC100651900	3.00749	synonymous variant	pre-mRNA-splicing factor ATP-dependent RNA helicase PRP16
LOC100643966	3.0057	intron variant	insulin-like growth factor-binding protein complex acid labile subunit
LOC100650325	3.00547	intron variant	Krueppel-like factor 6
LOC100649734	3.00539	intron variant	protein kinase C-binding protein NELL1
LOC105667100	3.00537	synonymous variant	uncharacterized protein LOC105667100
LOC100650279	3.00487	intron variant	RNA polymerase II elongation factor Ell
LOC100643585	3.00468	intron variant	dipeptidyl aminopeptidase-like protein 6
LOC100643077	3.00348	intron variant	protein groucho
LOC105666430	3.00335	3 prime UTR variant	odorant receptor 67c
LOC100643533	3.0033	intron variant	fasciclin-1
LOC100646490	3.00289	3 prime UTR variant	glucose dehydrogenase [FAD,2C quinone]-like
LOC100649146	3.00283	synonymous variant	nuclear protein localization protein 4 homolog
LOC100649267	3.00283	synonymous variant	uncharacterized protein LOC100649267
LOC105665841	3.00224	synonymous variant	titin
LOC100642483	3.00183	3 prime UTR variant	TBC1 domain family member 1
LOC110119189	3.00183	3 prime UTR variant	uncharacterized protein LOC110119189
LOC100647186	2.99981	intron variant	ras-specific guanine nucleotide-releasing factor 1
LOC100646338	2.99979	intron variant	protein sidekick
LOC100645818	2.99977	intron variant	cysteine-rich motor neuron 1 protein
LOC100644094	2.99941	missense variant	DNA/RNA-binding protein KIN17
LOC100649529	2.99939	intron variant	transmembrane and TPR repeat-containing protein CG4341
LOC100643056	2.9993	intron variant	amyloid beta A4 precursor protein-binding family B member 1-interacting protein
LOC100651901	2.99925	3 prime UTR variant	uncharacterized protein LOC100651901
LOC100643804	2.99902	intron variant	heterogeneous nuclear ribonucleoprotein M
LOC100649661	2.99867	intron variant	uncharacterized protein LOC100649661
LOC100644965	2.99829	intron variant	BAI1-associated protein 3
LOC105666678	2.99626	intron variant	neurexin-3
LOC100651674	2.99556	intron variant	uncharacterized protein LOC100651674
LOC100644552	2.99526	intron variant	ephrin-B1
LOC100645479	2.9948	intron variant	ADAMTS-like protein 3
LOC100648142	2.99473	intron variant	homeobox protein onecut
LOC100647365	2.99381	intron variant	heterogeneous nuclear ribonucleoprotein L
LOC100642637	2.99208	intron variant	lethal(2) giant larvae protein homolog 1
LOC100645804	2.9889	intron variant	prolyl 4-hydroxylase subunit alpha-1
LOC100644117	2.98808	intron variant	leishmanolysin-like peptidase
LOC100650960	2.98486	intron variant	fat-like cadherin-related tumor suppressor homolog
LOC100645836	2.98373	intron variant	calexcitin-2
LOC100644905	2.98369	intron variant	adoMet-dependent rRNA methyltransferase SPB1
LOC100643297	2.98342	intron variant	NAD kinase
LOC100649345	2.98284	intron variant	uncharacterized protein LOC100649345
LOC100645597	2.97943	intron variant	uncharacterized protein LOC100645597
LOC100643169	2.97919	intron variant	bifunctional heparan sulfate N-deacetylase/N-sulfotransferase
LOC100645414	2.97878	intron variant	B-cell lymphoma/leukemia 11A
LOC100646624	2.97832	intron variant	tyrosine 3-monooxygenase
LOC100643008	2.97793	synonymous variant	tubulin-specific chaperone cofactor E-like protein
LOC100647787	2.97655	intron variant	pyroglutamylated RFamide peptide receptor
LOC100646978	2.97517	intron variant	vascular endothelial growth factor receptor 1
LOC100645496	2.97497	missense variant	heparan-sulfate 6-O-sulfotransferase 1-B
LOC100644953	2.97461	intron variant	fibroblast growth factor 17
LOC100642959	2.97318	intron variant	protein fem-1 homolog CG6966
LOC100651250	2.97279	intron variant	breast cancer anti-estrogen resistance protein 1
LOC100649767	2.96944	5 prime UTR variant	uncharacterized protein LOC100649767
LOC100646968	2.96779	intron variant	neprilysin-2
LOC100643782	2.96713	intron variant	uncharacterized protein LOC100643782
LOC100642219	2.96707	intron variant	netrin receptor UNC5C
LOC100647201	2.96668	3 prime UTR variant	alpha-2B adrenergic receptor
LOC100651852	2.96525	3 prime UTR variant	calpain-D
LOC100650070	2.96481	intron variant	protein rhomboid
LOC100651026	2.96464	intron variant	phosphofurin acidic cluster sorting protein 2
LOC100650514	2.96243	3 prime UTR variant	carboxypeptidase M
LOC100643273	2.96239	intron variant	SEC23-interacting protein
LOC105665993	2.96239	intron variant	uncharacterized protein LOC105665993
LOC100651189	2.96208	intron variant	lachesin
LOC100645352	2.96185	missense variant	uncharacterized protein LOC100645352
LOC100642252	2.96179	intron variant	optomotor-blind protein
LOC100642465	2.96156	synonymous variant	transitional endoplasmic reticulum ATPase TER94
LOC100644772	2.96151	intron variant	probable G-protein coupled receptor CG31760
LOC100648149	2.96126	intron variant	dnaJ homolog subfamily B member 6
LOC100642737	2.96119	intron variant	agrin
LOC100642217	2.96101	intron variant	protein id=XP 020720795.1
LOC100644812	2.96101	intron variant	uncharacterized protein LOC100644812
LOC100648803	2.96038	missense variant	alpha-1,2C6-mannosyl-glycoprotein 2-beta-N-acetylglucosaminyltransferase
LOC100651076	2.96033	intron variant	voltage-dependent calcium channel subunit alpha-2/delta-3
LOC110119561	2.96029	intron variant	uncharacterized protein LOC110119561
LOC100649346	2.96003	3 prime UTR variant	uncharacterized protein LOC100649346
LOC105666188	2.95991	intron variant	CCR4-NOT transcription complex subunit 6
LOC100642236	2.95935	intron variant	tyramine receptor 1
LOC100648441	2.95817	synonymous variant	putative uncharacterized protein DDB G0277255
LOC100652263	2.95702	intron variant	sex peptide receptor
LOC100644350	2.95638	intron variant	uncharacterized protein LOC100644350
LOC105666709	2.95638	intron variant	uncharacterized protein LOC105666709
LOC100645921	2.95602	intron variant	ankyrin repeat domain-containing protein 50
LOC100648318	2.95526	intron variant	uncharacterized protein LOC100648318
LOC100648531	2.95456	synonymous variant	X-linked retinitis pigmentosa GTPase regulator
LOC105667175	2.95359	synonymous variant	monocarboxylate transporter 9
LOC100644690	2.9531	intron variant	MOXD1 homolog 2
LOC100642588	2.95181	synonymous variant	uncharacterized protein LOC100642588
LOC110119539	2.95162	synonymous variant	uncharacterized protein LOC110119539
LOC100643345	2.95147	intron variant	fibroblast growth factor receptor homolog 1
LOC100650792	2.95141	intron variant	polypyrimidine tract-binding protein 2
LOC100649414	2.95018	3 prime UTR variant	Bardet-Biedl syndrome 2 protein homolog
LOC100649088	2.94965	intron variant	ral GTPase-activating protein subunit alpha-1
LOC100647259	2.9489	intron variant	uncharacterized protein LOC100647259
LOC100648059	2.94838	intron variant	odorant receptor 13a
LOC100652253	2.94834	intron variant	potassium voltage-gated channel subfamily H member 2
LOC100645635	2.94681	intron variant	uncharacterized protein LOC100645635
LOC100643889	2.94674	intron variant	probable serine/threonine-protein kinase dyrk2
LOC100645321	2.94545	intron variant	uncharacterized protein LOC100645321
LOC100645521	2.94534	intron variant	epidermal growth factor receptor
LOC110119371	2.94534	intron variant	uncharacterized protein LOC110119371
LOC100650699	2.9445	3 prime UTR variant	tudor and KH domain-containing protein homolog
LOC100650057	2.94444	synonymous variant	colorectal mutant cancer protein
LOC100642378	2.94401	missense variant	protein id=XP 012169620.1
LOC100648035	2.94369	intron variant	cAMP-specific 3',2C5'-cyclic phosphodiesterase
LOC100649568	2.94047	intron variant	soluble guanylate cyclase 88E
LOC100648253	2.94044	intron variant	uncharacterized protein LOC100648253
LOC100647022	2.93937	intron variant	cytoplasmic dynein 2 heavy chain 1
LOC110120059	2.93919	intron variant	uncharacterized protein LOC110120059
LOC110119674	2.93878	intron variant	uncharacterized protein LOC110119674
LOC100650637	2.93852	5 prime UTR variant	probable ATP-dependent RNA helicase DDX28
LOC100651578	2.93644	5 prime UTR variant	suppressor protein SRP40
LOC105666290	2.93644	5 prime UTR variant	caveolin-2
LOC100650206	2.93464	3 prime UTR variant	GSK-3-binding protein-like
LOC100647103	2.93454	intron variant	uncharacterized protein LOC100647103
LOC105666274	2.93241	intron variant	uncharacterized protein LOC105666274
LOC100628631	2.93089	intron variant	cGMP-dependent protein kinase,2C isozyme 2 forms cD4/T1/T3A/T3B
LOC100648767	2.93089	intron variant	paired mesoderm homeobox protein 2B
LOC105665671	2.92932	intron variant	mediator of RNA polymerase II transcription subunit 12
LOC110119744	2.92892	intron variant	uncharacterized protein LOC110119744
LOC100643623	2.92843	intron variant	protein trachealess
LOC100650917	2.92651	synonymous variant	WD repeat and HMG-box DNA-binding protein 1
LOC100651098	2.92551	intron variant	protein FAM214A
LOC100646183	2.92502	synonymous variant	sortilin-related receptor
LOC100650177	2.92455	intron variant	uncharacterized protein LOC100650177
LOC100649219	2.92321	intron variant	uncharacterized protein LOC100649219
LOC100646221	2.9225	intron variant	glutamate receptor ionotropic,2C kainate 2
LOC100649066	2.9204	intron variant	uncharacterized protein LOC100649066
LOC100650097	2.91943	missense variant	adhesion G protein-coupled receptor A3
LOC105667123	2.91821	5 prime UTR variant	uncharacterized protein LOC105667123
LOC100642748	2.91711	intron variant	sn1-specific diacylglycerol lipase beta
LOC100642739	2.91668	intron variant	facilitated trehalose transporter Tret1-2 homolog
LOC100642932	2.91636	intron variant	uncharacterized protein LOC100642932
LOC100643406	2.91333	missense variant	titin homolog
LOC100648819	2.913	intron variant	uncharacterized protein LOC100648819
LOC100649681	2.91297	intron variant	patronin
LOC100648980	2.91287	intron variant	insulin-like growth factor I,2C juvenile form
LOC100644697	2.91164	intron variant	DE-cadherin
LOC100644032	2.91149	intron variant	tensin-1
LOC100644246	2.9096	missense variant	translocator protein
LOC100642368	2.90933	5 prime UTR premature start codon gain variant	neuropeptides capa receptor
LOC100651922	2.90933	5 prime UTR premature start codon gain variant	protein furry
LOC100645501	2.90647	5 prime UTR variant	contactin
LOC100651636	2.90595	intron variant	ankyrin-3
LOC100643864	2.9059	intron variant	uncharacterized protein LOC100643864
LOC100646726	2.90508	intron variant	protein neuralized
LOC100645719	2.90465	synonymous variant	uncharacterized protein LOC100645719
LOC100644781	2.90354	intron variant	uncharacterized protein LOC100644781
LOC100651577	2.90343	intron variant	ski oncogene
LOC100649060	2.90273	intron variant	tetraspanin-9
LOC100648204	2.9026	intron variant	FH1/FH2 domain-containing protein 3
LOC100642295	2.90153	intron variant	chondroadherin-like protein
LOC100644984	2.90102	intron variant	myb-like protein X
LOC100643710	2.90032	synonymous variant	stabilizer of axonemal microtubules 1
LOC100645528	2.89914	intron variant	green-sensitive opsin
LOC100649425	2.89787	synonymous variant	ATP-dependent RNA helicase DDX54
LOC105666209	2.89731	intron variant	protein PTHB1
LOC100646706	2.89638	3 prime UTR variant	von Willebrand factor A domain-containing protein 8
LOC110119328	2.89638	3 prime UTR variant	uncharacterized protein LOC110119328
LOC100647328	2.89593	missense variant	homer protein homolog 1
LOC100644394	2.89522	intron variant	POU domain,2C class 2,2C transcription factor 1
LOC100650484	2.89517	intron variant	putative uncharacterized protein DDB G0271606
LOC100647387	2.89426	intron variant	arf-GAP with SH3 domain,2C ANK repeat and PH domain-containing protein 1
LOC100645530	2.89397	synonymous variant	uncharacterized protein LOC100645530
LOC100650754	2.89121	synonymous variant	WD repeat-containing protein 7
LOC100644810	2.89093	intron variant	heterogeneous nuclear ribonucleoprotein K
LOC100647955	2.88944	intron variant	dedicator of cytokinesis protein 9
LOC100650551	2.88944	intron variant	protein phosphatase 1L
LOC105665856	2.88911	intron variant	protein SON-like
LOC100648300	2.88903	intron variant	probable G-protein coupled receptor 158
LOC105666606	2.88903	intron variant	uncharacterized protein LOC105666606
LOC100645988	2.88806	intron variant	uncharacterized protein LOC100645988
LOC100646585	2.88806	intron variant	uncharacterized protein LOC100646585
LOC100642524	2.88652	intron variant	uncharacterized protein LOC100642524
LOC100647973	2.8863	intron variant	aryl hydrocarbon receptor nuclear translocator homolog
LOC100652027	2.88613	intron variant	tribbles homolog 2
LOC100649975	2.88595	3 prime UTR variant	uncharacterized protein LOC100649975
LOC100650011	2.88588	5 prime UTR variant	diacylglycerol kinase epsilon
LOC100652040	2.88577	intron variant	calpain-C
LOC100647927	2.88484	intron variant	probable G-protein coupled receptor Mth-like 1
LOC100643331	2.8846	intron variant	tropomodulin
LOC100650999	2.88458	5 prime UTR premature start codon gain variant	uncharacterized protein LOC100650999
LOC100651296	2.88435	missense variant	uncharacterized protein LOC100651296
LOC105665845	2.88402	intron variant	lachesin
LOC100651530	2.88302	synonymous variant	uncharacterized protein LOC100651530
LOC100645960	2.8827	synonymous variant	protein APCDD1
LOC100649552	2.88165	synonymous variant	synaptic vesicular amine transporter
LOC100649961	2.88087	intron variant	glycogen-binding subunit 76A
LOC100644320	2.87997	intron variant	bromodomain adjacent to zinc finger domain protein 2B
LOC100643426	2.87915	intron variant	FK506-binding protein 5
LOC100649594	2.87841	intron variant	uncharacterized protein LOC100649594
LOC110119469	2.87766	synonymous variant	uncharacterized protein LOC110119469
LOC100643855	2.8768	3 prime UTR variant	fibrillin-2
LOC100646481	2.8764	splice region variant&intron variant	homeobox protein PKNOX2
LOC100645233	2.87612	intron variant	uncharacterized protein LOC100645233
LOC100643842	2.87384	intron variant	sphingosine kinase 2
LOC100650885	2.87298	intron variant	protein tweety
LOC100649253	2.87279	synonymous variant	fibril-forming collagen alpha chain
LOC100646184	2.87261	3 prime UTR variant	circadian clock-controlled protein
LOC100648309	2.87252	missense variant	cell division cycle protein 20 homolog
LOC100645687	2.87225	intron variant	probable serine/threonine-protein kinase MARK-A
LOC100642251	2.87197	missense variant	anaphase-promoting complex subunit 5
LOC100645803	2.87146	intron variant	nuclear factor 1 A-type
LOC100647481	2.87144	intron variant	acetylcholinesterase
LOC105665634	2.86924	5 prime UTR variant	mediator of RNA polymerase II transcription subunit 29
LOC100645769	2.86905	intron variant	vitamin K-dependent gamma-carboxylase
LOC100650957	2.86821	intron variant	heterogeneous nuclear ribonucleoprotein R
LOC100649811	2.8682	synonymous variant	plexin-B
LOC100647656	2.8679	synonymous variant	uncharacterized protein LOC100647656
LOC100642413	2.86653	3 prime UTR variant	protein transport protein Sec24C
LOC100647512	2.86559	intron variant	uncharacterized protein LOC100647512
LOC100642930	2.86547	intron variant	sodium channel protein para
LOC100644185	2.86525	intron variant	ecdysone-inducible protein E75
LOC100651645	2.86506	missense variant	aspartate--tRNA ligase,2C mitochondrial
LOC100642502	2.86487	intron variant	biotin--protein ligase
LOC100648011	2.86393	intron variant	uncharacterized protein LOC100648011
LOC100644894	2.8639	intron variant	uncharacterized protein LOC100644894
LOC100645319	2.86326	intron variant	two pore potassium channel protein sup-9
LOC100648522	2.86308	intron variant	solute carrier family 22 member 21
LOC100651566	2.86296	intron variant	uncharacterized protein LOC100651566
LOC100643784	2.86247	intron variant	conserved oligomeric Golgi complex subunit 1
LOC100643048	2.8623	intron variant	protein sprint
LOC100646544	2.86196	5 prime UTR variant	uncharacterized protein LOC100646544
LOC100648489	2.86182	intron variant	sonic hedgehog protein A
LOC100648766	2.86132	intron variant	zwei Ig domain protein zig-8
LOC100645684	2.86098	intron variant	ceramide kinase
LOC100643053	2.85931	3 prime UTR variant	flotillin-2
LOC100643853	2.85931	3 prime UTR variant	glucose dehydrogenase [FAD,2C quinone]
LOC100647185	2.85756	intron variant	one cut domain family member 3-like
LOC100651120	2.85694	intron variant	4-coumarate--CoA ligase 1
LOC100649456	2.85667	intron variant	uncharacterized protein LOC100649456
LOC100645821	2.85576	intron variant	homeobox protein orthopedia-like
LOC100645991	2.85566	intron variant	uncharacterized protein LOC100645991
LOC100651167	2.85536	5 prime UTR variant	sodium/hydrogen exchanger 3
LOC100644319	2.85447	intron variant	potassium voltage-gated channel protein Shal
LOC100643253	2.8529	synonymous variant	LMBR1 domain-containing protein 2 homolog
LOC100646029	2.85211	3 prime UTR variant	uncharacterized protein LOC100646029
LOC100646573	2.8515	intron variant	serine/threonine-protein kinase 32A
LOC100647922	2.84943	intron variant	transcription factor LBX1
LOC100649991	2.84918	intron variant	PR domain zinc finger protein 16
LOC100642685	2.848	intron variant	zinc finger protein 1
LOC100649407	2.84724	intron variant	UDP-glucuronosyltransferase 2B20
LOC100650323	2.84685	intron variant	L-lactate dehydrogenase-like
LOC100642318	2.84565	intron variant	opioid-binding protein/cell adhesion molecule homolog
LOC100647628	2.8451	intron variant	kinesin-like protein KIF13A
LOC100649490	2.84282	synonymous variant	uncharacterized protein LOC100649490
LOC100646141	2.84094	intron variant	hemicentin-1
LOC100643621	2.84084	synonymous variant	uncharacterized protein LOC100643621
LOC100645517	2.84038	intron variant	ATP-binding cassette sub-family A member 5
LOC100645439	2.84017	intron variant	ras-GEF domain-containing family member 1B
LOC100649139	2.83948	intron variant	alpha-tubulin N-acetyltransferase
LOC100646417	2.83865	intron variant	uncharacterized protein LOC100646417
LOC100646013	2.83862	intron variant	neurexin-3
LOC100647779	2.83858	3 prime UTR variant	pickpocket protein 28
LOC100649474	2.83781	intron variant	EF-hand domain-containing protein D2 homolog
LOC100644660	2.8377	intron variant	octopamine receptor Oamb
LOC100644521	2.83539	intron variant	LON peptidase N-terminal domain and RING finger protein 3
LOC100645387	2.83507	3 prime UTR variant	adenylosuccinate lyase
LOC100645730	2.83507	3 prime UTR variant	uncharacterized protein LOC100645730
LOC105665712	2.83496	intron variant	mucin-3A
LOC100644281	2.83484	intron variant	uncharacterized protein LOC100644281
LOC100647887	2.83451	intron variant	transcription factor AP-2-epsilon
LOC100643645	2.8334	intron variant	protein pangolin,2C
LOC100646854	2.83164	missense variant	sulfatase-modifying factor 1
LOC100650573	2.83068	missense variant	membrane metallo-endopeptidase-like 1
LOC100647693	2.83007	intron variant	head-specific guanylate cyclase
LOC100650755	2.82958	intron variant	protein quiver
LOC100651687	2.8293	intron variant	protein phosphatase Slingshot
LOC100642735	2.82809	intron variant	uncharacterized protein LOC100642735
LOC100644887	2.82729	intron variant	5'-3' exoribonuclease 2 homolog
LOC100650388	2.82701	3 prime UTR variant	protein O-mannosyltransferase 1
LOC110119486	2.82695	intron variant	uncharacterized protein LOC110119486
LOC100642616	2.82669	synonymous variant	prohormone-1
LOC100649549	2.82669	synonymous variant	mucin-17
LOC100651550	2.82634	intron variant	prominin-1-A
LOC100646345	2.82619	3 prime UTR variant	leucine-rich repeat-containing protein 24
LOC100649218	2.82534	5 prime UTR variant	uncharacterized protein LOC100649218
LOC100645383	2.82531	5 prime UTR variant	vacuolar protein sorting-associated protein 52 homolog
LOC100648085	2.82451	intron variant	AF4/FMR2 family member 4
LOC100649914	2.82408	intron variant	segmentation polarity homeobox protein engrailed
LOC100647178	2.82383	missense variant	venom acid phosphatase Acph-1
LOC100645025	2.82309	missense variant	coiled-coil domain-containing protein 137
LOC100646054	2.82228	intron variant	inositol-trisphosphate 3-kinase homolog
LOC100649111	2.82124	intron variant	uncharacterized protein LOC100649111
LOC100644509	2.8206	intron variant	uncharacterized protein LOC100644509
LOC100651172	2.82023	5 prime UTR variant	protein yellow
LOC100647159	2.81931	intron variant	calmodulin-A
LOC100648906	2.81908	intron variant	zygotic gap protein knirps
LOC100649574	2.81902	intron variant	solute carrier family 12 member 4
LOC100648354	2.81859	intron variant	uncharacterized protein LOC100648354
LOC100650311	2.81859	intron variant	protein 60A
LOC100650884	2.81849	intron variant	serine/threonine-protein phosphatase 4 regulatory subunit 1
LOC100649844	2.81815	5 prime UTR variant	protein FAM69C
LOC100648429	2.81791	intron variant	titin
LOC100643411	2.81768	3 prime UTR variant	D-beta-hydroxybutyrate dehydrogenase,2C mitochondrial
LOC100644581	2.81715	intron variant	uncharacterized protein LOC100644581
LOC100650713	2.81695	intron variant	uncharacterized protein LOC100650713
LOC100645079	2.81614	intron variant	FK506-binding protein 2
LOC100645195	2.81614	intron variant	protein NDRG3
LOC100644762	2.81595	intron variant	nucleolar protein 4-like
LOC100649576	2.81523	missense variant	uncharacterized protein LOC100649576
LOC100644676	2.81356	intron variant	E3 ubiquitin-protein ligase MYLIP
LOC100651096	2.81328	intron variant	forkhead box protein P1
LOC100650936	2.81271	5 prime UTR variant	protein roadkill
LOC105666599	2.81219	intron variant	signal transducer and activator of transcription C-like
LOC100645020	2.81183	intron variant	caskin-1
LOC100644306	2.81158	intron variant	CKLF-like MARVEL transmembrane domain-containing protein 4
LOC100647821	2.81154	intron variant	tubulin polyglutamylase TTLL4
LOC100651612	2.81124	intron variant	protein vestigial
LOC100649462	2.81109	intron variant	uncharacterized protein LOC100649462
LOC100643212	2.80818	missense variant	dynein heavy chain 3,2C axonemal
LOC100644475	2.80736	intron variant	lachesin
LOC100648290	2.8069	intron variant	fringe glycosyltransferase
LOC100648653	2.80686	intron variant	neuroendocrine convertase 1
LOC100647729	2.80601	synonymous variant	sodium channel protein Nach
LOC100651036	2.806	intron variant	glutamate receptor ionotropic,2C kainate 2
LOC100643711	2.80544	intron variant	uncharacterized protein LOC100643711
LOC100645470	2.80495	intron variant	ABC transporter G family member 20
LOC100647149	2.80434	intron variant	protein still life,2C
LOC100649702	2.80358	intron variant	uncharacterized protein LOC100649702
LOC100643497	2.80302	5 prime UTR premature start codon gain variant	WD repeat domain phosphoinositide-interacting protein 4
LOC100650591	2.80211	missense variant	mucin-5AC
LOC100647254	2.80071	intron variant	neurotrimin
LOC100650599	2.80055	intron variant	homeobox protein B-H2
LOC100651653	2.80034	intron variant	protein held out wings
LOC100650233	2.79974	3 prime UTR variant	organic cation/carnitine transporter 1
LOC105666131	2.79933	synonymous variant	uncharacterized protein LOC105666131
LOC100650456	2.79928	5 prime UTR variant	protein N-terminal glutamine amidohydrolase
LOC100643324	2.79918	synonymous variant	nose resistant to fluoxetine protein 6
LOC100648208	2.79887	intron variant	homeobox protein caupolican
LOC100642377	2.7984	intron variant	sialin-like
LOC100643203	2.79742	intron variant	G-protein coupled receptor 39
LOC100651478	2.79659	intron variant	uncharacterized protein LOC100651478
LOC100643218	2.79536	intron variant	acid sphingomyelinase-like phosphodiesterase 3a
LOC100648832	2.79525	intron variant	uncharacterized protein LOC100648832
LOC100648602	2.79033	intron variant	uncharacterized protein LOC100648602
LOC100643759	2.78762	intron variant	uncharacterized protein DDB G0271670
LOC100646122	2.78738	3 prime UTR variant	P protein
LOC100646238	2.78738	3 prime UTR variant	transcription elongation factor B polypeptide 3
LOC100645722	2.78638	5 prime UTR variant	uncharacterized protein LOC100645722
LOC100644523	2.78573	missense variant	ATP-binding cassette sub-family G member 4
LOC100644813	2.78381	intron variant	uncharacterized protein LOC100644813
LOC100643758	2.78379	intron variant	E3 ubiquitin-protein ligase MIB1
LOC100642393	2.78378	intron variant	protein tipE
LOC100647909	2.78367	5 prime UTR variant	glucose-6-phosphate exchanger SLC37A2
LOC100645946	2.78209	intron variant	hemicentin-2
LOC100649035	2.78203	synonymous variant	BCL2/adenovirus E1B 19 kDa protein-interacting protein 3
LOC100652204	2.78049	intron variant	alpha-actinin,2C sarcomeric
LOC110120041	2.77956	intron variant	uncharacterized protein LOC110120041
LOC100644000	2.77746	splice region variant	probable oligoribonuclease
LOC100652178	2.77737	5 prime UTR variant	guanine nucleotide-binding protein-like 3 homolog
LOC100645409	2.77723	intron variant	discoidin domain-containing receptor 2
LOC100645915	2.77609	intron variant	potassium/sodium hyperpolarization-activated cyclic nucleotide-gated channel 2
LOC105665849	2.77604	intron variant	uncharacterized protein LOC105665849
LOC100648676	2.77553	intron variant	uncharacterized protein LOC100648676
LOC110119444	2.77539	splice region variant&intron variant	uncharacterized protein LOC110119444
LOC100646400	2.77536	synonymous variant	ionotropic receptor 25a
LOC100645644	2.77496	intron variant	tetraspanin-5
LOC100646075	2.77493	synonymous variant	60S ribosomal protein L34
LOC100644771	2.77459	intron variant	protein sister of odd and bowel-like
LOC100649662	2.77446	intron variant	phosphatidylinositol 3-kinase 3
LOC100647498	2.77408	intron variant	maltase A2
LOC100651326	2.77312	3 prime UTR variant	RING finger and CHY zinc finger domain-containing protein 1
LOC100647097	2.77241	intron variant	ankyrin repeat domain-containing protein 12
LOC100648245	2.77183	intron variant	balbiani ring protein 3
LOC100646339	2.77173	intron variant	sestrin-1
LOC100648212	2.77164	intron variant	putative inorganic phosphate cotransporter
LOC100644824	2.7713	intron variant	max dimerization protein 1
LOC100647317	2.77109	3 prime UTR variant	uncharacterized protein LOC100647317
LOC100645174	2.77077	intron variant	protein drumstick
LOC100647014	2.77029	5 prime UTR premature start codon gain variant	homeobox protein extradenticle
LOC100646926	2.77007	intron variant	uncharacterized protein LOC100646926
LOC100646782	2.76974	intron variant	V-type proton ATPase 116 kDa subunit a
LOC100648022	2.76965	intron variant	N-acetylgalactosamine kinase
LOC100643972	2.76922	intron variant	proton-coupled amino acid transporter-like protein pathetic
LOC100643356	2.76905	intron variant	ubiquitin-conjugating enzyme E2 H
LOC100647112	2.76839	intron variant	neurotrophin 1
LOC100651034	2.76739	synonymous variant	lysosomal alpha-mannosidase
LOC100645298	2.76637	3 prime UTR variant	homeotic protein distal-less
LOC100645554	2.76565	intron variant	heparan sulfate glucosamine 3-O-sulfotransferase 5
LOC100646344	2.76497	5 prime UTR variant	frequenin-1
LOC100645828	2.76441	intron variant	dystroglycan
LOC100646942	2.76426	5 prime UTR variant	venom acid phosphatase Acph-1
LOC100649583	2.76338	missense variant	apolipoprotein D
LOC100652222	2.76238	intron variant	lachesin
LOC100650202	2.76103	intron variant	TSC22 domain family protein 1
LOC110119434	2.76103	intron variant	uncharacterized protein LOC110119434
LOC100643975	2.76053	missense variant	vitamin K-dependent protein C
LOC105665724	2.7592	intron variant	transcription factor kayak
LOC100651767	2.75781	intron variant	uncharacterized protein LOC100651767
LOC100648825	2.75763	5 prime UTR variant	protein KIAA0100
LOC100643690	2.75731	intron variant	angiogenic factor with G patch and FHA domains 1
LOC100647018	2.75666	intron variant	paired box protein Pax-8
LOC100645168	2.75663	3 prime UTR variant	protein jagged-1-like
LOC100644726	2.75512	missense variant	uncharacterized protein LOC100644726
LOC100642212	2.75497	intron variant	uncharacterized protein LOC100642212
LOC100650678	2.75441	3 prime UTR variant	uncharacterized protein LOC100650678
LOC100643569	2.75375	intron variant	hemicentin-1
LOC100652052	2.7534	intron variant	serine/threonine-protein kinase 25
LOC100642922	2.75271	intron variant	cadherin-23
LOC100646290	2.75261	intron variant	UDP-glucuronosyltransferase 2B17
LOC100643000	2.75226	intron variant	uncharacterized protein LOC100643000
LOC100649307	2.75219	intron variant	collagen alpha-5(IV) chain
LOC100651334	2.7521	3 prime UTR variant	solute carrier organic anion transporter family member 2A1
LOC100651344	2.75209	intron variant	thyrotroph embryonic factor
LOC100642798	2.7507	3 prime UTR variant	disks large homolog 5
LOC100650497	2.74997	intron variant	protocadherin-like wing polarity protein stan
LOC100648330	2.74952	intron variant	pumilio homolog 2
LOC100646232	2.74905	intron variant	putative uncharacterized protein DDB G0271606
LOC100649988	2.74902	missense variant	cytochrome P450 9e2
LOC100643626	2.74823	3 prime UTR variant	luc7-like protein 3
LOC100651552	2.74798	synonymous variant	thyroid receptor-interacting protein 11
LOC100644357	2.74774	3 prime UTR variant	uncharacterized protein LOC100644357
LOC100646637	2.74754	intron variant	elongation of very long chain fatty acids protein 6
LOC100648366	2.74741	intron variant	solute carrier organic anion transporter family member 5A1
LOC100644205	2.7472	intron variant	carboxypeptidase N subunit 2
LOC100651241	2.74705	3 prime UTR variant	tetraspanin-2A
LOC100646986	2.74694	intron variant	regulating synaptic membrane exocytosis protein 2
LOC100646367	2.74568	intron variant	ankycorbin
LOC100648097	2.74566	synonymous variant	cilia- and flagella-associated protein 45
LOC100650732	2.74526	synonymous variant	adenylate cyclase type 8
LOC100649931	2.74432	3 prime UTR variant	integrator complex subunit 12
LOC100644299	2.74423	intron variant	activating transcription factor 3
LOC100651747	2.74412	synonymous variant	tetraspanin-7
LOC100650891	2.74385	intron variant	uncharacterized protein LOC100650891
LOC100650726	2.74371	3 prime UTR variant	zinc finger protein 431
LOC100649157	2.74322	intron variant	flavin-containing monooxygenase FMO GS-OX-like 3
LOC100645756	2.74314	intron variant	gamma-aminobutyric acid type B receptor subunit 2
LOC100642686	2.74194	intron variant	ankyrin-3
LOC100648857	2.74165	intron variant	microtubule-associated protein Jupiter
LOC100647879	2.74038	intron variant	cGMP-gated cation channel alpha-1
LOC100647588	2.74017	intron variant	long-chain fatty acid transport protein 1
LOC100643249	2.74008	synonymous variant	feline leukemia virus subgroup C receptor-related protein 2
LOC100650127	2.73996	synonymous variant	uncharacterized protein LOC100650127
LOC100644181	2.7383	missense variant	RNA-binding protein NOB1
LOC100642841	2.73782	3 prime UTR variant	two pore potassium channel protein sup-9
LOC100642808	2.73651	3 prime UTR variant	uncharacterized protein LOC100642808
LOC100650563	2.73631	synonymous variant	protein arginine N-methyltransferase 5
LOC100645322	2.73491	intron variant	doublesex- and mab-3-related transcription factor A2
LOC100650928	2.73476	synonymous variant	uncharacterized protein LOC100650928
LOC100644029	2.73443	intron variant	DENN domain-containing protein 4C
LOC100650939	2.73406	intron variant	uncharacterized protein LOC100650939
LOC100651121	2.73404	synonymous variant	flocculation protein FLO11
LOC100649740	2.73323	5 prime UTR variant	ras-related protein Rab-38
LOC100648335	2.7313	intron variant	LIM/homeobox protein Lhx3
LOC100650079	2.73086	intron variant	uncharacterized protein LOC100650079
LOC100651169	2.73064	intron variant	chromatin modification-related protein eaf-1
LOC100651446	2.73046	intron variant	uncharacterized protein LOC100651446
LOC105666144	2.72971	3 prime UTR variant	uncharacterized protein LOC105666144
LOC100643231	2.72957	intron variant	probable nuclear hormone receptor HR3
LOC100646234	2.72946	5 prime UTR variant	MIP18 family protein CG7949
LOC100644705	2.72905	3 prime UTR variant	uncharacterized protein LOC100644705
LOC100646458	2.72703	intron variant	U8-agatoxin-Ao1a
LOC100647740	2.72624	intron variant	glypican-4
LOC100642861	2.72613	synonymous variant	IQ domain-containing protein K-like
LOC100644003	2.72609	intron variant	Down syndrome cell adhesion molecule-like protein Dscam2
LOC100647528	2.72598	synonymous variant	neither inactivation nor afterpotential protein C
LOC100648597	2.72582	3 prime UTR variant	ribosomal protein S6 kinase beta-1
LOC100649250	2.72525	intron variant	protein Fe65 homolog
LOC100647815	2.72491	intron variant	uncharacterized protein LOC100647815
LOC100643060	2.72485	3 prime UTR variant	type I inositol 1,2C4,2C5-trisphosphate 5-phosphatase
LOC100651866	2.72438	3 prime UTR variant	uncharacterized protein LOC100651866
LOC100651981	2.72438	3 prime UTR variant	prostaglandin E2 receptor EP3 subtype
LOC100651725	2.72321	intron variant	eIF-2-alpha kinase GCN2
LOC100644811	2.72318	intron variant	neuroligin-4,2C Y-linked
LOC100647035	2.72268	intron variant	beta-amyloid-like protein
LOC100642638	2.72126	5 prime UTR variant	uncharacterized protein LOC100642638
LOC105666062	2.72071	missense variant	kinesin-like protein KIF20B
LOC105667099	2.72061	intron variant	histidine-rich glycoprotein
LOC100649505	2.72052	synonymous variant	dynein light chain 1,2C axonemal-like
LOC105666149	2.71975	intron variant	histone demethylase UTY
LOC100646471	2.71949	missense variant	uncharacterized protein LOC100646471
LOC100651376	2.71907	3 prime UTR variant	alpha-tocopherol transfer protein-like
LOC100646201	2.7188	splice region variant&intron variant	uncharacterized protein LOC100646201
LOC100651950	2.71783	intron variant	telomerase-binding protein EST1A
LOC100650962	2.71749	intron variant	F-actin-methionine sulfoxide oxidase Mical
LOC105665801	2.71744	intron variant	uncharacterized protein LOC105665801
LOC100647667	2.71718	synonymous variant	uncharacterized protein LOC100647667
LOC100651459	2.71678	missense variant	glutaryl-CoA dehydrogenase,2C mitochondrial
LOC100651988	2.7166	intron variant	ecdysone-induced protein 74EF
LOC100649922	2.71495	5 prime UTR variant	acyl-CoA Delta(11) desaturase-like
LOC100650568	2.71163	intron variant	open rectifier potassium channel protein 1
LOC100650692	2.71163	intron variant	beta-1,2C4-glucuronyltransferase 1
LOC100647502	2.70989	intron variant	uncharacterized protein LOC100647502
LOC100643034	2.70938	3 prime UTR variant	short neuropeptide F
LOC100644715	2.70903	intron variant	polypeptide N-acetylgalactosaminyltransferase 2
LOC100644037	2.70816	5 prime UTR variant	ras-related protein Rab-32
LOC100645837	2.70773	intron variant	synaptic vesicle glycoprotein 2A
LOC100649186	2.7074	synonymous variant	structural maintenance of chromosomes protein 6
LOC100643007	2.70727	missense variant	uncharacterized protein LOC100643007
LOC100652202	2.70691	intron variant	UNC93-like protein
LOC105665640	2.70623	5 prime UTR variant	NADH dehydrogenase [ubiquinone] 1 alpha subcomplex subunit 13
LOC105666408	2.70596	intron variant	phospholipase A2-like
LOC100650810	2.70584	intron variant	prickle-like protein 3
LOC100648670	2.70403	intron variant	uncharacterized protein LOC100648670
LOC100650736	2.70318	5 prime UTR variant	metabotropic glutamate receptor
LOC100650923	2.70309	intron variant	follistatin-A
LOC100642292	2.7029	3 prime UTR variant	heparan sulfate glucosamine 3-O-sulfotransferase 6
LOC100648747	2.7022	intron variant	neurogenic protein mastermind
LOC100644717	2.70058	3 prime UTR variant	protein FAM46A
LOC100651875	2.69932	missense variant	E3 ubiquitin-protein ligase RAD18
LOC100647133	2.69886	intron variant	myosin-IIIb
LOC100643574	2.69838	intron variant	uncharacterized protein LOC100643574
LOC100648570	2.69828	intron variant	uncharacterized protein LOC100648570
LOC100644846	2.69824	3 prime UTR variant	sodium- and chloride-dependent glycine transporter 1
LOC100642580	2.69821	3 prime UTR variant	WD repeat domain phosphoinositide-interacting protein 2
LOC100644378	2.69791	intron variant	brefeldin A-inhibited guanine nucleotide-exchange protein 3
LOC100652082	2.6977	intron variant	glucose-6-phosphate 1-epimerase
LOC100649143	2.69706	intron variant	nuclear pore complex protein Nup88
LOC100645075	2.69636	5 prime UTR variant	xaa-Pro aminopeptidase 1
LOC100652232	2.6955	3 prime UTR variant	partitioning defective protein 6
LOC100644569	2.69539	intron variant	proton-coupled amino acid transporter-like protein pathetic
LOC100643530	2.69521	intron variant	zinc finger and SCAN domain-containing protein 21
LOC100642769	2.6934	intron variant	elongation of very long chain fatty acids protein AAEL008004
LOC100644219	2.6934	intron variant	elongation of very long chain fatty acids protein AAEL008004
LOC100642532	2.69332	3 prime UTR variant	polycomb protein Asx
LOC100647856	2.69215	intron variant	uncharacterized protein LOC100647856
LOC100649640	2.69173	synonymous variant	protein spindle-F
LOC100646666	2.69146	intron variant	receptor-type tyrosine-protein phosphatase kappa
LOC100645348	2.68973	intron variant	collagen alpha chain CG42342
LOC100645537	2.6891	intron variant	potassium voltage-gated channel protein Shaw
LOC100643200	2.68815	intron variant	growth hormone secretagogue receptor type 1
LOC105665990	2.68723	3 prime UTR variant	G2/mitotic-specific cyclin-B
LOC100650446	2.68675	5 prime UTR variant	circadian locomoter output cycles protein kaput
LOC100646566	2.68669	intron variant	drebrin-like protein
LOC100647832	2.68518	synonymous variant	proto-oncogene tyrosine-protein kinase ROS
LOC100645583	2.68404	5 prime UTR variant	uncharacterized protein LOC100645583
LOC110119193	2.68404	5 prime UTR variant	uncharacterized protein LOC110119193
LOC100649025	2.68376	intron variant	uncharacterized protein LOC100649025
LOC100643443	2.68318	3 prime UTR variant	cell division cycle 5-like protein
LOC100648638	2.6827	3 prime UTR variant	ras-related protein Rab-27A
LOC100645717	2.68183	intron variant	gamma-aminobutyric acid receptor subunit beta
LOC100643692	2.68127	intron variant	girdin
LOC100643275	2.68092	intron variant	protein obstructor-E
LOC100648445	2.68061	3 prime UTR variant	B-cell CLL/lymphoma 7 protein family member B
LOC105666339	2.68025	intron variant	neural-cadherin
LOC100648310	2.67928	missense variant	nesprin-1
LOC100648010	2.67828	3 prime UTR variant	neural cell adhesion molecule 1-like
LOC100643198	2.67704	intron variant	protein groucho-1
LOC100642330	2.67679	intron variant	cell adhesion molecule 4
LOC100649848	2.67656	5 prime UTR variant	protein Mpv17
LOC100651194	2.67583	intron variant	protein bark beetle
LOC100652279	2.67572	missense variant	uncharacterized protein LOC100652279
LOC100646614	2.67566	splice region variant&intron variant	sodium/potassium/calcium exchanger 3-like
LOC100649107	2.67338	intron variant	cadherin EGF LAG seven-pass G-type receptor 2
LOC100645287	2.67301	intron variant	discoidin domain-containing receptor 2
LOC100642196	2.67287	missense variant	protein split ends
LOC100644692	2.67218	5 prime UTR variant	fatty-acid amide hydrolase 2
LOC100646561	2.67154	missense variant	zinc finger protein 423 homolog
LOC100647517	2.67154	missense variant	odorant receptor 4
LOC100646682	2.66977	intron variant	extracellular serine/threonine protein CG31145
LOC100642450	2.66953	intron variant	lysophospholipid acyltransferase 1
LOC100643407	2.66903	intron variant	uncharacterized protein LOC100643407
LOC100643892	2.66903	intron variant	protein C10
LOC100642972	2.66877	3 prime UTR variant	serine/arginine repetitive matrix protein 2
LOC100647210	2.66819	5 prime UTR variant	sodium- and chloride-dependent GABA transporter 1
LOC100631082	2.66689	intron variant	homeotic protein antennapedia
LOC100651631	2.66506	intron variant	uncharacterized protein LOC100651631
LOC100646145	2.6633	intron variant	ejaculatory bulb-specific protein 3
LOC100650294	2.66246	intron variant	protein FAM49B
LOC100644763	2.66224	missense variant	fatty acid synthase
LOC100646507	2.66224	missense variant	bromodomain-containing protein DDB G0280777
LOC100646180	2.66195	missense variant	gamma-tubulin complex component 2
LOC100649977	2.66134	intron variant	uncharacterized protein LOC100649977
LOC100648762	2.66075	intron variant	uncharacterized protein LOC100648762
LOC105666455	2.66075	missense variant	trichohyalin-like
LOC100642782	2.66033	synonymous variant	uncharacterized protein CG3556
LOC100646196	2.65779	intron variant	diacylglycerol O-acyltransferase 1
LOC100644078	2.65724	intron variant	uncharacterized protein LOC100644078
LOC100642952	2.65394	intron variant	uncharacterized protein LOC100642952
LOC100644530	2.65383	intron variant	dual 3',2C5'-cyclic-AMP and -GMP phosphodiesterase 11
LOC100643078	2.65226	splice region variant&intron variant	heart- and neural crest derivatives-expressed protein 1
LOC100648399	2.65196	intron variant	serine protease nudel
LOC100651761	2.65169	intron variant	disintegrin and metalloproteinase domain-containing protein 10
LOC100649049	2.65071	synonymous variant	kelch domain-containing protein 10 homolog
LOC100646807	2.65062	intron variant	nose resistant to fluoxetine protein 6
LOC100643610	2.65037	intron variant	RYamide receptor
LOC100646127	2.65035	3 prime UTR variant	odorant receptor 22c-like
LOC100646606	2.65001	intron variant	ras-related and estrogen-regulated growth inhibitor
LOC100649328	2.64984	synonymous variant	obscurin
LOC100652190	2.6494	missense variant	venom carboxylesterase-6
LOC100646076	2.64925	intron variant	uncharacterized protein LOC100646076
LOC100649827	2.64925	intron variant	mediator of RNA polymerase II transcription subunit 24
LOC105666649	2.64901	3 prime UTR variant	uncharacterized protein LOC105666649
LOC100644941	2.64844	missense variant	uncharacterized protein LOC100644941
LOC100649860	2.64828	intron variant	decaprenyl-diphosphate synthase subunit 1
LOC100642402	2.6479	intron variant	uncharacterized protein LOC100642402
LOC100650434	2.64785	3 prime UTR variant	nuclear hormone receptor FTZ-F1 beta
LOC100645483	2.64756	intron variant	somatostatin receptor type 2
LOC100649179	2.6456	intron variant	EH domain-binding protein 1
LOC100648480	2.64421	intron variant	solute carrier organic anion transporter family member 4A1
LOC100648516	2.64386	intron variant	sushi,2C von Willebrand factor type A,2C EGF and pentraxin domain-containing protein 1
LOC100651817	2.64337	synonymous variant	endoplasmic reticulum mannosyl-oligosaccharide 1,2C2-alpha-mannosidase
LOC105665802	2.6427	intron variant	tetratricopeptide repeat protein 25-like
LOC100647054	2.64248	synonymous variant	uncharacterized protein LOC100647054
LOC100647937	2.64201	intron variant	uncharacterized protein LOC100647937
LOC100651732	2.64097	intron variant	proclotting enzyme
LOC100647063	2.63982	intron variant	paired box pox-neuro protein
LOC100645125	2.63971	intron variant	uncharacterized protein LOC100645125
LOC100647914	2.63942	intron variant	dual specificity protein kinase CLK2
LOC100645114	2.63764	intron variant	uncharacterized protein LOC100645114
LOC100631060	2.63651	intron variant	period circadian protein
LOC100646391	2.63575	missense variant	vacuolar protein sorting-associated protein 13B
LOC100646907	2.63521	missense variant	SH3 domain-containing kinase-binding protein 1
LOC100645507	2.63489	synonymous variant	uncharacterized protein LOC100645507
LOC100643713	2.6348	synonymous variant	microtubule-associated protein 4
LOC100651235	2.63452	intron variant	G-protein coupled receptor Mth2
LOC100648438	2.63445	intron variant	potassium voltage-gated channel protein Shaker
LOC100643754	2.63443	intron variant	PDZ domain-containing RING finger protein 4
LOC100645258	2.63395	5 prime UTR variant	uncharacterized protein LOC100645258
LOC100647385	2.63224	synonymous variant	fumarate hydratase,2C mitochondrial
LOC100649235	2.63203	missense variant	brachyury protein
LOC100646753	2.63186	synonymous variant	odorant receptor Or1
LOC100648860	2.6318	synonymous variant	uridine diphosphate glucose pyrophosphatase
LOC100648453	2.63177	synonymous variant	pyruvate carboxylase,2C mitochondrial
LOC100648055	2.63175	5 prime UTR variant	endoplasmic reticulum metallopeptidase 1
LOC100644996	2.63127	intron variant	LIM domain only protein 3
LOC100645295	2.631	synonymous variant	sialin
LOC100644938	2.63087	5 prime UTR variant	organic cation transporter protein
LOC100644606	2.63082	5 prime UTR variant	cyclic GMP-AMP synthase
LOC100648901	2.63049	intron variant	cyclic AMP-responsive element-binding protein 3-like protein 2
LOC100651766	2.63042	intron variant	uncharacterized protein LOC100651766
LOC100649579	2.62868	synonymous variant	L-lactate dehydrogenase
LOC100647976	2.62864	intron variant	phosphatidylinositol-glycan biosynthesis class X protein
LOC110119154	2.62842	synonymous variant	dynein heavy chain 17,2C axonemal-like
LOC100649457	2.62793	intron variant	tyrosine-protein kinase Dnt
LOC100643224	2.62772	intron variant	homeotic protein Sex combs reduced
LOC100649069	2.62744	synonymous variant	uncharacterized protein LOC100649069
LOC100645157	2.62719	synonymous variant	UV radiation resistance-associated gene protein
LOC100642575	2.62681	intron variant	protein id=XP 020720715.1
LOC100650026	2.62656	intron variant	phosphatidylinositol 4-phosphate 5-kinase type-1 alpha
LOC100644568	2.62565	synonymous variant	ATP synthase-coupling factor 6,2C mitochondrial
LOC100642504	2.62536	3 prime UTR variant	trichohyalin
LOC100645140	2.62519	intron variant	protein phosphatase PP2A 55 kDa regulatory subunit
LOC100651198	2.62516	intron variant	catalase
LOC100643845	2.62473	intron variant	carbohydrate-responsive element-binding protein
LOC100647042	2.62433	synonymous variant	uncharacterized protein LOC100647042
LOC100647235	2.62375	intron variant	uncharacterized protein LOC100647235
LOC100649175	2.62254	intron variant	ankyrin repeat and SAM domain-containing protein 1A
LOC100651771	2.62206	intron variant	fez family zinc finger protein 2
LOC100652291	2.6217	intron variant	transcription factor cwo
LOC100648375	2.62152	intron variant	NADP-dependent malic enzyme
LOC100643488	2.62144	3 prime UTR variant	achaete-scute complex protein T8
LOC100643731	2.62131	intron variant	maltase 1
LOC100651541	2.62055	missense variant	charged multivesicular body protein 4b
LOC105666474	2.62055	missense variant	pyruvate dehydrogenase phosphatase regulatory subunit,2C mitochondrial
LOC100642883	2.62039	intron variant	spondin-1
LOC100644898	2.62037	intron variant	tumor protein D53 homolog
LOC100649047	2.61993	intron variant	plastin-2
LOC100649452	2.61966	stop gained&splice region variant	uncharacterized protein LOC100649452
LOC100649188	2.61944	intron variant	collagen alpha-1(IV) chain
LOC100642655	2.61907	intron variant	facilitated trehalose transporter Tret1-2 homolog
LOC100649291	2.61873	intron variant	septin-7
LOC100643882	2.61858	3 prime UTR variant	U4/U6.U5 tri-snRNP-associated protein 1
LOC100642246	2.61831	5 prime UTR variant	ataxin-7-like protein 3
LOC100643838	2.61822	intron variant	protein Skeletor,2C
LOC100643499	2.61778	intron variant	uncharacterized protein LOC100643499
LOC100643535	2.61758	intron variant	matrix metalloproteinase-2
LOC100650983	2.61698	3 prime UTR variant	CUE domain-containing protein 1
LOC100649336	2.61693	intron variant	uncharacterized protein LOC100649336
LOC100652050	2.61692	intron variant	venom dipeptidyl peptidase 4
LOC100647023	2.61691	intron variant	synaptotagmin-10
LOC100648524	2.6169	3 prime UTR variant	uncharacterized protein LOC100648524
LOC100642970	2.61679	splice acceptor variant&intron variant	nuclear factor of activated T-cells 5
LOC100643165	2.61674	intron variant	cell adhesion molecule 2
LOC100650863	2.61548	intron variant	hexamerin
LOC100643908	2.61544	intron variant	protein lozenge
LOC100643642	2.61371	intron variant	zeta-sarcoglycan
LOC100645068	2.61371	intron variant	hemicentin-1
LOC100646289	2.61327	intron variant	protein scalloped
LOC100648209	2.6132	intron variant	calcium/calmodulin-dependent protein kinase kinase 2
LOC100644712	2.61195	5 prime UTR variant	U7 snRNA-associated Sm-like protein LSm10
LOC100648426	2.61195	5 prime UTR variant	acetyl-CoA acetyltransferase
LOC100643859	2.60856	intron variant	anoctamin-4
LOC105665825	2.60823	intron variant	treacle protein
LOC100649015	2.60805	synonymous variant	N-alpha-acetyltransferase 35,2C NatC auxiliary subunit
LOC100649127	2.60805	synonymous variant	nascent polypeptide-associated complex subunit alpha
LOC100646720	2.60802	missense variant	probable 28S rRNA (cytosine-C(5))-methyltransferase
LOC100647584	2.60726	5 prime UTR variant	uncharacterized protein LOC100647584
LOC100643368	2.60689	3 prime UTR variant	uncharacterized protein LOC100643368
LOC100651883	2.60681	intron variant	LIM domain-binding protein 2
LOC100647734	2.60478	missense variant	uncharacterized protein LOC100647734
LOC100645516	2.60472	intron variant	CD151 antigen
LOC100651440	2.60468	missense variant	uncharacterized protein LOC100651440
LOC100644751	2.60442	synonymous variant	ATP-binding cassette sub-family C member Sur
LOC100644340	2.60436	intron variant	myosin heavy chain 95F
LOC100648878	2.60428	intron variant	high affinity cGMP-specific 3',2C5'-cyclic phosphodiesterase 9A
LOC100650276	2.60357	intron variant	sodium/calcium exchanger 1
LOC100651833	2.59951	3 prime UTR variant	diacylglycerol kinase theta
LOC100650108	2.59875	synonymous variant	multidrug resistance protein homolog 49
LOC105665627	2.59858	missense variant	uncharacterized protein LOC105665627
LOC100642360	2.59856	intron variant	uncharacterized protein LOC100642360
LOC100648672	2.59844	intron variant	myosin-I heavy chain
LOC100644180	2.59833	intron variant	tyrosine-protein kinase Src64B
LOC100649422	2.59782	3 prime UTR variant	pre-mRNA-splicing factor CWC22 homolog
LOC100647175	2.59739	3 prime UTR variant	tetraspanin-9
LOC100652079	2.59686	3 prime UTR variant	uncharacterized protein LOC100652079
LOC105665667	2.59629	5 prime UTR variant	embryonic polarity protein dorsal
LOC100645334	2.59623	intron variant	5-hydroxytryptamine receptor 1A
LOC100642661	2.59503	intron variant	sodium- and chloride-dependent glycine transporter 1
LOC100648088	2.5946	missense variant	probable phenylalanine--tRNA ligase,2C mitochondrial
LOC100644974	2.59456	synonymous variant	probable multidrug resistance-associated protein lethal(2)03659
LOC100643323	2.59436	synonymous variant	chromatin assembly factor 1 subunit A
LOC100643447	2.59436	synonymous variant	Krueppel-like factor 14
LOC100650396	2.59433	intron variant	histone-lysine N-methyltransferase SETMAR-like
LOC100646960	2.5942	intron variant	uncharacterized protein LOC100646960
LOC100644855	2.59291	splice region variant&intron variant	dynein heavy chain 7,2C axonemal
LOC100642683	2.59244	intron variant	uncharacterized protein LOC100642683
LOC100652086	2.59119	synonymous variant	probable RNA-binding protein 19
LOC100645683	2.59114	3 prime UTR variant	UDP-glucuronosyltransferase 2B30
LOC100642848	2.58855	intron variant	solute carrier organic anion transporter family member 3A1
LOC100647202	2.58833	intron variant	activated CDC42 kinase 1
LOC100643730	2.58818	synonymous variant	UPF0553 protein C9orf64 homolog
LOC105665732	2.58818	synonymous variant	fibrous sheath-interacting protein 2
LOC100651604	2.58809	5 prime UTR variant	cyclin-dependent kinase 1
LOC100651444	2.58713	intron variant	transcriptional activator Myb
LOC100645563	2.58627	intron variant	octopamine receptor beta-1R
LOC100649799	2.58623	splice region variant&intron variant	transketolase
LOC100645199	2.58585	intron variant	fatty acyl-CoA hydrolase precursor,2C medium chain
LOC100644710	2.58537	intron variant	trace amine-associated receptor 9
LOC100642618	2.58516	intron variant	metabotropic glutamate receptor 8
LOC100648568	2.58476	5 prime UTR variant	annexin B11
LOC100646826	2.58397	intron variant	ataxin-10
LOC100651343	2.58393	synonymous variant	chaoptin
LOC100647723	2.58331	intron variant	monocarboxylate transporter 12
LOC100647382	2.58268	intron variant	multiple C2 and transmembrane domain-containing protein 1
LOC105666158	2.58186	intron variant	uncharacterized protein LOC105666158
LOC100646028	2.58136	3 prime UTR variant	peroxidase
LOC100642333	2.58054	5 prime UTR variant	G1/S-specific cyclin-D2
LOC105665726	2.58017	intron variant	DNA-directed RNA polymerases I,2C II,2C and III subunit RPABC3
LOC100644931	2.57886	intron variant	uncharacterized protein LOC100644931
LOC100648875	2.57871	intron variant	synapsin
LOC100646793	2.57842	intron variant	PDZ and LIM domain protein 3
LOC100650094	2.57837	synonymous variant	uncharacterized protein LOC100650094
LOC100650354	2.57809	intron variant	tropomyosin-1,2C
LOC100644847	2.57789	intron variant	uncharacterized protein LOC100644847
LOC100650730	2.57763	missense variant	uncharacterized protein LOC100650730
LOC110120015	2.57717	intron variant	uncharacterized protein LOC110120015
LOC100645181	2.57679	intron variant	segmentation protein cap'n'collar
LOC105665980	2.57663	intron variant	uncharacterized protein LOC105665980
LOC100645457	2.5764	intron variant	whirlin
LOC100647933	2.57633	3 prime UTR variant	leucine-rich repeat-containing protein 15
LOC100644364	2.57611	missense variant	uncharacterized protein LOC100644364
LOC100645169	2.5757	intron variant	protein hunchback
LOC100646301	2.57525	intron variant	spectrin beta chain
LOC100645268	2.57521	intron variant	serine/threonine-protein kinase KIPK1
LOC100651330	2.57377	3 prime UTR variant	LIM domain kinase 1
LOC100649496	2.57242	intron variant	uncharacterized protein LOC100649496
LOC100646153	2.57132	5 prime UTR variant	odorant receptor 13a
LOC100649805	2.57055	intron variant	protein jagged-1
LOC100644054	2.5699	missense variant	NF-kappa-B-activating protein-like
LOC100652273	2.56907	intron variant	synaptic vesicle glycoprotein 2C
LOC100649516	2.56904	intron variant	uncharacterized protein LOC100649516
LOC100649986	2.56884	intron variant	uncharacterized protein LOC100649986
LOC100647931	2.56618	5 prime UTR variant	rab11 family-interacting protein 4A
LOC110119449	2.56618	5 prime UTR variant	uncharacterized protein LOC110119449
LOC100642500	2.56578	3 prime UTR variant	uncharacterized protein LOC100642500
LOC100650481	2.56578	intron variant	myb-like protein X
LOC100651963	2.56578	3 prime UTR variant	DNA ligase 3
LOC100650785	2.56467	intron variant	facilitated trehalose transporter Tret1
LOC100648997	2.56419	3 prime UTR variant	uncharacterized protein LOC100648997
LOC105666576	2.56363	synonymous variant	uncharacterized protein LOC105666576
LOC105666577	2.56363	synonymous variant	uncharacterized protein LOC105666577
LOC100645139	2.56307	intron variant	uncharacterized protein LOC100645139
LOC100643582	2.56135	3 prime UTR variant	SNF-related serine/threonine-protein kinase
LOC100651818	2.56124	intron variant	RING finger protein 44
LOC100647668	2.56109	intron variant	putative thiamine transporter SLC35F3
LOC100650259	2.56092	synonymous variant	WASH complex subunit 4
LOC100643629	2.56081	intron variant	PWWP domain-containing protein 2A
LOC100645506	2.55932	splice region variant&intron variant	uncharacterized protein LOC100645506
LOC100647654	2.55901	intron variant	lamin-B receptor
LOC100647965	2.55901	intron variant	monocarboxylate transporter 12-B
LOC100643541	2.55866	3 prime UTR variant	WASH complex subunit 2
LOC100651923	2.55708	synonymous variant	protein yellow
LOC100642954	2.55688	5 prime UTR variant	proton-coupled amino acid transporter-like protein CG1139
LOC100648910	2.55529	missense variant	transmembrane protein 177
LOC100649387	2.55501	intron variant	protein vein
LOC100650043	2.55287	intron variant	calcium-activated potassium channel slowpoke
LOC100650766	2.55248	synonymous variant	myosin-7B
LOC100643658	2.55163	intron variant	calcium uniporter protein,2C mitochondrial
LOC100647412	2.55036	intron variant	aquaporin AQPAn.G
LOC105666613	2.54932	3 prime UTR variant	uncharacterized protein LOC105666613
LOC105665746	2.54894	5 prime UTR variant	uncharacterized protein LOC105665746
LOC100642604	2.54877	intron variant	uncharacterized protein LOC100642604
LOC100650329	2.54814	synonymous variant	kelch-like protein 10
LOC100643595	2.54757	synonymous variant	MICOS complex subunit Mic60
LOC105666541	2.54757	synonymous variant	uncharacterized protein LOC105666541
LOC100647722	2.54666	missense variant	uncharacterized protein LOC100647722
LOC100646216	2.5463	intron variant	homeodomain-interacting protein kinase 2
LOC100647265	2.54614	3 prime UTR variant	globin
LOC100648332	2.54583	synonymous variant	kinesin-like protein Klp61F
LOC100649587	2.54572	synonymous variant	interference hedgehog
LOC100651788	2.54519	5 prime UTR variant	mucin-3A
LOC100646027	2.54438	intron variant	facilitated trehalose transporter Tret1
LOC100649165	2.54305	intron variant	rho GTPase-activating protein 20
LOC100647575	2.54297	3 prime UTR variant	peptidyl-prolyl cis-trans isomerase-like 2
LOC100649174	2.54242	intron variant	calcium-dependent protein kinase 11
LOC100646853	2.5408	intron variant	alpha-catulin
LOC105666000	2.53994	3 prime UTR variant	acidic phospholipase A2 PA4
LOC110120331	2.53818	synonymous variant	cAMP-dependent protein kinase catalytic subunit-like
LOC100649106	2.53784	5 prime UTR variant	putative glutathione-specific gamma-glutamylcyclotransferase 2
LOC100647608	2.53691	intron variant	uncharacterized protein LOC100647608
LOC100648184	2.53682	3 prime UTR variant	uncharacterized protein LOC100648184
LOC100645045	2.53654	intron variant	ecotropic viral integration site 5 ortholog
LOC100648546	2.53638	intron variant	uncharacterized protein LOC100648546
LOC100644602	2.53611	intron variant	mediator of RNA polymerase II transcription subunit 20
LOC100644654	2.53611	5 prime UTR variant	host cell factor 2
LOC100644977	2.53611	5 prime UTR variant	uncharacterized protein LOC100644977
LOC100644228	2.53508	intron variant	hexokinase type 2
LOC100644013	2.53409	intron variant	neprilysin-1
LOC100648500	2.5339	intron variant	mitochondrial sodium/hydrogen exchanger 9B2
LOC100643542	2.53385	intron variant	E3 ubiquitin-protein ligase Rnf220
LOC100651746	2.53356	intron variant	band 4.1-like protein 4A
LOC105665839	2.53346	5 prime UTR variant	uncharacterized protein LOC105665839
LOC100647158	2.53299	3 prime UTR variant	uncharacterized protein LOC100647158
LOC100651536	2.53255	intron variant	follistatin-related protein 5
LOC100646262	2.53238	splice region variant&intron variant	general transcription factor IIH subunit 3
LOC100647583	2.53216	intron variant	lysine-specific histone demethylase 1A
LOC100646259	2.53199	intron variant	trichohyalin
LOC100644981	2.53197	intron variant	CUGBP Elav-like family member 4
LOC100650392	2.53125	intron variant	ATP-binding cassette sub-family A member 13
LOC105666091	2.53113	synonymous variant	proline-rich extensin-like protein EPR1
LOC100642299	2.5311	synonymous variant	unconventional myosin-XVIIIa
LOC100651948	2.53102	intron variant	calcium and integrin-binding family member 3
LOC100650267	2.53086	synonymous variant	microtubule-associated serine/threonine-protein kinase 3
LOC100644526	2.53057	intron variant	uncharacterized protein LOC100644526
LOC100651207	2.53057	intron variant	leukocyte receptor cluster member 8 homolog
LOC100645652	2.53051	intron variant	voltage-dependent L-type calcium channel subunit beta-1
LOC100648136	2.53048	synonymous variant	leucine-rich repeat serine/threonine-protein kinase 1
LOC105666088	2.5304	5 prime UTR variant	odorant receptor 4
LOC105666024	2.52794	5 prime UTR variant	mucin-5AC
LOC105666288	2.52777	missense variant	piggyBac transposable element-derived protein 4-like
LOC100648104	2.52754	intron variant	protein tyrosine phosphatase type IVA 1
LOC100652189	2.52728	synonymous variant	zinc finger protein 345
LOC100642480	2.5271	intron variant	troponin I
LOC100642554	2.52697	intron variant	uncharacterized protein LOC100642554
LOC100649670	2.5269	5 prime UTR variant	nuclear autoantigenic sperm protein
LOC100647464	2.5267	3 prime UTR variant	RNA-binding protein 48
LOC100649960	2.52664	intron variant	iroquois-class homeodomain protein IRX-6
LOC100644999	2.52645	synonymous variant	protein retinal degeneration B
LOC100644882	2.52568	intron variant	zinc finger MIZ domain-containing protein 1
LOC100644008	2.5255	5 prime UTR variant	uncharacterized protein LOC100644008
LOC100647847	2.52506	intron variant	alpha,2Calpha-trehalose-phosphate synthase [UDP-forming]
LOC100643577	2.52504	intron variant	protein takeout
LOC100651083	2.52495	intron variant	uncharacterized protein LOC100651083
LOC100651203	2.52492	intron variant	ubiquitin carboxyl-terminal hydrolase 31
npve	2.52469	intron variant
LOC100647147	2.52424	intron variant	protein id=XP 020719653.1
LOC100650814	2.52409	3 prime UTR variant	uncharacterized protein LOC100650814
LOC100645905	2.52401	intron variant	protein FAM102B
LOC105665622	2.52349	5 prime UTR variant	TLD domain-containing protein 1
LOC100648285	2.52315	intron variant	lissencephaly-1 homolog
LOC100642539	2.52308	synonymous variant	homeotic protein empty spiracles
LOC100645082	2.52244	intron variant	GTP-binding protein RAD
LOC100649781	2.52229	3 prime UTR variant	uncharacterized protein LOC100649781
LOC100644176	2.52188	intron variant	uncharacterized protein LOC100644176
LOC100643905	2.52164	synonymous variant	piezo-type mechanosensitive ion channel component
LOC100646560	2.52077	synonymous variant	transcription factor 15
LOC100643830	2.52041	3 prime UTR variant	angiotensin-converting enzyme
LOC100649614	2.52035	intron variant	uncharacterized protein LOC100649614
LOC100650685	2.52012	3 prime UTR variant	rho guanine nucleotide exchange factor 10
LOC100651128	2.52012	3 prime UTR variant	uncharacterized protein LOC100651128
LOC100650569	2.52005	synonymous variant	solute carrier family 22 member 8
LOC100644955	2.51984	intron variant	LIM/homeobox protein Lhx5
LOC100642719	2.5189	intron variant	myosin-IB
LOC100644301	2.51887	intron variant	protein spaetzle 3
LOC100648090	2.518	intron variant	eye-specific diacylglycerol kinase
LOC100650343	2.51765	3 prime UTR variant	uncharacterized protein LOC100650343
LOC100646011	2.51701	intron variant	dynein heavy chain 2,2C axonemal
LOC100649582	2.51621	intron variant	homeobox protein cut
LOC100645631	2.51611	intron variant	sodium-independent sulfate anion transporter
LOC100647010	2.51409	synonymous variant	elongation factor G,2C mitochondrial
LOC100650248	2.51361	intron variant	neurogenic locus Notch protein
LOC100644875	2.51275	missense variant	solute carrier family 41 member 1
LOC100644995	2.51275	missense variant	uncharacterized protein LOC100644995
LOC100642370	2.51263	intron variant	uncharacterized protein C1orf112 homolog
LOC100642491	2.51263	intron variant	uncharacterized protein LOC100642491
LOC100644486	2.51263	intron variant	insulin gene enhancer protein ISL-1
LOC100648874	2.51217	splice donor variant&intron variant	angio-associated migratory cell protein
LOC100642340	2.51216	intron variant	solute carrier organic anion transporter family member 5A1
LOC100644849	2.51216	intron variant	uncharacterized protein LOC100644849
LOC100645648	2.51196	intron variant	laccase-1
LOC100643014	2.5114	3 prime UTR variant	uncharacterized protein LOC100643014
LOC100642306	2.51121	intron variant	protein I'm not dead yet
LOC100642425	2.51121	intron variant	GPI transamidase component PIG-S
LOC100648251	2.51078	5 prime UTR variant	nuclear pore complex protein Nup85
LOC100648502	2.5105	splice region variant&intron variant	golgin-84
LOC100647459	2.51038	synonymous variant	uncharacterized protein LOC100647459
LOC100642734	2.51003	intron variant	uncharacterized protein LOC100642734
LOC100644137	2.50987	missense variant	uncharacterized protein LOC100644137
LOC100652269	2.50928	intron variant	palmitoleoyl-protein carboxylesterase NOTUM
LOC100648815	2.50897	intron variant	TRPL translocation defect protein 14
LOC100646198	2.5085	3 prime UTR variant	uncharacterized protein LOC100646198
LOC100645222	2.50703	synonymous variant	aminoacylase-1
LOC100642260	2.50668	3 prime UTR variant	calcium homeostasis endoplasmic reticulum protein
LOC100646483	2.50658	3 prime UTR variant	E3 ubiquitin-protein ligase Topors
LOC100644164	2.50651	intron variant	uncharacterized protein LOC100644164
LOC100652311	2.50585	synonymous variant	venom carboxylesterase-6
LOC100643589	2.50479	intron variant	troponin T,2C skeletal muscle
LOC100647924	2.5043	intron variant	membralin
LOC100652130	2.50403	3 prime UTR variant	histone acetyltransferase Tip60
LOC100650084	2.50401	intron variant	uncharacterized protein LOC100650084
LOC100644384	2.50335	splice donor variant&intron variant	cardioacceleratory peptide receptor
LOC100643826	2.50317	5 prime UTR variant	probable chitinase 2
LOC100649129	2.50224	intron variant	uncharacterized protein LOC100649129
LOC100652321	2.50178	intron variant	protein spaetzle 5
LOC100644018	2.50166	intron variant	F-box/LRR-repeat protein 16
LOC100643503	2.50162	5 prime UTR premature start codon gain variant	uncharacterized protein LOC100643503
LOC100648567	2.50151	intron variant	zwei Ig domain protein zig-8
LOC100646413	2.50142	intron variant	growth arrest-specific protein 2
LOC100647457	2.50097	intron variant	leupaxin
LOC100648358	2.5004	intron variant	rap guanine nucleotide exchange factor 2
LOC100646016	2.50026	intron variant	HIRA-interacting protein 3
LOC100646466	2.50013	synonymous variant	uncharacterized protein LOC100646466
LOC100644884	2.49998	5 prime UTR variant	uncharacterized protein LOC100644884
LOC100646139	2.49945	synonymous variant	NEDD8-conjugating enzyme UBE2F
LOC100648311	2.49857	intron variant	T-cell leukemia homeobox protein 3
LOC100647489	2.49817	intron variant	electrogenic sodium bicarbonate cotransporter 1
LOC100648643	2.49725	intron variant	histone-lysine N-methyltransferase setd3
LOC100648756	2.49725	intron variant	uncharacterized protein LOC100648756
LOC100644799	2.49693	intron variant	clustered mitochondria protein homolog
LOC100650493	2.49662	synonymous variant	protein lap1
LOC100643601	2.49639	5 prime UTR variant	uncharacterized protein LOC100643601
LOC100644216	2.4963	intron variant	uncharacterized protein LOC100644216
LOC100647511	2.49568	3 prime UTR variant	C2 domain-containing protein 5
LOC100649203	2.49448	intron variant	uncharacterized protein LOC100649203
LOC100648391	2.49432	synonymous variant	cytochrome P450 6k1
LOC100643333	2.49418	intron variant	unconventional myosin-IXb
LOC100642383	2.49339	intron variant	lipoma HMGIC fusion partner-like 2 protein
LOC100652172	2.49318	intron variant	kelch-like protein diablo
LOC100649772	2.49288	missense variant	L-lactate dehydrogenase-like
LOC100646160	2.49233	intron variant	uncharacterized protein LOC100646160
LOC100645196	2.4915	intron variant	protein bric-a-brac 1
LOC100646273	2.49063	3 prime UTR variant	muscle LIM protein 1
LOC100648558	2.49054	intron variant	allatostatins
LOC100647735	2.49046	synonymous variant	molybdenum cofactor sulfurase 1
LOC100651712	2.49039	intron variant	uncharacterized protein LOC100651712
LOC100651019	2.49022	intron variant	cadherin-99C
LOC100644125	2.49008	intron variant	global transcription regulator sge1
LOC100648060	2.48985	synonymous variant	protein pellino
LOC100644367	2.48948	intron variant	WW domain-containing adapter protein with coiled-coil
LOC100652247	2.48842	5 prime UTR variant	cAMP-dependent protein kinase catalytic subunit PRKX
LOC100650472	2.4882	intron variant	LIM and SH3 domain protein Lasp
LOC100649822	2.48765	synonymous variant	protein eyes shut
LOC100646231	2.48764	5 prime UTR variant	cuticle protein 7
LOC100644629	2.48681	synonymous variant	TBC1 domain family member 20
LOC100651620	2.4868	3 prime UTR variant	golgin subfamily A member 7
LOC100649318	2.48612	intron variant	cell surface glycoprotein 1
LOC100643293	2.48504	synonymous variant	centrosome-associated protein CEP250
LOC100650160	2.48463	3 prime UTR variant	glycerate kinase
LOC100644150	2.4846	intron variant	protein scarlet
LOC100644136	2.484	3 prime UTR variant	DNA-binding protein D-ETS-3
LOC100646073	2.48368	intron variant	uncharacterized protein LOC100646073
LOC100650602	2.48354	intron variant	uncharacterized protein LOC100650602
LOC100651445	2.48328	intron variant	WD repeat-containing protein 47
LOC100645711	2.48232	synonymous variant	kinesin-related protein 4
LOC100643844	2.48129	intron variant	calmodulin
LOC100643178	2.48079	synonymous variant	alpha-sarcoglycan
LOC105665795	2.48079	3 prime UTR variant	uncharacterized protein LOC105665795
LOC100650959	2.48046	intron variant	tyrosine-protein kinase CSK
LOC100650883	2.47954	intron variant	band 3 anion transport protein
LOC100649332	2.47811	3 prime UTR variant	uncharacterized protein LOC100649332
LOC105665960	2.47697	3 prime UTR variant	uncharacterized protein LOC105665960
LOC110119293	2.47685	intron variant	uncharacterized protein LOC110119293
LOC100643296	2.47662	3 prime UTR variant	neuropeptide-like 1
LOC100647223	2.47659	intron variant	protein yellow
LOC100647308	2.47618	synonymous variant	armadillo repeat-containing protein 3
LOC100650068	2.4761	5 prime UTR premature start codon gain variant	sprT-like domain-containing protein Spartan
LOC105666157	2.47577	5 prime UTR variant	uncharacterized protein LOC105666157
LOC100648362	2.47485	synonymous variant	pre-mRNA-processing-splicing factor 8
LOC100645013	2.47481	5 prime UTR variant	PI-PLC X domain-containing protein 1
LOC100642613	2.47329	3 prime UTR variant	uncharacterized protein LOC100642613
LOC100647709	2.4728	intron variant	uncharacterized protein LOC100647709
LOC100649087	2.4725	missense variant	uncharacterized protein LOC100649087
LOC100648138	2.47194	intron variant	homeobox protein Nkx-2.2a
LOC100650480	2.4714	3 prime UTR variant	E3 ubiquitin-protein ligase TRIM9
LOC100642754	2.47043	intron variant	protein yippee-like 1
LOC110119370	2.47041	synonymous variant	proteoglycan 4-like
LOC100643157	2.47005	intron variant	low-density lipoprotein receptor
LOC100648520	2.46994	synonymous variant	uncharacterized protein LOC100648520
LOC100651603	2.46916	intron variant	spectrin beta chain,2C non-erythrocytic 5
LOC100645559	2.46901	intron variant	NAD kinase 2,2C mitochondrial-like
LOC100650930	2.46871	synonymous variant	odorant receptor 9a
LOC100644253	2.46863	synonymous variant	ribose-phosphate pyrophosphokinase 1
LOC100646252	2.46762	synonymous variant	histone-lysine N-methyltransferase trithorax
LOC100650616	2.46739	synonymous variant	dedicator of cytokinesis protein 3
LOC100645755	2.46725	5 prime UTR variant	uncharacterized protein LOC100645755
LOC100647215	2.46676	intron variant	coronin-2B
LOC100647496	2.46676	intron variant	uncharacterized protein LOC100647496
LOC100646667	2.46575	5 prime UTR variant	circadian clock-controlled protein
LOC110119619	2.46533	intron variant	uncharacterized protein LOC110119619
LOC100648355	2.46522	intron variant	zinc finger protein 395
LOC100646364	2.46486	intron variant	histone-lysine N-methyltransferase 2C
LOC100649348	2.46459	missense variant	nucleolar pre-ribosomal-associated protein 1
LOC100643013	2.4644	intron variant	transcription factor Sox-2
LOC100651290	2.4635	3 prime UTR variant	ralBP1-associated Eps domain-containing protein 1
LOC100643967	2.46301	synonymous variant	cell cycle checkpoint protein RAD1
LOC100648133	2.46299	missense variant	protein mesh
LOC105665639	2.46237	synonymous variant	uncharacterized protein LOC105665639
LOC110119840	2.46237	synonymous variant	lymphocyte expansion molecule-like
LOC100652160	2.46214	intron variant	modular serine protease
LOC100651485	2.46166	splice region variant&intron variant	tropomyosin-2-like
LOC100643062	2.46164	intron variant	GATA-binding factor C
LOC100647260	2.46112	intron variant	Down syndrome cell adhesion molecule-like protein Dscam2
LOC100644478	2.46092	5 prime UTR variant	NAD-dependent protein deacetylase Sirt6
LOC100642843	2.46027	intron variant	DNA-binding protein D-ETS-6-like
LOC100648400	2.45996	intron variant	pleckstrin homology domain-containing family G member 5
LOC100650297	2.45977	intron variant	synaptic vesicle membrane protein VAT-1 homolog-like
LOC100651358	2.45895	intron variant	diacylglycerol kinase 1
LOC100644263	2.45762	5 prime UTR variant	DNA polymerase epsilon catalytic subunit A
LOC100647504	2.45752	3 prime UTR variant	lipopolysaccharide-induced tumor necrosis factor-alpha factor homolog
LOC100647819	2.45585	intron variant	calmodulin-binding transcription activator 2
LOC100650950	2.45582	intron variant	uncharacterized protein LOC100650950
LOC100652237	2.45565	intron variant	uncharacterized protein LOC100652237
LOC100647807	2.45558	splice region variant&intron variant	transmembrane and coiled-coil domains protein 2
LOC100650702	2.45507	intron variant	dopamine receptor 2
LOC105666186	2.455	intron variant	uncharacterized protein LOC105666186
LOC100649697	2.45343	intron variant	transcription factor Ken 2
LOC100648726	2.45335	synonymous variant	ubiquitin carboxyl-terminal hydrolase MINDY-3 homolog
LOC100646435	2.45276	synonymous variant	nucleolar protein 11
LOC105666268	2.45193	synonymous variant	EKC/KEOPS complex subunit TPRKB
LOC100646920	2.45166	synonymous variant	uncharacterized protein LOC100646920
LOC100651987	2.451	synonymous variant	homogentisate 1,2C2-dioxygenase
LOC100643607	2.45069	3 prime UTR variant	carbonic anhydrase 1
LOC100643154	2.44996	synonymous variant	ER membrane protein complex subunit 1
LOC100650521	2.44973	5 prime UTR premature start codon gain variant	maltase A3
LOC105665702	2.4496	missense variant	uncharacterized protein LOC105665702
LOC100650992	2.44917	5 prime UTR variant	protein abrupt
LOC100650854	2.44902	intron variant	lysosome-associated membrane glycoprotein 1
LOC100644979	2.44893	intron variant	uncharacterized protein LOC100644979
LOC100648555	2.44766	intron variant	uncharacterized protein LOC100648555
LOC100649412	2.44707	intron variant	paired box protein Pax-6
LOC100646648	2.44659	intron variant	semaphorin-1A
LOC100648503	2.44644	synonymous variant	probable serine/threonine-protein kinase yakA
LOC100644322	2.44615	synonymous variant	odorant receptor 4-like
LOC100644438	2.44597	synonymous variant	uncharacterized protein LOC100644438
LOC100644876	2.44576	intron variant	LIM domain only protein 3
LOC100643409	2.44556	intron variant	uncharacterized protein LOC100643409
LOC105666081	2.4452	synonymous variant	uncharacterized protein LOC105666081
LOC100649393	2.44462	intron variant	ABC transporter G family member 20
LOC100649350	2.44455	intron variant	uncharacterized protein LOC100649350
LOC100644743	2.44447	intron variant	cytochrome P450 4c3
LOC100644798	2.44447	intron variant	LIM homeobox transcription factor 1-beta.1
LOC100646317	2.44439	3 prime UTR variant	neogenin
LOC100648298	2.44393	5 prime UTR premature start codon gain variant	RING finger protein 207
LOC100649275	2.44263	3 prime UTR variant	probable peroxisomal acyl-coenzyme A oxidase 1
LOC100651177	2.44247	intron variant	serine proteinase stubble
LOC100650813	2.44213	intron variant	BTB/POZ domain-containing protein 6-B
LOC100651361	2.4421	intron variant	CAP-Gly domain-containing linker protein 1
LOC100647612	2.44197	synonymous variant	uncharacterized protein LOC100647612
LOC100648195	2.44176	intron variant	cytosolic carboxypeptidase 1
LOC100647762	2.43931	3 prime UTR variant	sorting nexin-24
LOC100643355	2.43929	intron variant	uncharacterized protein LOC100643355
LOC100650143	2.4389	intron variant	uncharacterized protein LOC100650143
LOC100648667	2.43876	intron variant	sodium channel protein Nach
LOC100648928	2.43798	missense variant	ATP synthase subunit b,2C mitochondrial
LOC100651957	2.43796	intron variant	uncharacterized protein LOC100651957
LOC100644245	2.43749	synonymous variant	longitudinals lacking protein,2C
LOC100643914	2.4367	intron variant	calcium-binding mitochondrial carrier protein Aralar1
LOC100649388	2.43644	3 prime UTR variant	ubiquitin-conjugating enzyme E2 Q2
LOC100649325	2.43598	intron variant	monocarboxylate transporter 9
LOC100643094	2.43538	intron variant	tyrosine-protein phosphatase Lar
LOC100651684	2.43525	3 prime UTR variant	uncharacterized protein LOC100651684
LOC100650641	2.4352	synonymous variant	uncharacterized protein LOC100650641
LOC100647990	2.43515	intron variant	insulin-like growth factor 2 mRNA-binding protein 1
LOC100651095	2.43435	intron variant	uncharacterized protein LOC100651095
LOC100645170	2.43432	3 prime UTR variant	protein lifeguard 1
LOC100649138	2.43299	synonymous variant	alkyldihydroxyacetonephosphate synthase
LOC100644922	2.43252	missense variant	methyltransferase-like protein 16 homolog
LOC100631067	2.43162	intron variant	toll-like receptor 6
LOC100652031	2.43102	3 prime UTR variant	ubiquitin-protein ligase E3B
LOC100649436	2.42952	intron variant	leucine-rich repeat and calponin homology domain-containing protein 1
LOC100644036	2.42921	intron variant	protein Skeletor,2C
LOC100645208	2.42896	intron variant	uncharacterized protein LOC100645208
LOC100646896	2.42885	intron variant	nose resistant to fluoxetine protein 6
LOC100650993	2.42841	intron variant	uncharacterized protein LOC100650993
LOC100648820	2.42722	intron variant	T-box transcription factor TBX20
LOC100645384	2.42658	missense variant	UDP-glucuronosyltransferase 1-7C
LOC100648782	2.42609	intron variant	kinesin-like protein Klp98A
LOC100642718	2.42603	5 prime UTR variant	uncharacterized protein LOC100642718
LOC100649617	2.42568	5 prime UTR variant	glucose dehydrogenase [FAD,2C quinone]
LOC100643188	2.42561	intron variant	glycine receptor subunit alpha-3
LOC100652220	2.42533	3 prime UTR variant	sphingomyelin synthase-related 1
LOC100649299	2.42488	5 prime UTR variant	beta-glucuronidase
LOC100645927	2.42479	intron variant	dynein beta chain,2C ciliary
LOC100642610	2.42464	3 prime UTR variant	uncharacterized protein LOC100642610
LOC100644088	2.4245	3 prime UTR variant	zinc finger matrin-type protein 5
LOC105666517	2.42409	missense variant	uncharacterized protein LOC105666517
LOC100643887	2.4235	intron variant	neuroendocrine convertase 2
LOC100645175	2.42341	intron variant	protein daughterless
LOC100642314	2.42326	missense variant	trafficking protein particle complex subunit 10
LOC100650566	2.42127	synonymous variant	protein henna
LOC110119184	2.42094	5 prime UTR variant	smoothelin-like protein 2
LOC100648272	2.42092	intron variant	DNA (cytosine-5)-methyltransferase 3B
LOC100649298	2.42045	intron variant	SLIT-ROBO Rho GTPase-activating protein 1
LOC100647701	2.41972	synonymous variant	60S ribosomal protein L27a
LOC100647963	2.41961	intron variant	putative ferric-chelate reductase 1 homolog
LOC100644146	2.41957	intron variant	E3 ubiquitin-protein ligase TRIM71
LOC110119228	2.41941	synonymous variant	uncharacterized protein LOC110119228
LOC100642583	2.41874	5 prime UTR variant	LETM1 domain-containing protein 1
LOC100647200	2.41869	missense variant	vicilin-like seed storage protein At2g18540
LOC100642484	2.41864	3 prime UTR variant	venom protease
LOC100645959	2.41815	5 prime UTR variant	uncharacterized protein LOC100645959
LOC100645312	2.41794	synonymous variant	odorant receptor 67c-like
LOC100647117	2.41629	intron variant	inward rectifier potassium channel 16
LOC100648481	2.41564	intron variant	kinesin-like protein unc-104
LOC100651713	2.415	intron variant	venom acid phosphatase Acph-1
LOC100651029	2.41416	intron variant	uncharacterized protein LOC100651029
LOC100648479	2.41414	3 prime UTR variant	G-protein coupled receptor moody
LOC110119941	2.41394	3 prime UTR variant	probable tubulin polyglutamylase TTLL9
LOC100650757	2.41377	intron variant	high mobility group protein DSP1
LOC100647695	2.41144	intron variant	circadian locomoter output cycles protein kaput
LOC100649154	2.41074	missense variant	E3 ubiquitin-protein ligase TRAIP
LOC100645611	2.41019	synonymous variant	28S ribosomal protein S15,2C mitochondrial
LOC100644289	2.40995	synonymous variant	F-actin-capping protein subunit alpha
LOC100645710	2.40995	synonymous variant	uncharacterized protein LOC100645710
LOC100646608	2.40988	synonymous variant	extended synaptotagmin-2
LOC105666675	2.40847	intron variant	uncharacterized protein LOC105666675
LOC100650116	2.40846	3 prime UTR variant	basigin
LOC100645399	2.40608	synonymous variant	histone H3
LOC100642281	2.40598	missense variant	FHA domain-containing protein PS1
LOC100644997	2.40559	5 prime UTR variant	aromatic-L-amino-acid decarboxylase
LOC100645482	2.40559	5 prime UTR variant	ribonuclease P protein subunit p25-like protein
LOC110119881	2.40539	intron variant	protein gooseberry-like
LOC100651294	2.40527	intron variant	HIV Tat-specific factor 1 homolog
LOC110119684	2.40467	intron variant	uncharacterized protein LOC110119684
LOC100648410	2.4046	synonymous variant	centromere-associated protein E
LOC100645950	2.40452	3 prime UTR variant	transcription factor AP-1
LOC100649665	2.40432	5 prime UTR variant	sodium-independent sulfate anion transporter
LOC100648126	2.40393	synonymous variant	angiotensin-converting enzyme
LOC100651221	2.40364	intron variant	probable chitinase 10
LOC100642884	2.40337	intron variant	atrial natriuretic peptide receptor 1
LOC100642358	2.40327	intron variant	UDP-glucuronosyltransferase 1-8
LOC100646432	2.4029	synonymous variant	copper-transporting ATPase 1
LOC100645948	2.40285	missense variant	N-alpha-acetyltransferase 15,2C NatA auxiliary subunit
LOC100646063	2.40285	missense variant	uncharacterized protein LOC100646063
LOC100644292	2.40271	intron variant	MOB kinase activator-like 2
LOC100644711	2.40192	synonymous variant	CDK5 and ABL1 enzyme substrate 2
LOC105666327	2.40152	5 prime UTR variant	UPF0691 protein C9orf116 homolog
LOC110120253	2.40149	synonymous variant	odorant receptor 67c-like
LOC100646402	2.40078	5 prime UTR variant	voltage-gated potassium channel subunit beta-2
LOC100647350	2.39965	intron variant	acetylcholine receptor subunit alpha-like
LOC100647212	2.39785	intron variant	uncharacterized protein LOC100647212
LOC100644132	2.39781	intron variant	4-coumarate--CoA ligase 1
LOC105666585	2.3978	missense variant	uncharacterized protein LOC105666585
LOC105666207	2.39734	synonymous variant	glucose dehydrogenase [FAD,2C quinone]
LOC100646595	2.39727	intron variant	protein id=XP 012169494.1
LOC100648439	2.39684	intron variant	BTB/POZ domain-containing protein KCTD1
LOC100651811	2.3966	intron variant	uncharacterized protein LOC100651811
LOC100650668	2.39617	intron variant	dentin sialophosphoprotein
LOC100646103	2.3959	3 prime UTR variant	post-GPI attachment to proteins factor 2-like
LOC100651998	2.39583	intron variant	poly(A)-specific ribonuclease PARN
LOC100651492	2.39448	intron variant	retinoic acid receptor RXR-alpha-B
LOC100649649	2.39323	synonymous variant	protein SDA1 homolog
LOC100652090	2.39295	intron variant	mediator of RNA polymerase II transcription subunit 15
LOC100644479	2.39222	synonymous variant	density-regulated protein homolog
LOC105665717	2.39117	3 prime UTR variant	uncharacterized protein LOC105665717
LOC100645646	2.39094	intron variant	FK506-binding protein 4
LOC100644998	2.39061	synonymous variant	nose resistant to fluoxetine protein 6
LOC100651480	2.39054	synonymous variant	cation-independent mannose-6-phosphate receptor
LOC100651716	2.39054	synonymous variant	protein toll
LOC100647078	2.39017	splice region variant&intron variant	serine/threonine-protein phosphatase 6 regulatory ankyrin repeat subunit A
LOC100652131	2.38996	missense variant	gamma-tubulin complex component 5
LOC100642779	2.38977	intron variant	G protein-coupled receptor kinase 2
LOC100645536	2.38977	intron variant	protein abrupt
LOC100650077	2.38957	intron variant	sarcalumenin
LOC100650201	2.38957	intron variant	putative protein FAM10A4
LOC100644973	2.38932	splice region variant&intron variant	2-hydroxyacyl-CoA lyase 1
LOC100642394	2.3888	3 prime UTR variant	probable serine/threonine-protein kinase DDB G0282963
LOC100647114	2.38864	intron variant	scavenger receptor class B member 1
LOC100643369	2.38854	intron variant	eukaryotic translation initiation factor 5
LOC100644218	2.388	intron variant	acetylcholinesterase
LOC110119412	2.38799	3 prime UTR variant	uncharacterized protein LOC110119412
LOC100649996	2.38741	missense variant	uncharacterized protein LOC100649996
LOC100649322	2.38738	intron variant	uncharacterized protein LOC100649322
LOC100649992	2.38703	synonymous variant	thymidylate kinase
LOC100642202	2.38633	intron variant	ataxin-2 homolog
LOC100647503	2.38627	splice region variant&intron variant	Niemann-Pick type protein homolog 1B
LOC100652171	2.38626	synonymous variant	arginine and glutamate-rich protein 1
LOC105666413	2.38626	synonymous variant	tubulin glycylase 3A
LOC100652138	2.38559	intron variant	liprin-alpha-1
LOC100646381	2.38513	missense variant	G patch domain-containing protein 1 homolog
LOC110119625	2.38499	intron variant	uncharacterized protein LOC110119625
LOC100643744	2.38448	missense variant	glutamate receptor ionotropic,2C kainate 3
LOC100643888	2.38444	3 prime UTR variant	dnaJ homolog subfamily C member 13
LOC100649406	2.38435	3 prime UTR variant	serine/threonine-protein phosphatase 4 regulatory subunit 4
LOC100649859	2.3839	synonymous variant	copper homeostasis protein cutC homolog
LOC100648504	2.38378	3 prime UTR variant	putative oxidoreductase GLYR1 homolog
LOC100648620	2.38378	3 prime UTR variant	leucine-rich repeat and immunoglobulin-like domain-containing nogo receptor-interacting protein 2
LOC100643702	2.38288	intron variant	choline transporter-like protein 1
LOC100644085	2.38178	intron variant	uncharacterized protein LOC100644085
LOC100646994	2.38169	3 prime UTR variant	uncharacterized protein LOC100646994
LOC105666040	2.38158	missense variant&splice region variant	uncharacterized protein LOC105666040
LOC100649708	2.3813	intron variant	intersectin-1
LOC100652009	2.38036	splice region variant&intron variant	DNA polymerase alpha catalytic subunit
LOC100651868	2.38015	3 prime UTR variant	uncharacterized protein LOC100651868
LOC100651579	2.37995	intron variant	nuclear receptor subfamily 2 group E member 1-like
LOC100642844	2.37973	intron variant	uncharacterized protein LOC100642844
LOC100650069	2.37972	synonymous variant	uncharacterized protein LOC100650069
LOC110119664	2.37889	synonymous variant	dynein heavy chain 12,2C axonemal-like
LOC100650848	2.37877	intron variant	disheveled-associated activator of morphogenesis 1
LOC100644843	2.37781	missense variant	centrosomal protein of 290 kDa
LOC100648017	2.3777	5 prime UTR variant	39S ribosomal protein L11,2C mitochondrial
LOC100649651	2.37744	3 prime UTR variant	uncharacterized protein LOC100649651
LOC100649485	2.37654	3 prime UTR variant	uncharacterized protein LOC100649485
LOC100648065	2.37644	synonymous variant	centrosomin
LOC100651145	2.37587	intron variant	ets DNA-binding protein pokkuri
LOC100642652	2.37576	intron variant	calcium-transporting ATPase sarcoplasmic/endoplasmic reticulum type
LOC100646033	2.37566	splice region variant&synonymous variant	mitochondrial inner membrane protein OXA1L
LOC100649479	2.37561	intron variant	sialin
LOC100649303	2.3754	synonymous variant	uncharacterized protein LOC100649303
LOC100648036	2.37536	intron variant	venom allergen 5.02
LOC100645237	2.3753	3 prime UTR variant	tyrosine decarboxylase
LOC100643564	2.37515	missense variant	uncharacterized threonine-rich GPI-anchored glycoprotein PJ4664.02
LOC100651915	2.37442	intron variant	nidogen-2
LOC100649118	2.37441	intron variant	serine/threonine-protein kinase 10
LOC100649655	2.37402	missense variant	N-acetylglucosamine-6-phosphate deacetylase
LOC100644807	2.37364	5 prime UTR variant	probable 39S ribosomal protein L45,2C mitochondrial
LOC100647001	2.37326	5 prime UTR premature start codon gain variant	pancreatic triacylglycerol lipase
LOC100651315	2.3729	synonymous variant	slowpoke-binding protein
LOC100650855	2.37265	synonymous variant	serrate RNA effector molecule homolog
LOC100649817	2.37212	missense variant	uncharacterized protein LOC100649817
LOC100647546	2.37129	intron variant	atrophin-1
LOC100644160	2.37078	missense variant	uncharacterized protein LOC100644160
LOC110119542	2.37067	intron variant	uncharacterized protein LOC110119542
LOC100651317	2.37033	intron variant	E3 ubiquitin-protein ligase UBR4
LOC105666180	2.36945	intron variant	uncharacterized protein LOC105666180
LOC100645480	2.3687	synonymous variant	uncharacterized protein LOC100645480
LOC100642851	2.36694	intron variant	uncharacterized protein LOC100642851
LOC100643292	2.36694	intron variant	galactosylgalactosylxylosylprotein 3-beta-glucuronosyltransferase I
LOC100642917	2.36684	3 prime UTR variant	inhibitor of nuclear factor kappa-B kinase subunit beta
LOC100643069	2.36669	intron variant	uncharacterized protein LOC100643069
LOC100644837	2.36475	synonymous variant	E3 ubiquitin-protein ligase UBR2
LOC100646482	2.36405	intron variant	potassium voltage-gated channel subfamily H member 8
LOC100644327	2.36399	synonymous variant	uncharacterized protein KIAA0513
LOC100643775	2.36312	intron variant	15-hydroxyprostaglandin dehydrogenase [NAD(+)]
LOC100651068	2.36099	synonymous variant	60S ribosomal protein L11
LOC100643163	2.36065	5 prime UTR variant	SET and MYND domain-containing protein 4
LOC100643875	2.36059	5 prime UTR variant	histone H4
LOC100650447	2.36042	synonymous variant	methylcrotonoyl-CoA carboxylase subunit alpha,2C mitochondrial
LOC100651596	2.36004	5 prime UTR premature start codon gain variant	venom acid phosphatase Acph-1
LOC100646470	2.35804	missense variant	histone deacetylase 6
LOC100643534	2.35793	synonymous variant	methyltransferase-like protein 6
LOC100648029	2.3575	missense variant	probable cytochrome P450 6a14
LOC100647322	2.35736	intron variant	gustatory receptor for sugar taste 64f-like
LOC100646281	2.3571	intron variant	homeobox protein OTX
LOC100631088	2.35542	synonymous variant	phosphoenolpyruvate carboxykinase [GTP]
LOC100651278	2.35523	splice region variant&intron variant	sialin
LOC105666103	2.3546	intron variant	uncharacterized protein LOC105666103
LOC100644476	2.3545	5 prime UTR variant	transforming growth factor-beta-induced protein ig-h3
LOC100648599	2.3544	intron variant	proton-coupled amino acid transporter 1
LOC100650322	2.35356	intron variant	UDP-N-acetylglucosamine--peptide N-acetylglucosaminyltransferase 110 kDa subunit
LOC100644834	2.35326	intron variant	putative tyramine receptor 2
LOC100644597	2.35252	missense variant	DNA-directed RNA polymerase III subunit RPC9
LOC100645792	2.35236	missense variant	uncharacterized protein LOC100645792
LOC100645299	2.35188	intron variant	protein bowel
LOC100645806	2.35162	5 prime UTR variant	growth factor receptor-bound protein 10
LOC100643689	2.3513	5 prime UTR variant	neural cell adhesion molecule 2
LOC100645014	2.35112	intron variant	myeloid zinc finger 1
LOC100644399	2.35105	intron variant	unc-112-related protein
LOC100650567	2.35105	5 prime UTR variant	zinc finger protein 26
LOC100642650	2.35064	intron variant	elongation of very long chain fatty acids protein AAEL008004
LOC100644025	2.35064	3 prime UTR variant	poly(U)-specific endoribonuclease homolog
LOC100651772	2.35057	5 prime UTR variant	ras-related protein RabJ
LOC100643572	2.35055	intron variant	zinc finger protein basonuclin-2
LOC100642572	2.3501	intron variant	uncharacterized protein LOC100642572
LOC100642872	2.34743	intron variant	dual specificity tyrosine-phosphorylation-regulated kinase 2
LOC100642395	2.34734	intron variant	protein trapped in endoderm-1
LOC100642564	2.34701	intron variant	proton-coupled amino acid transporter-like protein pathetic
LOC100651342	2.34695	intron variant	pyruvate dehydrogenase (acetyl-transferring) kinase,2C mitochondrial
LOC100651247	2.3468	5 prime UTR variant	ankyrin repeat and zinc finger domain-containing protein 1
LOC100648563	2.34632	3 prime UTR variant	matrix metalloproteinase-24
LOC100643158	2.34615	intron variant	gibberellin 20 oxidase 1
LOC100646361	2.3456	3 prime UTR variant	WD repeat-containing protein 44
LOC110119351	2.34511	5 prime UTR premature start codon gain variant	uncharacterized protein DDB G0272718-like
LOC100642586	2.34434	intron variant	dopamine receptor 1
LOC100643927	2.3438	intron variant	uncharacterized protein LOC100643927
LOC100648019	2.34329	synonymous variant	LARGE xylosyl- and glucuronyltransferase 1
LOC100647297	2.3426	synonymous variant	DNA polymerase delta subunit 3-like
LOC100649739	2.34232	5 prime UTR variant	glutamate--cysteine ligase catalytic subunit
LOC100646023	2.34218	splice region variant&intron variant	nuclear pore complex protein Nup155
LOC100643258	2.34205	missense variant	vitellogenin-like precursor
LOC100647468	2.34022	intron variant	extracellular sulfatase SULF-1 homolog
LOC110120006	2.33988	intron variant	uncharacterized protein LOC110120006
LOC100647541	2.33965	5 prime UTR premature start codon gain variant	alpha-1,2C3/1,2C6-mannosyltransferase ALG2
LOC100645231	2.33955	intron variant	serine/threonine-protein kinase MARK2
LOC100645359	2.33955	intron variant	uncharacterized protein LOC100645359
LOC100648645	2.33912	intron variant	sorting nexin-8
LOC100650455	2.33884	intron variant	uncharacterized protein LOC100650455
LOC100649500	2.33857	intron variant	dexamethasone-induced Ras-related protein 1
LOC100643149	2.33848	intron variant	uncharacterized protein LOC100643149
LOC100649269	2.33839	missense variant	disks large-associated protein 5
LOC100642814	2.33813	intron variant	uncharacterized protein LOC100642814
LOC100643938	2.33743	intron variant	Kv channel-interacting protein 1
LOC110120338	2.33638	intron variant	putative actin-fragmin kinase DDB G0287957
LOC100647319	2.33595	intron variant	neuropeptide SIFamide receptor
LOC100642279	2.33586	synonymous variant	uncharacterized protein LOC100642279
LOC100644131	2.3358	intron variant	uncharacterized protein LOC100644131
LOC100649705	2.33543	5 prime UTR variant	protein msta
LOC100651067	2.33499	splice region variant&synonymous variant	protein-glutamate O-methyltransferase
LOC100651283	2.33491	intron variant	disco-interacting protein 2
LOC110119149	2.33484	intron variant	homeotic protein ultrabithorax-like
LOC100644268	2.33461	intron variant	protein lozenge
LOC100648714	2.33459	missense variant	protein FAM8A1
LOC100646579	2.33437	intron variant	uncharacterized protein LOC100646579
LOC100643462	2.33416	intron variant	RING finger protein nhl-1
LOC100651467	2.33377	3 prime UTR variant	glucose dehydrogenase [FAD,2C quinone]
LOC100648795	2.33347	missense variant	golgin subfamily A member 4
LOC100649341	2.33335	intron variant	uncharacterized protein LOC100649341
LOC100645261	2.33277	intron variant	tyrosine kinase receptor Cad96Ca
LOC100644557	2.33229	synonymous variant	sushi,2C von Willebrand factor type A,2C EGF and pentraxin domain-containing protein 1
LOC100646730	2.33212	3 prime UTR variant	serine protease snake
LOC100643945	2.33126	intron variant	syntaxin-1A
LOC100650853	2.33111	3 prime UTR variant	dolichyl-diphosphooligosaccharide--protein glycosyltransferase subunit STT3A
LOC100648899	2.33101	synonymous variant	vacuolar protein sorting-associated protein 8 homolog
LOC100645056	2.33079	intron variant	uncharacterized protein LOC100645056
LOC100648913	2.33054	intron variant	uncharacterized protein LOC100648913
LOC100645584	2.32944	intron variant	retinal homeobox protein Rx1-like
LOC100644047	2.32907	missense variant	nuclear pore complex protein Nup107
LOC100644141	2.32829	3 prime UTR variant	ribosomal RNA-processing protein 7 homolog A
LOC100644262	2.32829	3 prime UTR variant	FAD-linked sulfhydryl oxidase ALR
LOC100644370	2.32829	3 prime UTR variant	transmembrane protein 145
LOC100651389	2.32794	intron variant	transcription cofactor vestigial-like protein 4
LOC100647268	2.32767	intron variant	matrix metalloproteinase-14
LOC110119638	2.32767	intron variant	uncharacterized protein LOC110119638
LOC100642751	2.32745	5 prime UTR variant	nucleolar MIF4G domain-containing protein 1 homolog
LOC100650432	2.32709	intron variant	TNF receptor-associated factor 4
LOC100651463	2.32704	intron variant	uncharacterized protein LOC100651463
LOC100643291	2.32681	intron variant	RNA-binding protein 24
LOC100642571	2.32611	intron variant	mediator of RNA polymerase II transcription subunit 13
LOC100651337	2.32606	5 prime UTR premature start codon gain variant	acyl-CoA-binding protein homolog
LOC100649454	2.3258	3 prime UTR variant	aladin
LOC100648801	2.32575	5 prime UTR variant	kinase D-interacting substrate of 220 kDa
LOC105666398	2.32354	intron variant	uncharacterized protein LOC105666398
LOC100648853	2.32293	intron variant	probable low-specificity L-threonine aldolase 2
LOC105666945	2.32198	missense variant	uncharacterized protein LOC105666945
LOC100644701	2.32173	intron variant	headcase protein
LOC100651557	2.32072	intron variant	protein spaetzle 4
LOC100645890	2.32068	intron variant	uncharacterized protein LOC100645890
LOC100642858	2.31944	missense variant	monocyte to macrophage differentiation factor 2
LOC100648721	2.31928	5 prime UTR variant	NF-kappa-B essential modulator
LOC100645930	2.3188	intron variant	NACHT domain- and WD repeat-containing protein 1
LOC105666376	2.31848	intron variant	protein tyrosine phosphatase domain-containing protein 1
LOC100650131	2.31838	missense variant	uncharacterized protein LOC100650131
LOC100646348	2.31791	synonymous variant	fibroin heavy chain
LOC100648446	2.31784	5 prime UTR variant	microtubule-associated protein RP/EB family member 1
LOC105665820	2.31697	intron variant	uncharacterized protein LOC105665820
LOC100650319	2.31688	intron variant	dual specificity protein phosphatase 10
LOC100648291	2.31611	synonymous variant	meiosis-specific with OB domain-containing protein
LOC110119909	2.3158	intron variant	ELMO domain-containing protein C-like
LOC100646489	2.31554	5 prime UTR variant	protein Wnt-11b-1
LOC100644433	2.31482	splice region variant&intron variant	odorant receptor 85b-like
LOC100651814	2.31462	intron variant	LIM/homeobox protein Awh
LOC100644880	2.31456	intron variant	uncharacterized protein LOC100644880
LOC100651097	2.31395	intron variant	sphingomyelin phosphodiesterase
LOC100648688	2.31388	3 prime UTR variant	aromatic-L-amino-acid decarboxylase
LOC100651143	2.31358	synonymous variant	phosphoglycerate mutase 2
LOC100648689	2.31301	5 prime UTR variant	opsin,2C blue-sensitive
LOC105667091	2.31273	synonymous variant	odorant receptor 83a-like
LOC100648780	2.31199	synonymous variant	uncharacterized protein LOC100648780
LOC100647961	2.31196	intron variant	uncharacterized protein LOC100647961
LOC100647506	2.3109	3 prime UTR variant	proline-rich protein 4-like
LOC100644968	2.31058	intron variant	chymotrypsin-like elastase family member 2A
LOC100647301	2.31052	synonymous variant	acetylcholine receptor subunit alpha-L1
LOC100647689	2.31027	intron variant	ras-related protein Rap-2a
LOC100651168	2.30993	intron variant	heterogeneous nuclear ribonucleoprotein A3 homolog 2
LOC100649271	2.30858	3 prime UTR variant	NADH dehydrogenase [ubiquinone] 1 beta subcomplex subunit 5,2C mitochondrial
LOC100646335	2.30683	intron variant	uncharacterized protein LOC100646335
LOC100643964	2.30678	intron variant	uncharacterized protein LOC100643964
LOC100644217	2.30671	synonymous variant	odorant receptor 9a
LOC100647939	2.30618	5 prime UTR variant	tyrosine aminotransferase
LOC100643162	2.30574	intron variant	glucose transporter type 1
LOC100644687	2.30536	intron variant	uncharacterized protein CG43867
LOC100648691	2.30519	missense variant	sodium-dependent nutrient amino acid transporter 1
LOC100651769	2.30513	5 prime UTR variant	actin cytoskeleton-regulatory complex protein PAN1
LOC100644835	2.30504	5 prime UTR variant	insulin-like growth factor-binding protein-related protein 1
LOC100647549	2.30478	synonymous variant	uncharacterized protein LOC100647549
LOC100644363	2.30455	5 prime UTR variant	uncharacterized protein LOC100644363
LOC100647896	2.30371	synonymous variant	condensin complex subunit 3
LOC100649927	2.30349	3 prime UTR variant	ADP-ribosylation factor 1
LOC100651041	2.30338	intron variant	protein Lilipod
LOC100643617	2.30311	synonymous variant	glucose dehydrogenase [FAD,2C quinone]
LOC100645994	2.30303	intron variant	uncharacterized protein LOC100645994
LOC100644783	2.30298	missense variant	uncharacterized protein LOC100644783
LOC100649312	2.30292	3 prime UTR variant	max-like protein X
LOC100646136	2.30209	3 prime UTR variant	uncharacterized protein LOC100646136
LOC100646953	2.30169	3 prime UTR variant	uncharacterized protein LOC100646953
LOC105666656	2.30144	3 prime UTR variant	centrosomal protein of 290 kDa
LOC100645939	2.30124	intron variant	protein gustavus
LOC100652042	2.30123	intron variant	lysophosphatidylcholine acyltransferase
LOC100652223	2.30017	synonymous variant	uncharacterized protein LOC100652223
LOC100649596	2.29997	synonymous variant	MICOS complex subunit MIC19
LOC100651623	2.29979	intron variant	tumor necrosis factor receptor superfamily member wengen
LOC100650768	2.29977	synonymous variant	lactosylceramide 4-alpha-galactosyltransferase
LOC100643687	2.2996	intron variant	solute carrier family 46 member 3
LOC100652070	2.29946	3 prime UTR variant	BLOC-1-related complex subunit 7
LOC100642857	2.29944	intron variant	protein angel
LOC100645978	2.29899	synonymous variant	uncharacterized protein LOC100645978
LOC100648765	2.29887	intron variant	endothelin-converting enzyme homolog
LOC100643419	2.29791	intron variant	protein gooseberry-neuro
LOC100643113	2.29769	3 prime UTR variant	sarcosine dehydrogenase,2C mitochondrial
LOC100649526	2.29769	3 prime UTR variant	peptidyl-prolyl cis-trans isomerase-like 3
LOC100643401	2.2975	5 prime UTR variant	WW domain-binding protein 4
LOC100645442	2.2975	5 prime UTR variant	calmodulin-lysine N-methyltransferase
LOC100642244	2.29639	intron variant	facilitated trehalose transporter Tret1-2 homolog
[truncated: 7,239 more rows]
