# Supplementary material for: Genomic Signatures of Recent Adaptation in a Wild Bumblebee
Source: Mol Biol Evol. 2022 Feb 3;39(2):msab366. doi: 10.1093/molbev/msab366 (PMC8845123; doi:10.1093/molbev/msab366)
Supplement: msab366_Supplementary_Data [file msab366_supplementary_data.zip › Table_S6_gene_expression_across_bumblebee_life_stages.xlsx]

## Sheet: Table_S6
Table S6: Gene expression across bumblebee life stages, castes and sexes
Manuscript name: Genomic signatures of recent adaptation in a wild bumblebee.
Author list: Thomas J. Colgan, Andres N. Arce, Richard, J. Gill, Ana Ramos Rodrigues, Abdoulie Kanteh, Elizabeth J. Duncan, Li Li, Lars Chittka and Yannick Wurm
Table S6: Gene-level counts in transcripts per million for genes expressed across life stages, castes and sexes for two publicly available datasets. For each gene, NCBI RefSeq gene symbol is provided, while for each sample, individual sample description and SRA accession code is provided.
Sample description	Mother Queen	Mother Queen	Mother Queen	Male adult	Male adult	Male adult	Male larvae	Male larvae	Male larvae	Male pupae	Male pupae	Male pupae	Queen larvae	Queen pupae	Virgin queen	Reproductive adult worker	Reproductive adult worker	Reproductive adult worker	Adult worker with undetermined reproductive status	Adult worker with undetermined reproductive status	Adult worker with undetermined reproductive status	Worker larvae	Worker larvae	Worker larvae	Worker pupae	Worker pupae	Worker pupae	Female Germline	Female Soma	Male soma	Male testis	Male vas deferens
Locus (NCBI RefSeq gene symbol)	ERR883767	ERR883768	ERR883769	ERR883770	ERR883771	ERR883772	ERR883773	ERR883774	ERR883775	ERR883776	ERR883777	ERR883778	ERR883779	ERR883780	ERR883781	ERR883782	ERR883783	ERR883784	ERR883785	ERR883786	ERR883787	ERR883788	ERR883789	ERR883790	ERR883791	ERR883792	ERR883793	SRR5614374	SRR5614375	SRR5614825	SRR5614826	SRR5614828
Def	55.9366	122.861	89.9118	76.9386	11.9779	20.9705	9.00239	56.0188	25.0111	41.0218	47.0444	25.0237	0.999307	18.0257	14.0176	21.9806	59.9763	70.0276	121.052	521.361	46.0087	11.9949	5.00188	12.0082	3.00445	10.0092	40.0283	2.95521	1250.48	6949.69	11506	4270.71
F1	18.9785	10.9875	7.99216	12.9896	7.98527	7.98876	40006.6	24113.1	24807	138.073	17291.3	655.621	87304.5	53375	9.01134	9.99116	15.9937	19.0075	10.0043	23.0159	9.0017	51714	58375	44624.5	24993	111660	118.083	2.95521	0	4.96194	10.8931	29.4939
F2	15.9819	9.98866	7.99216	5.99522	4.99079	8.98736	39844.6	22499.5	25085.2	118.063	15247.4	302.286	79635.8	53426.1	8.01008	18.9832	14.9941	28.011	11.0047	12.0083	6.00113	49583.9	54339.4	40905	24511.3	100826	91.0644	0	0.995607	0	6.93195	48.1733
F3	6.99208	7.99093	8.99118	17.9857	4.99079	16.9761	34669.2	20459.9	22588	100.053	13872.1	386.366	75157.9	48437	7.00882	13.9876	14.9941	15.0059	6.00257	11.0076	11.0021	45679.6	48720.3	38627.4	22292	86194.9	93.0658	0	0	0	5.94167	22.612
fem	219.649	230.582	272.367	396.694	298.948	450.108	204.032	198.29	279.723	845.982	659.321	707.13	149.149	451.384	435.369	184.909	380.94	266.769	198.734	271.226	186.103	156.151	261.02	266.174	614.836	444.183	767.699	118.599	103.917	292.364	1165.3	702.373
Kr-h1	543.384	419.524	517.492	382.695	228.578	309.565	279.074	356.119	490.218	385.204	287.271	307.291	110.923	221.315	12.0151	469.585	468.814	208.082	407.174	541.375	243.046	226.904	272.102	303.207	64.095	170.156	318.225	340.835	172.24	1114.45	909.076	1185.65
LOC100628631	2499.84	2432.07	3283.26	2492.09	2110.89	1871.69	2942.79	2053.41	2259.06	2768.23	2733.72	2652.65	1888.35	3079.3	3568.16	1822.61	2946.2	3661.06	2947.29	2531.12	2856.95	1767.89	2554.83	2715.18	2543.25	3698.24	3090.35	573.079	738.233	1549.65	15608.1	3520.95
LOC100631053	57667.7	50873.3	74236.2	149.88	479.116	141.801	208.055	465.156	276.123	11.0058	29.0274	5.00474	163.886	22.0314	12733	11054.2	15202	28424.2	18795	6930.79	13967.6	217.907	116.044	153.105	14.0208	17.0156	5.00354	6.8955	8627.93	3846.49	2358.84	946.753
LOC100631054	977.132	994.281	1317.41	1879.4	1357.88	1330.46	835.263	862.795	998.376	2259.16	1462.38	1102.6	440.126	1258.81	1943.01	899.482	1167.53	1190.65	1530.61	1963.51	871.571	652.867	888.541	939.934	1574.39	1337.88	1631.15	430.072	622.965	3321.19	2011.25	2300.33
LOC100631058	672.259	853.233	1030.53	1205.51	1209.65	2230.88	693.359	782.877	1355.89	1301.53	1079.63	1023.28	223.361	648.344	8544.74	712.903	1363.57	1233.11	1395.3	2345.5	970.475	485.346	856.262	1415.61	1048.03	968.539	928.321	395.736	4539.45	22656.2	9384.6	19527.1
LOC100631059	2707.93	2593.06	2455.59	5406.69	3996.63	3112.62	1125.3	1399.47	1200.53	1718.91	1064	963.913	399.723	1085.55	4873.13	2342.93	3316.69	2861.13	4033.73	5400.74	2312.44	835.645	1106.42	1075.74	1339.99	1282.17	1593.13	1126.92	1166.85	5490.88	3784.85	2911.04
LOC100631060	349.982	442.639	381.153	349.905	238.934	157.527	7.83355	5.76765	10.0735	223.127	179.298	133.728	87.2045	40.3335	475.948	275.501	742.406	612.859	490.101	382.601	556.124	10.0648	21.2649	22.3911	19.0477	69.428	231.977	67.8479	227.046	314.921	170.028	1017.45
LOC100631064	464.924	498.718	537.635	683.542	492.993	418.068	634.337	518.156	604.69	954.888	941.396	882.686	486.425	1004.01	712.763	396.255	495.659	509.7	443.687	485.957	415.18	597.953	589.541	590.091	967.165	1154.03	1368.16	184.26	155.886	448.676	1064.28	910.888
LOC100631065	307.651	282.679	409.598	307.754	217.598	189.733	125.033	128.043	154.069	232.123	186.176	209.198	83.9418	244.348	216.272	173.846	299.881	360.142	231.099	175.121	268.051	129.945	109.041	111.076	227.337	181.166	278.197	41.373	157.306	330.465	265.395	213.339
LOC100631066	5020.44	4640.56	6399.74	4629.2	2145.95	4184.05	14740.7	12457.8	13748.1	9065.86	7182.84	6635.66	10403.7	8010.73	7692.43	3398.41	4629.56	5200.33	5313.55	7222.05	3542.24	15590.6	13102.7	14151.7	8651.47	11490.6	10497	1082.25	1369.81	2614.97	2147.77	2333.52
LOC100631067	29.966	15.9819	23.9765	163.869	58.8913	177.75	52.0138	28.0094	38.0169	451.239	443.418	574.544	24.9827	486.693	63.0794	28.9744	46.9814	43.0169	73.0313	167.116	32.006	72.969	94.0354	74.0506	631.937	551.505	816.577	1.97014	6.96925	108.17	336.695	340.163
LOC100631070	0	0	0	0	0	0	0	0	0	0	0	0	0	0	0	0	0	0	0	0	0	0	0	0	0	0	0	798.893	1.99121	0.992388	8.91251	1166.97
LOC100631072	1618.49	1467.68	1925.78	1488.43	1261.52	1306.48	1062.83	1065.34	1245.31	999.789	1002.62	1096.61	986.684	1332.92	2230.65	1116.68	1685.84	1466.74	1443.67	1962.24	1375.32	846.074	1242.04	1227.59	1067.79	1636.1	1303.39	683.864	444.237	952.488	2914.02	3410.3
LOC100631073	1070.79	981.886	977.042	713.431	484.107	694.024	493.131	636.213	776.345	1160.62	979.924	1097.04	217.849	855.217	624.786	1023.09	1451.43	722.285	669.286	725.502	741.14	348.852	672.253	790.54	1214.8	1009.92	1306.92	1542.62	195.139	352.298	7543.94	1659.52
LOC100631077	6343.81	5426.84	6870.26	6495.82	3190.11	5854.77	14668.9	12255.1	14384.4	11286	9812.26	8266.83	11677.9	10286.6	8766.03	4805.75	6112.58	5758.27	6627.84	9700.71	4165.79	14131	13055.9	13501.2	10753.9	13155	13215.3	1615.52	1022.49	2392.65	5434.65	5532.07
LOC100631078	1711.06	1298.53	1378.65	774.382	197.635	305.57	235.062	789.265	287.128	4823.56	3705.5	4613.37	148.897	4571.51	782.985	1591.59	3976.43	444.175	20117.6	41738.9	371.07	225.904	536.202	209.143	4167.18	2986.73	9119.45	0.985071	380.322	8953.32	10536.6	3901.06
LOC100631080	3183.57	3559.86	6001.75	2940.71	2615.98	2725.93	517.808	413.879	462.421	9626.58	4646.3	2730.45	475.333	3063.03	7393.58	2669.14	4504.34	6730.2	4717.14	3178.28	4567.21	580.858	588.218	498.383	5233.59	2103.28	4986.36	5.00037	1300.38	13604.3	153.623	235.089
LOC100631082	4354.83	3578.63	2646.26	644.7	433.812	418.02	378.512	534.592	759.849	744.368	779.469	721.562	262.146	582.586	996.263	3209.6	5278.41	1947.76	1596.94	2137.11	2631.64	459.924	682.938	700.636	787.209	851.496	685.167	2561.58	322.638	765.033	4420.04	2029.07
LOC100631084	56453.4	50731	65055.8	32352.1	20762.6	23743.4	102884	93430.8	105701	61787.7	54464.2	61287.1	74089.7	79260.8	74203	37292.6	53373.6	44338.4	43479.7	56365.1	37521.7	94577.3	91395.2	98533.5	73399.6	90161.6	83112.9	15914.7	9412.06	12530.8	59441.2	62083.1
LOC100631086	2866.75	2960.64	3970.11	1337.93	1495.24	1209.3	689.183	630.211	666.296	261.139	53.05	12.0114	402.721	57.0813	9648.14	3488.91	5680.75	7386.91	8728.74	11250.8	3660.69	537.771	558.21	702.48	82.1217	233.214	36.0255	5.91043	0	9.92388	87.1445	2086
LOC100631087	19845.5	16098.7	24832.6	37117.4	39793.6	26767.4	46110.2	47850	44365.7	13339.1	12790.1	13604.9	36297.8	22753.4	16427.7	19197	19868.1	21037.3	19236.2	19283.3	17323.3	32649.1	35841.5	40575.7	21278.5	27438.1	17376.3	3643.78	6148.87	4285.13	3691.76	5148.65
LOC100631088	200.111	285.396	261.768	729.273	677.035	17806.7	3094.97	2947.66	2023.77	8045.26	10340.5	9067.4	1507.55	15418.6	47221.9	209.109	137.271	211.115	351.065	601.604	170.903	2424.2	8373.73	3980.67	13256.6	22665	14980.6	14.7761	143.707	1504.98	9612.55	6669.3
LOC100631089	14.983	17.9796	10.9892	60.9514	22.9576	69.9017	2.00053	2.00067	3.00134	6.00319	7.00661	20.019	0	23.0328	71.0894	10.9903	27.9889	56.0221	22.0094	59.0408	16.003	0	1.00038	4.00274	27.0401	13.0119	19.0134	1.97014	0.995607	3.96955	26.7375	3.93252
LOC100631090	2139.15	1882.69	2351.78	2457.1	1776.95	1682.31	2232.38	1748.28	2078.84	4987.84	4583.88	5164.94	1532.24	5913.28	1999.18	1422.37	1990.72	2048.45	1895.04	2196.13	1535.97	2042.86	2679.32	2188.26	6996.71	6694.17	7278.38	307.457	387.038	764.883	3252.99	2525.84
LOC100631091	828.751	810.65	941.38	1049.28	718.029	844.185	591.895	818.259	900.764	1571.88	1106.87	1209.64	420.282	1326.1	789.351	738.136	1063.97	924.842	722.909	1040.09	894.798	664.348	1002.5	949.273	1132.43	1563.01	1464.19	134.377	94.3866	359.919	851.501	737.033
LOC100631092	784.112	730.171	725.289	514.589	493.09	392.448	359.095	346.116	414.184	666.354	674.636	637.604	338.765	688.981	819.03	599.47	991.607	668.263	738.316	952.659	662.125	283.879	398.15	464.317	684.014	801.734	831.588	455.103	127.438	581.539	878.377	562.35
LOC100631093	789.106	718.185	826.19	598.523	456.158	493.306	364.097	430.144	426.19	939.498	720.68	704.668	296.794	802.142	758.955	563.501	816.677	711.28	573.245	650.45	564.106	311.867	455.171	459.314	841.247	850.779	915.647	444.267	315.607	1112.47	1182.39	917.259
LOC100631094	557.368	459.478	500.509	204.837	149.724	126.822	245.065	216.072	275.122	281.149	281.265	340.322	195.864	403.575	252.317	330.707	479.81	324.128	188.081	232.161	307.058	233.901	296.111	249.17	374.555	442.405	386.273	240.357	69.6925	172.675	403.043	365.724
LOC100631095	74.9151	74.915	93.9079	30.9753	30.9429	44.9368	27.0072	28.0094	23.0102	5.00265	4.00378	3.00285	9.99307	1.00143	205.258	79.9293	159.937	201.079	223.095	309.214	90.017	24.9894	16.006	17.0116	2.00297	14.0128	3.00212	0	0	1.98478	0	35.5924
LOC100642190	629.225	564.974	660.504	723.386	587.963	524.868	367.208	361.051	452.54	497.332	508.851	482.331	315.852	596.029	990.37	456.149	749.961	585.442	654.531	694.516	558.209	271.883	496.438	456.786	520.274	787.366	595.211	288.151	361.537	2652.82	2026.57	1407.08
LOC100642191	840.283	949.574	998.941	1282.07	701.423	863.781	567.647	725.539	960.928	1555	1424.04	1287.31	485.657	1130.33	1606	873.296	1206.52	879.976	1147.39	1412	818.704	676.707	833.304	1076.89	1323.99	1601.32	1718.25	783.268	264.964	1261.27	1759.68	2071.2
LOC100642192	1205.63	1129.72	1206.82	932.256	617.86	716.992	703.186	994.333	1126.5	848.45	989.934	848.804	760.473	977.391	1175.48	871.229	1203.52	958.378	860.368	1225.85	1032.19	711.697	1099.41	1146.78	1062.57	1345.23	995.704	715.162	554.553	1077.73	2505.41	2129.46
LOC100642193	13.9842	6.99206	11.9882	21.9825	19.9632	21.9691	10.0027	10.0034	12.0053	105.056	121.114	137.13	6.99515	156.222	34.0428	14.9867	14.9941	6.00237	25.0107	53.0367	11.0021	11.9949	17.0064	15.0103	277.411	167.153	222.157	2.95521	14.9341	76.4139	835.795	7.86503
LOC100642194	56.9355	68.9218	70.9304	54.9562	23.9558	41.941	23.0061	45.0151	60.0267	99.0526	90.085	119.113	15.9889	77.1098	61.0768	47.9576	83.9668	52.0205	51.0218	79.0547	59.0111	37.9838	74.0279	63.0431	137.203	124.114	131.093	45.3133	6.96925	46.6422	115.863	37.3589
LOC100642195	587.774	557.521	540.592	578.906	436.601	326.836	265.767	359.734	452.638	393.128	344.398	307.811	246.617	277.021	485.262	382.217	713.164	450.082	379.027	384.05	420.53	213.71	331.632	423.434	350.064	438.309	409.906	537.061	223.524	783.949	1130.42	669.708
LOC100642196	2359.41	2337.74	2535.14	2947.1	1738.87	2823.91	2008.95	2525	3570.88	3423.45	2931.07	3194.6	1227.57	2731.29	4037.11	2519.9	3376.59	2208.02	2846.19	4926.02	2527.59	2047.89	3774.9	4150.93	3330.23	4760.43	4231	368.466	124.907	1320.49	2923.57	1552.58
LOC100642197	1488.31	1374.44	1313.71	375.7	231.573	314.558	618.164	566.19	670.298	822.436	740.699	796.755	373.741	896.276	597.752	940.168	1485.41	714.281	568.243	646.447	827.156	662.718	713.268	634.434	921.366	1142.05	1048.74	780.177	123.455	282.83	708.049	652.798
LOC100642198	206.96	165.233	282.887	406.143	173.012	234.919	168.164	182.852	573.721	60.4162	65.9704	29.6708	90.2937	57.4891	109.141	164.968	284.608	323.187	266.086	238.503	265.327	109.854	226.554	413.292	43.0035	110.552	33.6833	14.183	19.7943	9.32158	51.9472	27.5719
LOC100642199	35.9593	31.9637	22.9775	77.9378	47.9116	67.9045	35.0093	20.0067	37.0165	61.0324	62.0585	55.0522	12.991	22.0314	65.0819	49.9558	65.9739	55.0217	82.0351	139.096	34.0064	38.9834	51.0192	40.0274	23.0341	47.0431	52.0368	9.85071	10.9517	31.7564	56.4459	559.4
LOC100642200	1178.66	1248.58	1275.75	694.446	657.786	833.827	903.239	752.252	882.393	1944.03	1821.72	2163.05	415.712	2569.66	1560.96	757.33	1414.44	1084.43	927.397	925.64	902.17	917.61	689.259	762.521	2287.39	1744.6	3149.23	246.268	134.407	381.077	3526.38	2783.24
LOC100642201	364.587	332.622	442.566	264.789	234.567	186.737	235.062	232.078	285.127	233.124	284.268	242.23	146.898	257.366	326.411	224.801	325.871	369.145	317.136	285.197	269.051	190.919	247.093	249.17	276.41	288.264	266.188	105.403	120.468	257.028	388.642	489.101
LOC100642202	0	0	0	7.99362	16.9687	3.99438	4.00106	0	8.00356	2769.47	2199.07	3.00285	0	11.0157	0	0	0	0	0	0	0	0	6.00226	5.00342	16.0237	4.00367	4943.49	0	0	0.992388	1.98056	0
LOC100642203	1877.84	1727.17	1125.82	65.1023	26.0381	39.078	90.0743	90.2287	135.435	230.339	150.252	230.833	24.0259	159.44	30.097	1451.47	1697.71	719.893	194.591	464.389	856.98	126.327	151.406	154.681	171.451	220.453	290.766	950.594	22.899	97.1789	122.812	32.4433
LOC100642204	236.295	216.619	275.797	359.813	264.173	265.752	252.149	230.313	271.357	310.976	250.426	264.912	160.738	222.769	299.999	155.504	236.041	301.283	214.12	215.755	216.789	192.548	236.859	226.771	316.464	304.959	309.369	55.837	75.4607	199.248	326.48	309.543
LOC100642205	136.845	130.851	99.902	4.99601	3.99263	8.98736	18.0048	8.00268	23.0102	23.0122	40.0378	43.0408	0.999307	13.0185	141.178	134.881	206.918	103.041	143.061	213.147	176.033	4.99787	5.00188	14.0096	19.0282	21.0192	23.0163	1032.35	67.7013	329.473	16.8347	18.6794
LOC100642206	1246.59	997.867	1251.77	706.436	441.186	640.1	1637.43	1373.46	1767.79	1742.92	1737.64	1724.63	987.315	2273.24	766.965	752.334	1064.58	1040.41	782.335	747.517	685.129	1581.33	1417.53	1518.04	2219.29	2315.12	2188.55	278.775	170.249	234.203	831.834	1400.96
LOC100642207	620.297	543.383	656.356	587.531	444.18	441.379	404.107	368.123	400.178	374.199	391.369	349.331	264.816	340.485	593.747	461.592	585.768	642.253	601.257	657.455	460.087	442.812	377.142	370.253	382.567	472.433	445.315	191.104	195.139	796.887	540.692	577.097
LOC100642208	0	0	0	10.9912	7.98527	9.98596	2.00053	5.00168	3.00134	28.0149	40.0378	32.0304	2.99792	1.00143	0	5.9947	9.99604	3.00118	9.00385	8.00554	3.00057	4.99787	4.00151	8.00547	4.00594	0	1.00071	1.97014	1.99121	15.8782	14.8542	0.983129
LOC100642209	2454.22	2248.45	1399.63	13.9888	9.98158	8.98736	214.057	58.0194	59.0263	5.00265	5.00472	8.00759	7.99446	2.00285	27.034	925.181	1805.29	928.366	178.076	116.08	1222.23	21.9906	16.006	17.0116	5.00742	8.00733	9.00637	2331.66	0.995607	6.94671	78.232	207.44
LOC100642211	1256.93	1104.21	1439.91	1494.24	1341.53	1360.73	342.667	453.409	492.28	1572.07	1239.38	1209.72	131.968	870.827	1313.5	1351.75	1723.08	1396.19	1772.85	1517.84	1424.89	239.568	290.464	412.41	1225.05	916.017	1538.79	868.153	169.984	491.436	2552.89	4366.47
LOC100642212	199.251	221.123	225.167	137.61	90.2019	192.282	39.1861	76.1251	114.975	726.555	712.328	951.862	16.6381	601.476	264.043	211.559	277.888	169.73	279.203	410.935	216.657	83.8543	160.262	127.435	1230.85	1061.56	1265.32	215.8	45.4172	233.144	1369.38	1100.5
LOC100642213	1216.81	1231.2	1292.7	1042.05	691.61	762.25	496.909	681.668	780.278	792.027	765.16	820.865	423.488	796.445	1016.23	790.296	1417.83	1067.45	897.825	1037.14	913.811	542.471	805.722	828.23	882.351	1119.74	980.615	1024.59	706.054	3000.33	1631.2	1296.32
LOC100642214	371.579	356.595	273.732	92.9259	36.9319	61.9129	94.0249	100.034	138.061	272.144	402.38	410.389	46.9674	257.366	83.1045	252.776	469.814	183.072	125.054	135.093	219.041	64.9724	117.044	111.076	364.54	286.262	333.236	446.237	19.9121	45.6498	234.696	357.859
LOC100642216	32.9627	23.9728	35.9647	24.9801	17.9668	120.83	54.0143	18.006	28.0125	135.072	225.212	272.258	62.9563	62.0884	90.1134	27.9752	48.9806	25.0099	46.0197	123.085	53.01	30.9868	57.0215	69.0472	33.049	70.0641	52.0368	93.5818	10.9517	57.5585	121.804	62.9202
LOC100642217	517.414	451.335	495.514	501.6	397.267	566.204	517.137	710.093	803.224	554.294	571.539	520.493	306.787	578.725	380.479	350.69	462.817	400.158	338.914	467.968	326.061	593.747	712.268	693.334	602.744	735.674	759.537	182.15	138.922	158.28	757.614	911.033
LOC100642218	2329.48	2058.85	2891.54	2177.97	1839.89	1329.7	1362.57	1632.75	1620.9	846.737	854.925	714.245	661.462	739.448	2012.07	1252.07	2563.43	2419.13	1980.52	3275.73	1822.46	1347.77	1541.26	1818.22	792.749	1284.94	859	272.054	570.172	2474.53	5023.17	5348.51
LOC100642219	256.094	305.934	337.634	802.768	515.808	940.391	729.493	558.041	635.897	3198.8	3078.78	3795.68	571.853	3053.72	2106.24	255.916	416.423	770.55	723.49	1018.91	514.407	810.813	953.8	715.22	3614.76	3999.96	5101.99	19.3267	39.7145	127.296	2630.82	1453.88
LOC100642220	819.072	717.186	974.045	1203.04	663.775	1077.48	1034.27	949.318	1062.47	967.513	812.767	738.7	521.638	786.119	669.843	612.458	841.667	799.315	673.288	725.502	581.11	976.585	970.365	907.62	918.361	942.863	947.67	160.567	149.341	289.777	645.662	1012.62
LOC100642221	748.152	533.395	874.143	3076.55	1993.32	2212.89	1102.29	987.331	1136.51	571.303	611.577	460.436	519.64	461.657	859.081	709.372	770.695	1117.44	1011.43	1192.83	665.125	1199.49	1171.44	1260.86	628.932	813.745	599.424	74.8654	453.001	646.044	714.981	802.233
LOC100642223	2632.02	2175.53	3084.97	2859.72	1721.82	2042.13	3359.89	3390.14	3523.57	2872.52	2709.56	2409.28	4036.2	3863.5	2183.75	1714.48	2041.19	2334.92	2283.98	2083.44	1737.33	3266.61	3612.36	3689.52	3733.53	4699.3	3873.74	233.462	351.449	529.935	1834.99	3408.51
LOC100642224	3408.43	3225.22	4219.43	1893.75	1519.91	1404.42	2056.38	1988.81	2143.57	2147.23	2393.01	2645.85	1325.19	2683.53	2156.97	1935.09	3430.25	3243.24	2494.29	2405.58	2578.78	2177.33	2287.18	2305.62	2784.25	3985.03	3275.19	833.385	562.316	1428.12	2401.62	1650.65
LOC100642225	463.246	460.922	401.401	211.229	158.282	231.551	191.419	140.098	169.169	294.044	284.996	285.006	138.927	344.916	266.74	345.78	444.461	287.736	269.082	265.908	255.171	155.183	178.06	163.432	355.524	331.684	376.561	232.508	81.4426	160.065	315.149	449.141
LOC100642226	1053.33	1009.64	1065.93	1169.12	724.473	1023.26	1252.66	1489.22	1709.02	711.245	639.991	630.783	673.304	659.051	1382.16	942.352	1261.17	959.633	2051.82	3426.27	671.345	1043.79	1408.93	1708.89	694.051	1039.5	840.623	269.263	295.878	1191.58	3138.93	1528.08
LOC100642227	99.2748	67.8534	83.8448	74.0126	65.0339	89.7104	97.864	79.5365	87.2787	154.523	209.762	228.27	136.839	60.7419	77.3986	24.8625	104.867	60.182	62.1313	107.561	73.341	82.9397	64.0737	105.36	80.3104	88.6828	90.929	36.0174	27.2567	38.2219	159.615	102.904
LOC100642228	350.634	329.29	282.273	165.24	94.6986	134.041	130.124	146.261	179.171	430.825	541.962	591.589	78.6291	293.149	247.437	211.92	442.756	219.198	186.874	231.442	245.171	102.185	154.136	169.846	363.486	352.265	432.209	401.059	48.9817	93.2245	415.482	361.494
LOC100642229	933.628	891.128	736.137	901.032	621.634	791.334	394.64	461.485	575.194	1365.08	1228.74	1063.4	374.113	1027.78	892.04	775.094	1195.85	662.767	645.993	966.423	644.437	359.275	633.866	612.662	1219.22	1314.35	1310.75	1049.38	379.112	1145.72	2590.85	1432.73
LOC100642230	409.536	358.593	487.522	925.262	810.504	691.028	403.107	345.116	424.189	567.301	440.415	336.319	199.861	385.549	401.505	251.777	438.826	530.209	347.149	276.191	345.065	361.846	339.128	368.252	495.735	403.369	456.323	94.5669	310.629	612.303	381.257	531.873
LOC100642232	2.0436	1.02422	4.02019	1.00709	0	3.01081	2.00053	1.00034	5.00223	1.00053	17.3593	26.5011	1.99861	3.00428	0	0.999116	0	2.00079	1.01784	2.0376	2.07319	3.0427	4.05596	1.01084	6.00891	86.751	87.0615	0	0	1.98478	0.990279	0.983129
LOC100642233	2.9966	7.99093	7.99216	8.99283	0.998158	7.98876	4.00106	10.0034	9.00401	9.00478	11.0104	9.00854	4.99653	5.00713	3.00378	3.99646	12.9949	7.00276	6.00257	6.00415	1.00019	9.99575	6.00226	6.0041	6.00891	5.00458	13.0092	0	0.995607	12.901	8.91251	7.86503
LOC100642234	686.222	664.246	672.341	402.679	235.565	263.629	311.082	306.103	375.167	498.264	481.454	547.519	219.848	564.804	531.669	416.631	654.741	495.195	408.175	319.221	426.08	274.883	377.142	423.289	607.901	693.635	766.542	479.73	115.49	305.655	789.252	541.704
LOC100642235	546.381	505.426	772.243	1667.67	1197.79	1382.06	764.203	788.264	904.402	301.16	438.414	311.295	608.578	504.719	1358.71	664.412	965.618	917.361	1101.47	1444	624.118	558.762	669.252	711.486	318.472	609.558	373.264	71.9102	178.214	506.118	2522.24	181.879
LOC100642236	6.28292	10.0236	15.7097	12.57	14.6497	14.9185	4.19447	8.38953	4.67067	13.3882	4.19732	6.296	3.14284	2.09967	8.03877	10.221	6.83005	13.5471	29.7923	25.7429	7.33976	2.09579	5.24367	2.09811	7.48083	5.2465	7.47503	12.3923	2.08747	9.2661	13.6798	10.1519
LOC100642237	0	0.998866	0	0	0	0	0	0	0	9.00478	20.0189	27.0256	0.999307	0	1.00126	0	0	1.00039	0	2.00138	0	0	0	1.00068	0	0	1.00071	1.97014	0.995607	0	3.96111	2.94939
LOC100642238	0	1.99773	1.99804	3.99681	2.99447	0	4.00106	6.00201	5.00223	28.0149	52.0491	56.0531	0.999307	8.0114	0	0.999116	0	1.00039	2.00086	7.00485	0	2.99872	3.00113	1.00068	6.00891	7.00641	9.00637	0.985071	0.995607	3.96955	7.92223	61.9371
LOC100642239	4.81453	4.23126	12.6957	17.9889	6.73555	8.66379	39.194	58.8723	83.3045	508.571	561.784	33.9206	47.9131	84.842	8.4828	16.3735	11.5634	12.7132	12.7136	15.8962	10.606	83.9088	111.287	66.9185	26.0666	69.9555	33.913	2.08641	1.91953	9.86622	12.4101	5.20574
LOC100642240	3827.67	3582.7	2969.77	1710.1	1037.9	1200.49	1668.66	2148.5	2323.79	4808.34	3866.79	4709.82	1463.66	4543.22	1664.78	2837.93	4827.71	2315.35	1652.79	1723.43	2678.86	1951.8	2620.54	2523.33	5187.78	5423.92	6354.92	1946.74	222.166	985.141	2298.05	1071.72
LOC100642241	822.799	798.831	875.854	1106.75	660.188	509.117	534.967	672.005	883.104	928.189	876.623	928.576	381.867	919.008	1850.72	763.075	1083.22	762.051	1173.12	1508.55	815.887	559.579	926.045	881.314	878.014	1252.74	883.335	596.758	204.751	2401.78	1745.03	836.293
LOC100642242	15.7906	22.3606	41.7511	34.8689	14.3397	20.7077	9.74908	6.47524	4.85214	39.8585	33.1217	34.8274	18.2275	23.504	18.3894	24.7936	31.7392	63.9627	49.3476	39.6304	33.2397	10.646	17.5681	6.36777	20.2629	36.2772	69.8013	72.2958	4.21771	33.1272	75.2273	119.723
LOC100642243	1370.45	1303.52	1335.69	943.248	662.777	687.034	714.189	748.251	906.403	725.385	802.757	825.782	612.575	865.232	1018.28	854.244	1699.33	1150.45	879.376	866.6	961.181	667.716	809.305	893.611	910.349	1204.1	1024.72	940.743	427.115	1382.4	1519.09	1278.07
LOC100642244	91.8959	111.873	120.881	352.719	151.72	369.48	188.05	134.045	230.102	1324.7	1600.51	1364.29	112.922	1044.49	209.263	120.893	119.953	97.0382	72.0308	124.086	105.02	243.896	372.14	252.172	1181.75	1916.75	1894.34	91.6116	17.9209	75.4215	300.054	695.072
LOC100642245	402.257	406.593	346.304	228.159	145.835	217.694	210.787	179.054	262.284	400.913	362.208	356.25	85.3064	316.532	388.06	288.832	427.179	297.114	271.199	466.49	283.765	176.887	225.833	210.314	344.848	406.061	435.765	575.825	92.0881	295.43	988.108	757.915
LOC100642246	969.969	893.507	1018.88	571.165	424.82	384.699	403.941	401.673	455.45	594.091	608.95	614.085	244.952	609.653	909.445	590.008	947.935	912.689	767.177	842.512	641.74	415.924	436.192	434.184	632.33	717.875	737.11	345.04	294.494	941.729	1010.77	841.61
LOC100642247	881.802	823.639	852.619	554.477	398.16	446.751	628.561	529.993	679.554	825.719	859.101	788.345	505.942	895.762	714.184	578.392	833.558	664.532	586.83	785.391	587.916	458.836	643.775	664.006	907.274	1022.94	1038.15	429.81	138.506	351.395	978.929	796.492
LOC100642248	1.99774	1.99773	5.99412	249.801	381.296	271.618	0	0	0	5.00265	5.00472	4.00379	0	0	3.00378	1.99823	6.99723	9.00355	5.00214	3.00208	6.00113	0	0	0	1.00148	1.00092	1.00071	0	0	35.726	10084	18.6794
LOC100642249	422.521	348.604	408.599	385.692	296.453	256.639	402.107	427.143	489.218	366.194	338.319	323.306	237.835	349.498	296.373	244.783	415.835	400.158	245.105	245.17	275.052	413.824	417.157	409.28	425.631	466.427	437.309	112.298	53.7628	93.2844	338.675	319.517
LOC100642250	1215.62	1171.67	1528.5	1852.52	1969.37	2246.84	2044.54	1338.45	1576.7	2183.16	1834.73	2128.02	1185.18	2469.52	4372.5	1338.82	1285.49	1240.49	3508.5	3941.73	1139.21	1400.4	2180.82	1842.26	2505.71	3029.77	2709.92	205.88	84.6266	482.3	6365.51	9071.33
LOC100642251	565.359	582.339	598.413	328.738	252.534	224.684	329.087	332.111	352.157	572.304	589.556	595.564	233.838	639.911	409.515	333.705	564.776	365.144	356.152	345.239	362.068	316.865	356.134	328.224	650.965	712.652	731.517	307.342	90.6002	175.653	745.68	760.942
LOC100642252	35.9788	53.9169	66.9369	121.855	122.776	182.751	77.0495	88.9862	89.0791	357.232	433.482	568.212	43.9605	356.401	164.173	65.9281	81.0066	81.9681	115.006	211.079	84.0461	110.993	186.078	183.133	536.84	739.718	727.638	15.7663	19.9081	22.8422	2457.2	2971.68
LOC100642253	533.978	372.736	490.782	495.473	400.241	343.531	317.542	279.242	349.048	317.766	308.468	352.194	200.233	401.423	483.678	324.25	468.73	464.891	457.848	311.962	421.635	294.703	335.761	364.306	425.003	451.893	502.396	96.9376	103.295	557.294	512.848	657.273
LOC100642254	466.471	403.542	329.677	139.888	97.8195	104.853	167.044	153.051	166.074	259.137	316.298	299.284	118.918	291.415	179.225	294.739	563.777	270.106	191.082	229.159	293.055	186.921	196.074	191.131	343.509	380.348	417.295	319.163	44.8023	124.048	262.424	218.255
LOC100642255	1198.64	1044.81	1155.87	869.306	591.908	561.211	736.195	627.21	699.311	745.396	757.715	655.621	603.581	658.938	740.932	756.331	975.614	847.334	732.313	869.602	692.131	581.753	712.268	721.493	691.024	895.82	773.547	444.267	229.985	514.057	939.774	922.175
LOC100642256	3047.55	2455.21	3020.04	2699.85	1888.52	2208.89	2954.78	3096.04	3525.57	2897.54	2839.68	2429.3	2522.25	3001.27	2287.88	2254.01	2407.05	2376.94	2821.21	3149.18	1841.35	2833.79	3550.34	3660.5	3143.66	4364	3381.39	375.312	417.159	712.534	2552.94	2214.01
LOC100642257	35.9593	36.9581	21.9784	1.99841	0	2.99579	0	1.00034	0	25.0133	84.0793	86.0816	0	0	0	29.9735	46.9814	26.0102	5.00214	2.00138	24.0045	0	2.00075	0	0	0	0	288.626	0	2.97716	8.91251	2.94939
LOC100642258	301.657	281.125	309.97	246.804	195.924	209.498	260.549	195.039	233.398	333.175	311.719	297.269	160.7	405.627	314.314	197.619	317.469	305.317	281.441	268.051	221.316	197.623	270.61	181.953	443.731	419.278	423.458	148.038	94.8995	260.488	313.017	276.508
LOC100642259	161.296	134.868	154.727	119.105	94.6706	108.368	125.389	99.7	154.981	153.279	122.188	115.742	96.5256	120.476	78.5815	88.6567	123.92	143.904	77.7731	67.7693	82.6436	155.879	168.934	146.736	183.788	199.642	134.178	28.7371	47.1762	33.479	68.7785	153.172
LOC100642260	413.531	414.53	385.622	334.733	196.637	281.604	347.092	384.129	427.19	574.305	608.574	585.555	208.855	541.771	460.579	351.689	443.824	310.122	419.179	577.399	313.059	310.868	424.16	442.302	680.008	664.608	834.59	254.148	75.6661	338.404	733.796	565.299
LOC100642261	2020.06	1891.13	1990.52	1101.38	1111.23	1078.69	2535.54	2064.52	2461.56	1389.33	1499.92	1891.92	1713.17	2011.58	3672.2	1574.99	2387.44	2114.8	2494.98	2520.19	1736.77	2893.6	2191.35	2196.07	2085.37	2933.06	2699.23	716.213	160.832	422.088	3426.02	2502.99
LOC100642262	704.202	641.272	724.29	529.578	345.363	345.514	544.144	549.184	577.257	825.438	898.848	891.845	397.724	893.272	585.737	408.638	610.758	546.215	416.178	485.336	463.087	459.804	662.249	631.431	842.248	1137.04	966.683	426.536	150.337	298.709	1069.5	725.549
LOC100642263	2631.04	2197.72	2468.17	1280.5	996.175	1014.65	1778.77	1184.25	1658.56	761.215	805.266	751.47	777.498	1157.62	1204.11	1850.25	2697.26	1633.68	1431.27	1600.7	1802.32	1225.38	1497.35	1637.98	862.046	1234.3	1127.78	992.974	173.862	494.402	730.511	475.904
LOC100642264	1792.72	1778.36	2268.2	4015.09	3579.02	3271.23	1451.95	1846.5	2147.63	1205.17	1494.22	1057.4	1067.89	1224.49	4551.45	1297.6	1716.92	1482.22	1637.09	1640.63	1398.8	1227.78	1976.85	2024.63	939.537	1581.53	973.497	407.396	1482.8	19238.8	1648.33	3840.3
LOC100642265	252.612	132.849	248.756	331.735	221.355	249.469	627.113	392.131	644.287	138.073	117.67	118.846	169.882	125.216	356.037	206.817	238.905	224.088	321.137	270.939	191.709	516.734	456.148	618.423	178.543	190.527	202.653	28.5671	40.8199	128.018	127.72	95.3635
LOC100642267	736.793	575.341	871.526	638.426	448.537	500.587	578.669	492.389	579.734	455.136	487.947	438.791	462.15	519.605	832.822	517.667	877.491	688.498	632.822	856.577	526.973	468.202	528.319	577.624	497.595	620.665	606.806	223.366	145.435	293.757	857.846	843.598
LOC100642268	9.49371	8.43926	20.0821	12.6629	4.20131	1.05458	27.4001	23.2006	45.2656	47.5228	22.7013	46.4266	9.10753	20.0939	5.26795	11.6061	14.1074	5.28236	13.4145	29.5914	8.06454	25.2436	24.2996	23.5105	9.51844	28.541	21.6037	4.14622	12.8019	30.5122	19.9419	104.63
LOC100642269	233.735	104.881	86.9148	38.9689	20.9613	63.9101	37.0098	71.0238	44.0196	88.0467	259.245	187.177	18.9868	184.262	43.0542	124.889	140.944	67.0264	51.0218	60.0415	112.021	47.9796	75.0282	73.0499	236.35	108.099	183.129	87.6714	7.96486	11.9087	44.5625	61.9371
LOC100642270	1416.43	1249.08	1089.72	881.861	844.159	984.35	3355.83	3402.71	3130.25	382.707	382.059	356.333	5762.19	595.611	1251.2	1318.69	1551.69	1227.52	1311.77	1511.32	983.01	2499.03	3639.67	3388.08	987.198	2232.01	438.557	675.052	74.2755	144.943	5838.81	1067.61
LOC100642271	1006.4	908.232	973.991	548.114	433.162	410.734	399.866	344.374	522.074	678.346	697.37	658.665	235.466	745.096	643.379	685.306	907.256	756.221	576.188	564.352	619.63	408.477	424.314	392.567	688.617	758.822	822.031	380.965	273.761	1110.62	535.904	581.442
LOC100642272	20838.4	18777.7	25264.2	5014	4510.68	2586.36	3088.82	1976.66	2111.94	3178.69	3109.93	5125.86	2423.32	5095.25	8198.31	8418.55	22389.1	17221.8	10049.3	8102.61	17074.2	2717.84	3327.25	2724.86	3668.44	5692.21	6918.89	132.985	300.673	120.079	1390.35	1421.6
LOC100642273	1404.26	1368.36	1354.53	723.482	360.313	370.494	938.13	1022.45	965.426	711.338	615.538	585.675	477.664	601.81	474.587	960.139	1511.45	941.39	563.244	635.493	847.133	1005.51	1012.37	1022.74	668.978	888.703	762.493	958.5	193.156	692.81	606.083	614.513
LOC100642274	215.756	187.787	180.823	190.848	184.659	246.653	123.033	106.036	121.054	202.107	230.217	201.191	117.918	222.316	252.317	148.868	215.915	181.071	183.078	226.156	153.029	134.943	147.055	141.096	257.381	260.238	275.195	28.5671	32.855	85.3453	157.454	192.693
LOC100642275	1.99774	1.99773	3.99608	10.9912	4.99079	8.98736	3.0008	5.00168	12.0053	7.00372	0	6.00569	0	0	16.0202	7.99293	8.99644	23.0091	24.0103	19.0132	3.00057	3.9983	3.00113	12.0082	5.00742	5.00458	5.00354	0	0	0.992388	14.8542	11.7975
LOC100642277	1305.51	1140.52	855.423	338.204	255.947	368.726	271.876	246.245	354.016	684.209	461.991	593.602	93.0654	369.771	159.18	802.684	1422.48	564.195	287.312	343.651	543.712	164.039	286.429	405.565	580.368	892.269	887.84	1006.61	17.8633	127.06	118.154	137.011
LOC100642278	703.471	727.867	789.351	736.99	486.25	548.014	259.669	264.723	450.12	650.461	700.225	660.116	219.122	653.325	1009.8	603.032	947.96	735.305	787.032	932.938	642.146	254.615	396.444	378.586	671.104	826.632	732.166	861.222	716.351	3467.39	3470.76	1886.79
LOC100642279	14.983	17.9796	19.9804	23.9809	15.9705	20.9705	14.0037	24.008	16.0071	69.0366	191.18	227.215	11.9917	31.0442	33.0416	13.9876	29.9881	19.0075	20.0086	81.0561	7.00132	11.9949	21.0079	25.0171	29.043	24.022	34.0241	12.8059	21.9034	26.7945	161.415	254.63
LOC100642280	1189.65	1181.66	1356.67	1106.12	802.519	812.857	870.231	860.288	984.438	1091.58	976.922	932.884	563.609	998.421	1074.35	738.347	1388.45	1128.44	756.324	606.42	927.175	785.666	784.295	870.595	1029.53	1194.09	1281.91	530.954	493.821	1357.59	1172.49	1241.69
LOC100642281	1492.04	1515.53	1600.38	1843.05	1089.18	1391.86	1524.8	1375.71	1845.41	2755.1	2473.66	2394.84	1059.7	2432.01	2741.41	1297.96	1794.52	1235.73	1503.68	1916.32	1219.79	1289.49	1697.63	1797.48	2522.79	2732.9	2451.81	881.312	330.492	847.081	2946.31	1703.36
LOC100642282	796.098	750.149	934.084	685.453	567.952	489.312	489.13	401.134	524.233	622.33	548.517	501.475	352.755	661.942	651.82	516.543	745.705	849.335	647.277	589.408	529.1	522.778	489.184	466.319	612.908	751.688	644.456	199.97	121.464	214.356	789.252	937.905
LOC100642283	1624.63	1497.14	1203.48	392.597	261.499	275.664	533.662	485.816	581.212	611.889	650.81	622.578	251.627	634.368	389.411	1097.98	1608.1	757.199	394.076	522.912	752.061	499.402	584.106	552.845	696.104	856.411	764.811	747.566	86.3782	192.98	477.123	419.492
LOC100642284	1496.23	1376.63	1556.11	1011.13	767.752	804.343	811.993	761.224	965.245	1177.67	1314.9	1331.08	620.954	1381.47	1147.33	1127.06	1808.34	1247.79	970.809	1220.87	1174.6	743.561	1001.91	1032.33	1505.18	1900.04	1613.43	939.176	411.042	1142.25	2201.99	1688.26
LOC100642285	779.117	770.126	876.141	724.422	557.97	594.164	566.15	557.187	739.329	705.374	712.672	717.68	460.681	795.132	645.812	449.602	684.729	610.24	564.242	601.416	551.104	511.782	711.268	647.442	704.043	1064.97	920.651	112.298	99.5607	204.432	713.991	647.882
LOC100642287	1770.99	1661.11	1836.2	1420.87	1051.06	1301.17	1063.28	1062.36	1139.51	1571.83	1709.61	1437.36	991.313	1770.52	1072.35	1223.92	1588.37	1322.52	1280.55	1397.97	927.175	994.577	1123.42	1060.72	1621.4	1718.57	1725.22	485.64	313.616	637.113	2230.11	2688.86
LOC100642288	1125.72	797.095	1568.46	2214.23	1958.39	2021.16	1566.42	1595.53	1808.8	145.077	119.112	77.073	598.585	119.17	1682.12	1225.92	1685.33	1367.54	2560.1	1874.3	1456.27	1409.4	1543.58	1771.21	113.168	383.351	93.0658	1.97014	3.98243	9.92388	101.999	78.6503
LOC100642289	124.859	106.879	142.86	184.853	123.772	202.715	69.0183	49.0164	101.045	129.068	92.0869	81.0768	73.9487	51.0727	238.3	209.814	237.906	245.097	274.117	440.305	160.03	86.963	114.043	128.088	48.0712	92.0843	102.072	3.94029	17.9209	49.6194	18.8153	264.462
LOC100642290	282.68	300.659	297.708	266.787	153.716	201.716	110.029	165.055	254.113	391.208	348.329	380.36	90.9369	284.405	259.326	223.802	373.852	257.101	212.091	258.179	221.042	107.954	205.077	225.154	390.579	444.407	407.288	527.013	212.064	407.871	1905.3	1391.13
LOC100642291	1530.27	1489.31	1741.29	1146.09	693.72	711	1009.27	1095.37	1303.58	993.527	876.827	898.852	681.527	807.149	1197.51	1039.08	1538.39	1366.54	915.392	910.63	1139.21	1062.55	1166.44	1253.86	823.22	1201.1	960.679	791.997	479.883	972.54	1324	1673.29
LOC100642292	15.69	9.80626	16.6732	59.8383	33.3176	38.234	15.9891	13.749	26.6534	28.7879	23.4665	23.5841	7.45441	20.6459	26.6749	14.7131	33.0222	27.7179	32.4113	38.3143	18.1195	13.8476	12.7951	21.613	34.1515	42.2534	50.1041	3.14924	3.18292	13.6397	231.11	71.423
LOC100642293	199.404	219.382	207.079	505.518	340.06	437.708	356.985	452.916	500.176	2148.34	2203.04	2844.74	123.291	1572.46	307.577	183.052	257.389	239.453	276.132	493.367	184.469	456.114	800.686	667.764	2082.24	3048.13	3793.43	107.834	29.1585	413.437	5347.66	6130.7
LOC100642294	2156.31	1922.36	2840.19	2657.48	2300.05	1378.06	927.093	893.736	966.864	538.936	650.728	498.366	733.61	933.927	2548.81	1562.91	2346.87	2596.32	2647.68	2204.59	1964.86	825.281	923.199	914.608	555.336	893.141	604.388	222.168	873.584	3866.18	3690.74	1203.42
LOC100642295	425.328	536.738	528.121	1194.55	1234.91	1547.6	114.097	147.02	158.008	659.524	452.306	438.143	20.5146	163.655	8999.56	870.354	1396.76	1594.27	3503.22	3125.83	838.109	106.344	170.97	196.462	231.767	335.927	403.907	81.0191	214.706	1634.82	4929.15	1701.02
LOC100642296	154.998	134.763	165.841	1574.12	574.583	2189.61	236.415	164.997	106.769	134.221	16.033	51.1054	25.0106	31.0789	71.9154	92.0214	163.118	212.321	148.229	194.351	129.854	97.0672	139.208	162.292	28.0729	37.0753	70.719	16.7649	6.97704	33.7216	427.871	799.361
LOC100642297	7331.55	6078.43	9427.55	6236.4	8161.9	5732.67	2715.97	3078.81	3285.46	191.1	425.984	204.193	1898.68	653.61	19311.6	8766.11	10474.2	9491.52	16766.7	17405.3	9013.43	3709.27	4882.63	4961.75	448.539	2306.31	239.088	119.45	182.196	76.4427	755.944	330.487
LOC100642298	1.99774	2.9966	2.99706	17.9857	6.98711	9.98596	10.0027	20.0067	24.0107	105.056	114.108	192.182	1.99861	130.185	5.0063	3.99646	6.99723	2.00079	8.00343	11.0076	2.00038	23.9898	38.0143	31.0212	235.349	234.214	353.25	1.97014	0.995607	2.97716	17.825	1.96626
LOC100642299	3767.04	3686.43	3522.73	3183.05	2115.78	2284.84	2918.07	2079.97	2438.46	6330.48	3175.24	2855.63	1745.47	2496.8	4158.15	3304.71	4929.13	3376.99	3933.89	5478.4	3487.5	1818.14	2445.84	2878.35	2982.69	3082.89	6836.3	4469.89	780.209	1866.72	17845.1	9857.93
LOC100642300	4222.89	3908.99	3706.98	3220.18	2134.41	2878.15	2235.61	2292.48	2714.45	5930.99	4330.67	5034.72	1492.47	4696.43	3860.34	3293.64	4863.16	3198.2	3132.09	3633.15	2992.46	1927.5	2858.24	2904.61	5156.73	5864.05	6662.99	2301.29	470.595	1191.93	6703.74	3189.5
LOC100642301	286.675	286.675	306.699	372.703	231.573	238.664	197.052	170.057	196.087	175.093	140.132	139.132	79.9446	149.212	314.396	162.856	249.901	273.108	198.085	190.132	210.04	160.932	163.061	176.12	196.291	221.203	216.153	113.283	69.6925	156.797	270.346	295.922
LOC100642302	1.99774	0.998866	0	5.99522	3.99263	10.9846	6.00159	1.00034	4.00178	192.102	324.306	359.34	0.999307	3.00428	3.00378	4.99558	0.999604	2.00079	2.00086	6.00415	3.00057	2.99872	8.00301	5.00342	6.00891	12.011	14.0099	0.985071	3.98243	10.9163	48.5237	22.612
LOC100642303	1640.55	1476.28	1796.16	1603.42	1229.35	1357.43	1043.81	1123.99	1515.51	850.41	770.299	788.333	484.642	854.944	1889.63	1105.55	1769.25	1534.5	1290.99	1514.11	1300.55	876.113	1077.61	1132.06	1065.81	1217.96	1104.31	451.18	338.642	527.402	2412.37	1904.91
LOC100642304	372.578	346.607	306.699	152.878	99.8158	101.857	210.056	160.054	216.096	281.149	307.29	291.276	109.924	296.422	180.227	212.812	369.854	245.097	160.069	170.118	208.039	189.919	212.08	176.12	352.522	347.318	388.274	216.716	47.7891	123.056	326.792	369.656
LOC100642305	1496.22	1537.06	1858.97	1202.58	523.174	1272.53	877.474	834.742	1148.79	1999.92	1530.9	1703.47	528.935	1558.57	1429.93	1060.53	1759.97	1010.75	1675.16	1979.56	1375.66	608.376	1016.46	1259.7	1571.26	2015.21	1972.32	1021.96	160.416	352.605	1777.68	685.344
LOC100642306	949.533	703.971	635.455	402.592	281.829	446.43	111.229	37.3994	74.9148	351.021	272.506	258.29	71.9002	364.887	273.061	476.443	607.468	153.143	192.881	129.406	336.528	112.604	239.961	125.175	232.505	631.895	300.585	213.757	42.3291	116.444	2233.59	17839.9
LOC100642307	595.213	615.975	629.914	546.948	398.832	341.347	230.022	240.283	403.621	600.825	597.606	581.425	219.362	706.601	916.926	358.831	594.497	425.141	413.022	419.49	389.248	221.631	377.768	322.415	688.138	847.41	843.114	323.073	226.5	1085.29	1732.9	1267.04
LOC100642308	1190.65	996.129	1134.54	464.454	331.105	356.568	780.901	718.606	951.199	1342.36	1366.18	1542.78	800.445	1804.82	1029.19	767.338	1206.52	861.289	645.276	708.49	718.501	750.795	977.556	846.771	1757.32	2080.94	1963.16	508.877	173.543	461.286	827.504	1050.02
LOC100642309	2384.3	2191.51	2574.48	2196.25	1115.94	2052.11	4695.24	4996.68	5691.53	4255.26	3980.76	3991.78	3178.8	4091.83	2910.66	2144.1	2307.09	2288.9	2454.05	2695.87	1555.29	5286.75	5131.93	5289.61	4321.4	5014.59	5301.75	735.848	402.225	992.388	1122.98	1463.88
LOC100642311	305.654	309.649	320.685	377.699	198.633	365.486	299.079	320.107	370.165	402.213	309.292	226.214	191.867	247.352	215.271	271.76	349.861	278.11	230.098	226.156	248.047	328.86	337.127	351.24	281.417	309.283	361.255	180.268	69.6925	139.927	215.881	325.416
LOC100642312	866.019	784.11	880.137	369.705	270.501	244.656	525.139	467.157	589.262	853.453	736.695	765.726	437.696	1074.53	488.615	479.576	802.682	595.235	339.145	306.212	501.095	516.78	552.208	566.387	1043.55	1076.99	1072.76	336.894	159.297	369.168	615.953	658.696
LOC100642313	1789.57	1591.22	1797.54	1213.3	977.27	789.107	802.441	726.173	734	911.26	761.667	716.493	570.533	850.606	1191.8	1060.58	1622.62	1223.52	949.982	867.582	973.94	668.921	739.751	760.169	862.451	1025.76	982.19	619.234	425.164	1894.24	778.968	830.214
LOC100642314	676.234	638.276	647.365	497.603	378.302	297.581	261.069	293.098	322.143	456.242	437.413	423.401	280.805	557.794	483.608	416.631	561.778	493.194	368.158	369.255	424.08	222.905	358.135	369.252	453.672	684.627	533.377	432.446	272.796	863.377	1199.23	841.558
LOC100642315	1671.11	1465.34	1272.75	504.597	273.495	368.482	939.249	1109.37	1171.52	855.454	848.801	896.85	412.714	878.25	787.991	1073.05	1385.45	885.349	695.298	920.637	810.153	1200.49	1220.46	1325.91	1067.58	1253.15	1255.89	774.266	209.077	804.826	600.109	422.745
LOC100642316	538.39	580.341	715.298	487.611	473.127	271.618	308.082	247.083	371.165	1602.85	550.519	236.224	157.891	356.508	1029.29	339.699	606.76	752.296	581.249	513.355	491.093	306.869	252.095	291.199	500.742	281.257	445.315	25.6119	790.512	2401.58	594.167	174.997
LOC100642318	1557.5	1618.41	1987.15	3352.78	1683.44	3602.14	872.581	966.356	1536.58	1167.06	883.414	949.733	468.497	831.316	2139.37	1598.62	1416.72	1742.41	2422.38	2622.97	1155.33	895.316	1245.64	1351.81	962.397	1261.27	1360.69	507.17	399.732	545.246	9377.53	5148.6
LOC100642319	924.04	942.827	911.076	724.979	542.656	554.503	593.06	587.949	766.113	1202.83	1397.58	1537.37	353.223	1345.26	1126.83	817.236	1351.04	801.158	710.218	834.261	843.579	440.178	710.855	769.471	1549.88	1626.29	1801.22	953.833	275.067	936.808	1366.19	1169.18
LOC100642320	2690.68	2498.17	2147.63	1014.88	694.98	579.577	680.785	723.646	881.42	1159.31	1229.8	1379.22	521.574	1192.76	1409.53	1978.25	3449.18	1687.56	1107.59	1424.83	1853.13	625.014	864.651	914.013	1226.28	1508.73	1467.68	1782.6	446.643	1306.37	2205.94	1520.16
LOC100642321	847.04	1119.73	1356.67	3623.11	2722.98	2318.74	813.216	521.175	726.323	1571.83	132.125	41.0389	16.9882	8.0114	892.122	765.323	613.757	1392.55	393.168	125.087	624.118	51.9779	130.049	250.171	6.00891	18.0165	7.00495	31.5223	423.133	277.869	178.25	326.399
LOC100642322	425.518	416.527	231.773	36.9705	36.9319	18.9733	9.00239	22.0074	29.0129	55.0292	81.0765	67.0635	7.99446	72.1026	106.134	269.761	481.809	155.061	178.076	233.161	187.035	6.99702	39.0147	22.015	76.1128	45.0412	103.073	189.134	44.8023	85.3453	13.8639	2.94939
LOC100642323	719.185	668.242	613.398	259.793	208.615	207.708	184.049	167.056	181.081	273.145	309.292	297.282	149.896	352.502	349.44	414.633	723.713	417.164	350.15	317.219	394.074	153.935	182.069	177.121	298.442	346.317	365.258	404.864	90.6002	366.191	458.499	494.514
LOC100642324	3.99547	6.99206	16.9833	33.9729	30.9429	46.934	10.0027	6.00201	17.0076	671.356	852.804	7.00664	0.999307	8.0114	9.01134	1.99823	6.99723	9.00355	29.0124	31.0215	5.00094	8.99617	13.0049	14.0096	11.0163	5.00458	1079.76	0	0	0.992388	19.8056	0.983129
LOC100642325	17.9796	20.9762	14.9853	6.99442	0.998158	1.99719	1.00027	1.00034	5.00223	12.0064	10.0094	13.0123	0.999307	7.00998	3.00378	7.99293	16.9933	12.0047	2.00086	5.00346	9.0017	1.99915	3.00113	0	9.01336	14.0128	10.0071	13.791	0	9.92388	4.95139	9.83129
LOC100642326	2283.72	1969.25	2660.54	6077.73	5167.27	5215.67	2322.2	1870.1	2223.52	2202.64	1321.12	969.722	1523.85	1394.79	1441.55	1465.45	1871.5	2485	1843.24	1446.6	1384.08	2263.95	1998.61	1937.44	1510.83	1909.23	1384.56	219.609	769.732	1738.13	1006.54	1977.71
LOC100642327	862.023	776.119	606.405	373.702	247.543	390.451	303.08	319.107	369.164	486.258	434.41	444.421	203.859	461.657	357.45	530.531	915.637	463.183	309.132	357.247	451.085	297.873	378.142	396.271	550.816	600.55	621.439	1052.06	123.455	339.397	593.177	418.813
LOC100642328	1204.64	1486.31	1712.32	339.729	206.619	427.399	230.061	188.063	333.148	1929.02	921.87	637.604	300.791	1177.68	556.7	484.571	1012.6	904.356	461.197	746.516	1019.19	235.9	405.152	532.364	1198.78	1090	1824.29	60.0894	437.071	213.363	1141.79	222.187
LOC100642329	150.928	166.443	143.897	149.567	121.22	128.324	111.588	134.198	146.928	264.406	250.391	236.051	81.8472	229.092	248.849	115.693	163.743	129.968	142.687	148.377	114.405	83.2807	127.14	137.071	261.633	286.345	329.018	179.073	32.9407	127.526	677.494	358.185
LOC100642330	245.715	219.632	213.483	175.656	124.789	162.81	79.796	99.16	83.8277	250.353	185.02	187.785	79.4611	142.42	95.9132	175.686	318.069	160.982	119.884	271.982	131.183	115.465	157.105	112.669	177.64	182.783	214.326	179.97	45.4436	79.7473	1564.78	278.985
LOC100642332	6468.6	5944.84	5806.67	3735.97	2288.94	3675.26	2772.22	2382.35	3244.25	6375.14	5816.2	6680.56	1678.74	5938.02	5840.87	4903.57	7292.16	4978.42	3813.27	4365.49	4635.22	2334.58	2979.18	3117.56	6534.46	7093.97	8448.93	5460.39	912.659	3508.21	8313.63	5333.25
LOC100642333	580.342	556.369	502.507	370.704	271.499	445.374	892.237	1068.36	1400.62	1043.55	1018.96	1088.03	629.563	1184.69	1419.79	627.445	790.687	489.193	645.276	811.561	555.105	944.598	1305.49	1495.02	1153.71	1884.73	1332.94	504.357	143.367	791.925	393.141	1073.58
LOC100642334	82.6326	56.6787	66.8102	11.6545	14.1596	4.85309	18.2437	14.1905	29.1725	12.9412	40.8929	47.092	14.1759	7.10299	22.32	36.9417	87.1066	61.8337	44.6029	47.0669	56.7537	18.2311	12.6405	35.4886	6.08863	14.1988	16.5354	56.4378	4.03527	17.5687	134.646	92.3113
LOC100642335	984.13	943.395	1079.57	976.345	807.7	660.176	673.017	679.298	766.676	758.729	719.204	565.199	330.32	670.599	714.301	686.024	1006.64	903.589	673.394	567.322	660.761	645.979	709.727	705.891	804.366	873.544	813.76	437.54	379.982	1041.77	555.838	607.575
LOC100642336	1687.09	1720.05	1593.44	1584.74	1214.76	1634.7	1656.44	872.292	1050.47	2153.14	3350.16	3592.4	2894.99	5056.2	6259.88	1511.66	1461.42	3099.22	2173.93	1756.21	1549.29	1798.24	2474.93	1857.27	3629.38	6177.66	3687.61	137.91	399.238	216.341	1183.38	776.672
LOC100642337	326.874	291.483	391.015	248.46	167.581	219.514	269.156	209.005	252.989	463.594	476.301	365.276	176	313.818	277.869	227.066	335.565	293.77	309.729	379.545	220.905	240.693	261.342	241.799	350.716	397.562	401.699	27.6032	38.6975	93.8391	252.608	234.766
LOC100642338	310.843	240.335	171.002	108.36	86.6619	144.241	117.282	86.3473	155.98	1003.79	438.642	410.523	11.0066	244.166	186.948	257.945	379.634	234.541	263.662	339.663	257.402	66.6005	118.385	102.167	478.403	416.813	573.639	64.2551	19.4866	334.759	49.1045	26.3662
LOC100642339	6816.54	7249.42	7878.57	3674.01	2584.98	4377.05	5582.07	4795.66	4891.86	5460.8	5367.88	5570.83	5956.26	7098.13	2546.2	3972.47	5547.65	5542.08	4836.57	7660.23	3771.99	4917.15	5369.82	5400.67	5875.78	7515.08	6639.21	1020.48	1068.68	1752.14	7711.82	1601.83
LOC100642340	2519.37	2537.1	3619.81	1825.28	1603.98	1613.83	749.175	1010.13	1057.54	457.452	591.06	504.187	416.622	473.594	1161.35	2233.51	3878.84	5237.94	3549.09	3510.3	4138.37	544.16	881.965	742.744	185.506	670.058	184.684	101.417	290.41	352.188	1297.08	1279.39
LOC100642341	236.732	233.735	267.737	121.903	100.814	94.8666	136.036	105.035	114.051	239.127	251.237	196.186	65.9543	178.254	182.229	207.816	304.879	230.091	181.078	176.122	160.03	129.945	131.049	118.081	193.286	194.178	244.173	95.5519	44.8023	67.4824	202.017	227.103
LOC100642342	1005.86	938.934	981.038	794.366	594.902	460.353	676.179	596.2	640.285	1085.58	1151.09	1156.1	711.507	1550.21	962.21	571.494	908.64	835.329	566.242	603.417	561.106	649.724	821.309	767.525	1285.91	1674.53	1665.18	265.969	172.24	352.298	1054.65	737.347
LOC100642344	1196.64	894.984	1233.79	1435.85	1069.03	762.927	1061.28	898.301	928.413	955.507	904.854	991.94	917.364	1074.53	1183.49	937.171	1192.53	1202.47	1171.5	732.507	1089.21	675.713	903.34	1167.8	929.377	1224.12	1389.98	100.477	93.5871	120.079	349.568	521.058
LOC100642345	764.618	655.408	698.828	316.033	242.145	141.237	280.681	319.843	341.618	329.784	334.605	361.755	254.664	371.613	366.802	361.745	827.908	500.637	304.997	303.324	479.744	356.261	330.989	262.819	341.717	419.912	404.558	281.501	130.679	144.636	297.141	346.261
LOC100642346	358.433	365.835	420.287	254.559	230.626	181.834	204.655	196.969	254.758	321.889	334.608	302.248	118.965	308.315	321.223	234.024	414.025	362.913	266.003	243.372	269.391	224.601	239.621	230.572	361.57	351.139	416.824	125.46	115.004	274.87	278.635	317.668
LOC100642347	562.363	545.381	689.324	474.621	293.458	263.629	361.096	330.111	338.15	325.173	356.336	361.342	250.826	428.61	540.68	360.681	561.778	661.261	524.224	418.289	449.085	336.857	364.137	345.236	459.681	513.47	513.363	90.6266	221.025	889.179	732.806	604.624
LOC100642348	726.177	639.274	821.195	456.636	343.366	402.434	586.155	557.187	647.288	648.344	572.54	538.51	617.572	616.878	364.458	465.588	682.73	611.241	383.164	419.29	428.081	573.756	587.221	665.455	695.03	796.729	691.489	199.97	145.359	343.366	251.531	488.615
LOC100642349	2795.06	2697.1	2782.44	3581.37	2951.15	2563.01	1610.27	1236.82	1302.09	2359.47	3099.12	2289.65	1829.55	2833.67	3753.37	2033.18	2890.68	2181.74	3085.12	5485.69	1983.74	1164.63	1710.87	1802.94	1911.69	2872.98	2621.16	942.984	1076.74	5111.68	4887.93	6164.49
LOC100642350	31.9638	25.9705	20.9794	383.694	152.718	1381.06	3595.95	3373.13	3228.44	5167.74	2748.59	408.387	636.559	420.599	9.01134	13.9876	15.9937	22.0087	19.0081	20.0138	16.003	2334.01	2768.04	5012.43	603.895	472.433	1518.07	15.7611	1.99121	7.9391	16.8347	13.7638
LOC100642351	15.9819	8.9898	10.9892	3.99681	4.99079	0.998596	6233.65	3480.17	43.0191	868.461	447.422	515.488	21.9848	24.0342	2.00252	15.9859	29.9881	7.00276	12.0051	22.0152	9.0017	162.931	1679.63	2012.38	72.1069	34.0312	2744.94	5.91043	0	2.97716	1.98056	1.96626
LOC100642353	986.964	1054.04	1372.9	1685.79	1065.52	1216.69	1010.75	1060.86	1222.46	1350.44	1590.25	1613.84	750.957	1400.76	2477.29	930.385	1336.51	1427.97	1418.93	1981.27	1026.84	871.812	1339.87	1293.33	1317.76	1986.54	1395.47	649.118	1160.87	2601.67	3464.9	3140.55
LOC100642354	21.9751	29.966	14.9853	7.99362	3.99263	9.98596	8.00212	6.00201	16.0071	11.0058	13.0123	9.00854	19.9861	10.0143	10.0126	13.9876	16.9933	14.0055	13.0056	22.0152	11.0021	4.99787	14.0053	15.0103	8.01187	13.0119	16.0113	40.2544	11.1577	24.8319	130.923	23.1397
LOC100642355	28.0769	51.8706	41.0791	79.2641	34.555	54.0158	15.1499	20.5618	15.907	128.432	85.2669	61.0143	18.3785	47.6686	79.1306	41.0734	55.4477	57.3599	78.052	43.8281	31.3791	14.0601	19.4804	30.3121	85.592	83.6148	97.3875	33.1561	16.1563	42.0109	67.8557	161.985
LOC100642356	2303.39	2252.44	2683.37	1710.64	1420.38	1199.31	1201.32	1377.46	1681.75	1786.95	1871.77	1766.67	1065.26	1748.49	2488.13	1497.67	2628.96	2185.86	1552.66	1430.99	1921.36	1069.55	1545.58	1590.09	1996.96	2122.94	2108.49	1438.2	659.092	1382.4	2119.2	1906.29
LOC100642357	868.016	754.144	635.377	343.726	283.477	375.472	229.061	243.081	336.15	402.213	348.329	354.336	187.87	423.603	1091.37	567.498	976.613	451.178	476.204	636.44	532.1	210.91	330.124	302.207	280.416	481.441	379.268	938.773	65.7101	285.808	784.301	532.856
LOC100642358	610.37	548.893	653.407	412.906	547.406	459.847	790.413	624.459	1095.31	210.026	397.125	300.32	492.025	630.643	276.204	186.67	310.903	185.809	197.91	243.054	173.806	381.202	595.899	758.85	333.501	486.217	177.069	246.838	5.66515	137.424	35467.2	22828.1
LOC100642359	10.9876	4.99433	7.99216	18.9849	8.98342	53.9242	2.00053	3.00101	5.00223	136.072	334.315	353.335	0	7.00998	64.0806	4.99558	11.9953	8.00315	9.00385	7.00485	6.00113	4.99787	0	2.00137	2.00297	4.00367	6.00424	0	8.96046	196.493	57.4362	3.93252
LOC100642360	72.7437	69.8931	71.0671	66.2318	33.8876	70.4383	191.793	118.061	228.657	425.208	374.07	561.818	35.2298	416.191	78.2596	54.3442	65.254	50.3831	68.5234	72.3043	68.5947	114.933	180.433	191.151	764.847	500.594	933.498	18.8523	7.01988	47.9807	93.6781	114.673
LOC100642361	152.152	161.369	167.392	132.706	88.235	110.698	135.197	179.98	208.469	136.448	167.059	136.397	92.6378	131.813	358.984	123.776	149.17	179.969	224.251	220.019	144.719	136.051	194.762	183.746	148.766	212.851	158.857	59.9113	96.2522	482.377	327.311	269.946
LOC100642362	993.874	979.888	1055.96	778.379	606.88	589.171	715.19	713.239	876.39	1142.61	1202.13	1137.08	772.464	1326.89	1068.34	706.375	986.609	830.327	751.322	882.611	749.141	599.745	923.347	922.63	1459.16	1708.56	1554.1	547.7	530.658	1352.62	2184.55	1632.98
LOC100642363	1008.86	1032.83	1141.88	638.491	393.274	439.382	791.21	663.222	756.337	940.499	812.767	1014.96	372.741	965.374	802.009	735.349	1087.57	772.304	760.325	922.638	777.147	652.722	746.281	807.552	1105.64	1317.21	1436.02	683.64	189.165	543.828	1153.67	845.491
LOC100642364	3713.25	3463.11	3947.81	2089.28	1666.41	1705.31	2198.97	2129.04	2488.04	2414.68	2516.42	2729.45	1601.29	2901.98	2218	2405.56	3653.81	2960.66	2226.32	2263.82	2500.2	2270.7	2429.5	2425.21	3025.58	4183.23	3420.68	1441.88	515.007	1193.26	2478.66	2235.51
LOC100642365	549.378	467.469	393.614	187.85	131.757	153.784	198.053	157.053	206.092	269.143	252.238	237.225	120.916	233.332	235.296	356.684	501.801	301.119	218.093	287.199	262.049	161.931	215.081	172.118	277.411	299.274	338.239	267.939	67.7013	131.988	277.278	263.479
LOC100642366	1449.36	1541.25	1561.47	1607.72	993.167	1002.59	1077.29	1243.42	1622.72	3021.6	2700.55	2484.35	735.49	2444.48	2543.2	1288.86	2060.18	1442.57	1490.64	2227.54	1510.28	748.682	1670.63	1670.14	2834.2	3239.97	3054.16	4206.26	1791.1	5685.39	9722.56	6934.01
LOC100642367	18.3728	13.2692	17.3548	5.10527	3.05996	1.02043	2.04428	3.06664	3.06697	60.3223	256.925	287.418	2.04232	3.06998	3.06947	14.2935	46.9874	33.735	15.3346	5.11288	30.6619	2.04287	6.13352	0	3.07016	5.11403	3.06778	21.1389	0	10.1409	14.5464	4.51292
LOC100642368	138.48	100.107	102.467	92.6128	94.6052	153.752	26.36	23.2673	11.8976	57.4264	81.3272	52.0236	50.6759	87.067	145.617	164.475	130.705	133.225	277.33	334.459	82.7617	22.5454	36.094	35.1436	48.2286	94.2469	39.1376	8.37778	7.76209	42.7651	110.834	109.738
LOC100642370	256.17	253.816	301.863	236.76	173.909	59.8787	144.464	135.807	191.499	100.567	101.994	85.1598	69.9077	114.306	431.607	200.88	429.177	200.386	347.59	228.506	330.175	117.616	133.882	136.764	100.624	126.598	102.881	132.766	47.1815	182.348	215.001	1383.33
LOC100642372	522.296	552.596	444.782	102.011	74.2483	78.6582	155.375	149.261	184.848	294.416	339.483	393.082	92.9173	308.92	224.532	401.995	556.576	250.633	221.059	232.068	304.162	151.363	194.787	148.874	422.51	409.497	499.691	398.877	55.3316	180.679	438.428	418.594
LOC100642373	191.783	187.787	173.83	110.912	70.8692	93.868	116.031	94.0315	116.052	188.1	201.19	206.195	73.9487	185.264	111.14	119.894	173.931	130.051	123.053	106.073	127.024	89.9617	113.043	117.08	181.269	213.195	195.138	83.7311	25.8858	79.391	242.618	233.002
LOC100642374	136.102	208.316	204.895	510.547	321.725	266.668	448.69	353.779	272.571	666.868	574.903	561.997	49.5103	364.555	190.021	186.406	349.001	559.277	352.255	589.255	284.406	168.15	304.218	316.233	558.036	823.032	787.99	44.598	426.251	427.813	1099.73	556.627
LOC100642375	1749.02	1543.25	1334.69	163.869	78.8545	85.8792	524.139	573.192	653.291	556.295	607.573	761.722	325.774	758.079	248.312	1083.04	1764.3	800.315	412.176	554.384	830.157	592.748	622.234	605.414	865.282	955.875	957.677	1529.82	105.534	265.96	221.822	209.406
LOC100642376	2090.63	1852.9	2477.57	968.228	678.748	818.848	1236.33	1213.41	1220.54	1250.66	1257.19	1218.15	818.432	1433.04	1036.3	1171.96	2027.2	1888.74	1518.65	1294.9	1471.28	1306.44	1325.5	1254.86	1492.21	1948.78	1539.09	369.402	227.994	593.448	1077.42	1127.65
LOC100642377	127.855	43.9501	172.831	155.876	121.775	178.749	272.072	223.075	389.173	90.0478	289.273	347.329	16.9882	9.01283	45.0567	85.924	150.94	56.0221	192.082	94.0651	81.0153	213.909	317.119	507.347	11.0163	32.0293	6.00424	0	0	0	4.95139	20.6457
LOC100642378	635.28	666.244	757.257	735.413	414.236	537.244	291.077	307.103	330.147	673.357	564.533	609.578	280.805	618.881	972.223	441.609	685.729	655.258	549.235	536.371	544.103	253.892	330.124	348.238	627.931	708.649	810.573	258.089	396.252	2341.04	1572.56	1143.38
LOC100642379	412.533	380.568	455.553	317.747	232.571	313.559	320.085	331.111	444.198	497.264	468.442	503.477	199.861	508.724	319.402	258.771	325.871	390.154	299.128	420.291	308.058	337.856	360.136	430.294	503.747	599.549	675.478	129.044	109.517	205.424	376.071	351.96
LOC100642381	1973.76	1866.88	2064.97	1079.14	785.55	788.891	1526.4	1456.49	1501.67	1660.88	1675.58	1797.7	1154.2	2054.93	1303.64	1331.82	1809.28	1590.63	1351.58	1378.95	1285.24	1620.31	1576.59	1498.02	2044.03	2330.13	2421.71	627.491	389.282	988.418	1238.84	1224.98
LOC100642382	3.99554	1.99776	0.999034	41.9676	16.969	67.9057	30.0084	17.0059	22.0102	885.552	1497.23	1613.62	0.999319	313.452	4.00516	3.99651	3.99853	1.00041	7.00319	5.00353	5.00101	7.99671	98.0385	21.0147	41.0614	301.28	12.0087	1.97016	1.99124	27.7808	146.558	231.967
LOC100642383	116.485	100.061	127.84	176.207	114.963	115.977	285.753	455.64	474.333	1882.78	1676.29	2158.38	195.988	2760.55	53.1915	102.603	114.251	83.01	73.0776	108.43	60.8834	654.864	438.235	346.139	2369.87	2062.06	3359.62	46.9319	10.0005	20.8344	1014.52	93.9374
LOC100642384	1270.56	1211.62	1112.91	536.572	408.247	356.499	257.068	302.101	362.161	535.284	561.53	543.515	249.827	507.723	505.636	629.443	1351.46	742.292	322.138	432.299	736.139	223.905	376.142	368.252	475.705	562.515	577.408	1769.19	279.766	681.77	699.137	465.02
LOC100642385	295.549	308.524	232.629	313.448	144.051	340.104	64.1789	51.1889	125.537	658.858	260.369	135.349	28.6189	80.8834	191.871	199.543	286.611	240.901	271.556	256.232	207.256	53.4106	64.4793	50.3806	279.296	99.2716	207.366	125.734	43.0373	127.441	237.413	1472.3
LOC100642386	2291.61	2133.81	2063.51	748.019	499.266	625.657	575.313	738.729	777.634	760.264	813.994	877.23	443.666	825.95	810.56	1510.62	2478.7	1130.46	1034.38	1229.26	1305.37	478.499	756.824	764.859	786.885	1128.38	1085.91	1479.9	180.651	746.942	2130.57	1535.85
LOC100642387	1462.83	1637.17	1503.76	0	0	1.00369	1.22329	0	1.22351	6.11807	21.127	19.115	9.03961	3.67413	19.1209	1618.51	2703.92	1032.86	342.511	473.322	1550.6	4.01868	1.22342	3.6714	3.67434	2.44817	6.03485	3010.85	2.50833	7.50076	13.2493	3.30131
LOC100642388	680.4	629.509	806.527	818.465	636.907	742.167	431.766	344.53	495.317	864.137	664.532	608.968	260.396	589.897	1307.93	661.465	862.062	798.097	929.462	904.939	590.266	397.494	461.281	431.947	798.776	715.542	864.44	135.756	313.259	1453.52	1154.13	1547.21
LOC100642389	3185.59	2905.73	3417.27	4841.57	3031.93	4168.69	6455.76	5683.75	6293.07	6139.75	4585.49	5048.05	2859.29	5364.52	3677.36	2089.98	3703.76	2983.67	3248.87	4254.28	2019.19	5358.05	5027.1	6138.15	5647.48	6332.27	6970.77	1914.07	672.816	1957.84	5565.85	13378.3
LOC100642390	4954.39	4578.8	3842.23	3869.91	2819.8	2529.44	2704.72	2436.82	3604.6	2130.13	1906.8	1940.84	1256.13	1860.65	1765.22	3082.27	5043	3034.2	1598.68	1768.22	2789.53	2727.84	2599.98	3409.33	2129.16	2908.66	2316.64	3196.56	1476.49	2680.44	4656.29	3542.21
LOC100642391	575.348	537.39	571.44	466.628	265.51	388.454	357.095	323.108	454.202	507.269	479.452	464.44	293.796	422.602	330.416	441.609	557.779	452.178	309.132	388.269	360.068	343.854	422.159	354.242	494.733	544.498	592.419	297.492	91.5958	310.617	492.168	601.675
LOC100642392	2482.19	2314.37	3104.95	3691.06	3109.26	2814.04	1771.47	1423.48	1598.71	1993.06	1569.48	1257.19	1430.01	1778.53	5181.52	1630.56	2678.94	2944.16	2677.15	2166.5	1849.35	1726.27	1550.58	1526.04	1554.3	1843.69	1595.13	263.999	1556.13	6081.35	1951.84	2904.16
LOC100642393	4.99434	8.9898	7.99216	47.9617	24.954	74.8947	4.00106	5.00168	10.0045	53.0281	29.0274	34.0322	7.99446	11.0157	21.0265	13.9876	31.9873	25.0099	32.0137	52.036	16.003	7.9966	11.0041	23.0157	15.0223	20.0183	39.0276	0	2.98682	19.8478	12.8736	13.7638
LOC100642394	392.555	364.586	293.712	427.659	256.527	310.563	208.055	163.055	258.115	566.3	398.376	359.34	40.9716	290.413	545.686	377.666	669.735	296.117	283.121	418.289	333.063	106.955	187.07	283.194	400.594	419.384	561.397	309.312	41.8155	144.889	967.502	685.241
LOC100642395	261.645	314.292	184.039	153.18	123.126	155.922	382.458	332.919	437.433	997.579	1583.1	1413.3	459.646	1294.64	196.652	267.964	351.698	145.896	174.694	458.382	146.871	283.969	542.149	467.637	1159.34	1562.54	1626.58	517.341	99.3151	449.808	2627.03	1976.15
LOC100642396	601.319	584.337	603.408	368.706	196.637	194.726	461.122	562.188	660.294	506.269	520.491	561.532	268.814	470.67	360.453	432.617	683.729	513.202	305.131	392.271	421.079	471.799	606.228	652.446	594.882	741.679	679.48	518.148	263.836	402.909	564.459	478.784
LOC100642397	1278.15	1416.96	1728.32	2230.28	1298.34	880.458	533.343	546.711	651.452	3011.77	1592.74	1226.63	366.364	1244.67	1640.08	1271.69	2326.61	2395.41	1567.75	1033.18	1553.79	513.86	628.67	562.579	1516.6	1237.43	1800.33	585.349	2048.65	7875.94	1162.78	1034.81
LOC100642398	703.071	617.602	527.41	481.256	213.831	289.08	252.726	202.752	273.952	559.778	534.881	548.323	173.85	475.712	392.303	406.556	646.814	361.028	361.708	479.794	398.231	227.871	356.945	303.54	389.967	560.366	617.168	281.341	52.2042	131.901	457.366	339.847
LOC100642399	359.593	367.583	458.55	596.524	596.899	610.142	246.065	283.095	359.16	815.433	749.707	648.615	185.871	511.728	683.86	409.638	612.757	453.179	539.231	713.494	369.07	196.916	335.126	405.277	555.824	645.591	813.575	391.073	202.108	877.271	10828.7	4184.2
LOC100642401	2442.23	2065.66	3148.91	12131.3	12398.1	8095.61	3435.91	3161.06	3299.47	5038.67	2047.93	1170.11	2406.33	1663.37	1900.39	1310.84	2230.12	2685.06	1737.74	1310.91	1617.31	2976.73	2884.09	2692.84	1956.9	2601.38	1941.37	435.402	988.638	2263.64	1946.89	3553.03
LOC100642402	210.81	217.241	174.695	243.782	187.917	367.731	190.346	208.468	298.768	1741.57	1303.7	1445.77	122.328	1140.76	401.699	182.584	331.624	192.497	296.892	574.46	205.777	221.06	286.485	251.261	1449.77	1409.78	2123.74	80.263	12.2893	133.941	1405.95	1176.07
LOC100642403	1423.39	1351.47	1389.64	1156.08	904.331	768.919	907.241	770.258	921.41	1218.65	1170.1	1173.11	715.504	1429.03	1317.66	978.135	1446.43	1245.49	1041.45	1084.75	1075.2	730.689	1026.39	946.647	1234.83	1633.5	1487.05	747.669	286.735	769.1	1997.39	1436.35
LOC100642404	13.0096	8.0058	13.0115	202.311	114.78	273.9	9.01922	23.0507	20.0465	1093.73	2023.78	2202.78	11.9605	18.0595	12.0378	16.0156	18.0268	16.9625	14.9674	36.9294	10.0205	12.9902	29.0652	19.9616	16.981	42.0279	26.0671	12.8296	9.97464	23.862	319.235	48.159
LOC100642405	2242.45	2096.44	2101.91	1770.94	1070.66	1546.03	2022.92	2101.04	2528.51	3490.15	2868.07	3322.72	1351.02	3072.83	1526.62	1941.75	2620.59	1867.18	2030.84	2711.65	1748.25	2033.16	2552	2354.94	2948.73	4199.75	4278.13	271.934	126.216	549.099	996.497	627.38
LOC100642406	942.932	814.076	856.16	364.709	290.464	233.671	599.159	575.193	745.332	655.348	674.636	707.671	259.82	664.947	381.48	646.428	1074.57	612.241	369.158	447.309	589.111	680.711	736.277	683.467	820.216	929.851	923.653	641.282	261.845	254.051	331.743	342.129
LOC100642408	181.421	112.83	132.306	305.309	307.041	445.535	474.156	261.24	505.524	98.6248	264.774	318.421	8.92047	16.711	74.4581	120.681	178.642	123.568	116.452	154.157	118.754	228.033	311.941	407.852	8.11135	19.1552	20.7172	101.225	6.02414	17.3383	63.2401	2011.28
LOC100642409	539.389	481.454	561.449	864.511	463.145	727.976	443.117	409.137	480.97	769.408	780.737	660.626	335.767	816.162	599.698	448.603	603.761	553.218	616.264	630.436	418.079	391.833	490.818	486.332	843.25	887.813	905.64	132.985	135.403	318.75	669.428	827.395
LOC100642411	272.741	226.375	302.596	197.136	140.208	182.256	203.643	213.242	255.214	642.92	628.054	714.006	208.589	618.514	325.57	279.741	262.906	201.211	289.093	576.744	214.338	278.212	365.113	346.376	648.132	995.355	1003.4	69.8672	30.3276	130.673	1229.94	872.214
LOC100642412	946.691	894.884	765.325	500.629	338.93	422.365	477.246	450.826	593.09	1163.78	1298.86	1482.56	240.992	1188.11	521.51	855.756	1040.61	592.741	667.261	786.222	619.182	460.386	573.105	608.267	1649.54	1752.25	1889.78	786.309	85.9202	381.95	3194.3	2950.93
LOC100642413	4010.46	3953.51	4622.47	4564.36	3048.37	2795.07	4490.19	4906.64	5640.51	4187.22	4049.82	3884.68	3518.56	4709.7	5306.68	2874.46	4460.23	3779.49	3361.44	3731.58	3257.61	3931.33	5410.04	6256.28	5118.59	6276.75	5851.14	1947.49	974.699	2784.64	5709.95	6223.21
LOC100642414	526.757	449.939	504.291	647.874	533.991	526.746	303.754	278.281	326.481	477.452	440.768	385.548	157.174	355.731	433.876	386.98	578.033	481.668	391.601	332.985	363.852	291.973	279.363	288.014	441.091	417.664	465.758	254.009	198.166	571.252	541.053	619.57
LOC100642415	61.0276	64.0789	99.6936	196.371	172.789	115.921	34.6307	32.5959	32.5994	36.6775	22.4233	17.3272	10.1757	12.617	149.092	108.86	157.771	190.342	290.334	454.467	78.4223	33.5889	33.6159	51.9677	19.4169	31.5956	52.988	9.0277	54.0348	293.8	325.704	52.0572
LOC100642416	716.188	628.287	554.456	255.796	140.74	218.692	152.04	138.046	214.095	362.192	412.389	412.391	114.92	413.589	469.591	488.568	754.701	382.151	333.143	354.245	385.073	149.936	173.065	205.14	418.62	430.394	502.355	574.297	50.776	210.386	724.884	1907.27
LOC100642417	1054.8	819.07	992.027	1581.74	1007.14	1236.26	825.219	681.228	762.339	1439.76	1086.02	1028.98	494.657	1204.72	897.004	759.328	960.62	756.298	655.28	786.544	633.119	693.705	783.295	669.457	1325.97	1085.99	1441.02	251.193	297.686	1301.93	680.321	972.314
LOC100642418	314.974	239.33	432.773	439.337	357.56	572.483	255.998	464.213	273.755	428.687	451.964	368.603	220.599	709.423	427.717	185.335	293.792	329.404	126.485	177.728	257.943	419.785	459.048	416.904	605.09	489.555	657.703	130.647	52.6885	164.461	324.402	36.5001
LOC100642419	601.854	585.094	643.452	822.316	561.708	654.78	347.776	353.746	380.156	897.114	810.913	902.479	334.47	977.211	684.536	502.622	639.859	580.222	580.287	593.911	419.182	337.571	454.55	344.175	966.937	949.101	1156.13	201.6	192.97	797.009	1736.38	847.94
LOC100642420	0	0.998866	0.99902	7.99362	2.99447	4.99298	3.0008	1.00034	1.00045	116.062	295.279	279.265	0	0	0	0	0	2.00079	0	2.00138	0	0.999575	2.00075	0	0	1.00092	0	0.985071	0.995607	1.98478	19.8056	10.8144
LOC100642421	45.9479	84.9036	113.888	259.793	119.779	228.678	123.033	113.038	196.087	375.199	283.267	354.336	38.973	299.426	304.383	76.9319	91.9636	112.044	186.08	272.188	114.022	100.957	179.067	180.123	428.635	371.34	453.32	42.3581	20.9077	94.2768	176.27	282.158
LOC100642422	302.657	269.694	228.776	199.841	180.667	186.737	160.042	137.046	154.069	285.151	312.295	291.276	99.9307	287.409	234.295	238.789	307.878	230.091	167.072	180.125	152.029	156.933	155.058	166.114	352.522	318.291	345.244	226.566	73.6749	160.767	253.511	390.302
LOC100642423	1173.32	1009.2	1000.55	590.627	398.046	374.957	665.388	726.673	808.204	558.82	559.689	568.464	308.618	524.705	496.528	791.376	1260.24	841.603	517.156	610.214	756.553	705.699	766.924	810.14	606.291	752.037	860.782	678.134	216.119	647.252	562.158	431.523
LOC100642424	959.574	870.944	767.866	426.193	277.277	297.788	379.825	352.495	497.486	474.36	503.633	512.843	231.265	517.096	418.099	668.834	1092.41	502.906	424.183	545.059	551.264	343.852	429.666	414.897	614.618	633.317	683.241	739.463	98.9692	410.479	720.32	944.989
LOC100642425	1156.25	1134.37	1208.98	881.058	691.878	698.7	961.916	836.298	1024.08	1620.13	1361.16	1481.44	636.613	1814.24	1108.76	827.777	1139.87	914.698	790.359	911.249	823.275	881.419	899.606	888.717	1804.51	1733.53	1987.57	387.686	171.085	313.825	1862.53	1096.22
LOC100642426	1020.48	1013.71	1309.28	1254.35	745.173	832.93	799.936	775.711	1029.92	1420.86	1293.44	1087.05	487.53	1242.16	1208.65	631.142	1019.07	1031.2	840.13	780.86	801.874	786.901	898.981	965.278	1569.29	1395.92	1611.22	375.26	464.761	967.366	1739.65	1423.36
LOC100642427	6.99208	0.998866	4.35059	0.999203	0.998158	0	3.0008	1.00034	0	2.00106	2.00189	2.0019	1.99861	0	0	17.9841	13.9945	3.00118	2.00086	15.3282	4.00075	1.99915	2.00075	3.00205	3.00445	1.00092	4.00283	478.745	3.98243	21.8325	50.5042	28.5107
LOC100642428	1882.12	1738.97	2080.73	4264.23	3499.67	2870.11	1231.57	1026.76	1356	1293.38	1217.88	1168.41	848.437	1302.18	3788.39	1588.42	2094.88	1840.82	1808.29	2011.01	1581.55	997.382	1243.5	1290.61	1350.25	1469.24	1615.64	751.045	880.526	4516.41	1393.59	1273.69
LOC100642429	589.332	574.348	599.412	936.253	692.722	689.031	471.125	389.13	549.244	588.312	557.526	483.458	218.848	522.744	684.862	455.597	656.74	621.245	528.226	617.427	484.091	401.829	454.171	549.375	640.95	692.634	682.482	405.849	180.205	334.435	941.755	983.129
LOC100642431	402.544	333.621	377.63	288.77	195.639	183.742	314.083	309.104	432.192	258.137	325.307	321.304	186.87	300.428	385.485	237.79	326.871	332.131	275.118	280.194	264.05	325.861	341.128	377.258	339.503	347.318	420.297	125.887	85.6222	223.248	401.998	405.843
LOC100642432	616.995	519.796	552.63	296.975	215.372	174.13	406.743	395.71	521.799	710.041	679.681	722.032	310.747	736.268	521.041	441.726	614.277	503.661	318.998	428.663	360.742	415.497	449.689	432.893	814.574	891.531	1046.79	326.116	146.374	281.304	739.433	565.309
LOC100642433	964.065	963.562	882.237	338.136	206.645	237.442	420.623	374.127	464.691	610.773	606.178	642.942	273.809	657.83	521.384	607.223	974.995	523.088	381.722	557.301	534.307	385.492	471.505	482.739	732.526	693.67	873.177	525.073	106.854	449.677	624.179	510.537
LOC100642434	395.552	378.57	438.57	649.482	422.221	385.458	319.085	226.076	244.109	262.139	259.245	229.217	216.85	273.389	758.955	331.706	529.79	471.186	467.2	440.305	347.065	276.882	296.111	266.182	299.444	308.282	330.233	107.373	176.222	1360.56	512.964	497.463
LOC100642435	286.675	279.683	230.774	139.888	97.8195	104.853	183.049	138.046	219.097	281.149	263.248	252.239	113.921	287.409	209.263	155.862	267.894	178.07	123.053	120.083	154.029	152.935	173.065	160.109	319.473	300.275	354.25	160.567	39.8243	87.3301	203.997	250.698
LOC100642436	165.702	152.826	96.3899	96.146	45.5665	92.2466	21.6534	12.3631	19.6245	333.502	159.831	84.2832	7.00078	40.2298	78.078	113.374	254.211	145.123	84.364	114.736	104.086	13.6258	24.8824	24.7242	110.413	74.9112	165.964	196.214	8.36983	39.1878	46.1548	73.0232
LOC100642437	2725.29	2545.95	2235.52	998.693	682.356	748.247	1031.18	1008.76	1333.53	1563.41	1507.5	1549.65	660.827	1580.44	1589.55	1945.87	3149.3	1736.07	1403.83	1624.74	1862.42	918.666	1201.72	1295.26	1784.82	1866.62	2016.83	2356.7	437.956	1384.92	2287.97	2040.59
LOC100642438	143.837	116.867	101.9	32.9737	77.8563	42.9396	786.208	360.121	59.0263	198.105	63.0595	108.102	9.99307	37.0527	50.063	52.9531	66.9735	66.026	127.054	68.0471	89.0168	125.946	188.071	563.385	25.0371	42.0385	228.161	0	9.95607	32.7488	7.92223	8.84816
LOC100642439	798.916	726.014	652.215	210.785	145.699	131.785	352.015	366.044	374.182	414.127	409.424	490.355	193.822	465.668	268.71	415.744	677.836	390.171	252.052	234.11	373.987	293.886	354.054	357.336	548.842	665.178	672.402	575.297	90.5931	213.44	439.687	466.954
LOC100642440	696.558	666.658	645.066	397.449	315.249	297.227	338.711	333.911	460.996	486.934	464.882	456.157	191.976	469.2	400.187	576.883	799.07	439.889	352.176	478.393	461.148	315.474	346.933	429.419	518.472	554.252	623.727	575.351	113.154	342.128	738.68	573.893
LOC100642441	284.677	335.619	450.558	384.693	264.512	226.681	289.077	266.089	325.145	426.226	473.447	467.443	214.851	476.679	500.63	254.775	344.863	365.144	373.16	364.252	254.048	217.907	354.133	369.252	493.732	575.527	532.376	82.746	159.297	408.864	947.697	849.423
LOC100642442	1078.78	984.882	1131.89	458.634	604.884	414.417	473.125	764.256	734.327	460.244	622.587	430.408	389.73	708.008	765.964	624.447	1099.56	661.261	1263.54	1718.19	594.112	610.74	469.177	478.327	543.806	623.571	499.353	153.671	174.231	430.696	671.409	239.883
LOC100642443	18825.7	16011.8	13118.1	647.483	354.346	912.716	140.037	1323.44	116.052	1181.63	1445.36	426.404	558.613	682.972	17168.6	9266.8	34161.5	2608.03	39100.7	78621.4	2072.39	106.955	77.029	117.08	667.99	479.439	1422.01	20.6865	4918.3	10644.4	2759.91	2235.63
LOC100642444	541.387	419.524	487.522	642.487	779.562	206.709	706.187	866.29	779.347	10.0053	28.0264	10.0095	583.595	73.1041	359.452	337.701	528.791	584.23	367.157	174.12	641.121	613.739	428.161	674.461	45.0668	104.095	0	8.86564	0	8.93149	0.990279	13.7638
LOC100642445	486.449	428.514	574.437	409.673	304.438	291.59	394.104	365.122	339.151	353.187	363.343	334.317	262.818	363.517	472.595	326.711	447.823	475.187	364.156	416.288	385.073	272.884	351.132	310.212	343.509	459.421	414.293	116.238	152.328	391.993	580.841	630.683
LOC100642446	0.998868	1.99773	0	0	0.998158	0	1.00027	2.00067	0	1.00053	3.00283	0	0.999307	1.00143	1.00126	0.999116	1.99921	3.00118	1.00043	1.00069	4.00075	0	1.00038	3.00205	1.00148	1.00092	0	1.97014	5.97364	5.95433	3.96111	2.94939
LOC100642447	102.119	118.525	132.325	253.57	192.983	357.09	23.024	16.101	36.0785	111.29	70.2884	100.45	8.99576	53.1837	203.862	148.157	174.424	184.216	251.127	360.042	170.153	33.0524	42.0604	50.1137	60.1692	134.24	176.402	30.5738	21.13	30.7818	61.63	15.8846
LOC100642448	175.745	142.768	214.924	504.261	274.455	695.271	226.191	194.511	302.15	189.741	195.128	233.785	117.399	221.596	353.692	141.917	211.343	264.279	198.951	333.137	132.159	253.615	244.295	257.511	178.67	311.297	229.386	53.3957	87.4641	158.123	211.464	176.716
LOC100642449	4595.84	4581.72	6973.73	15683	11128.3	13732.5	2650.07	2579.73	2835.19	1951.85	1093.68	911.697	2814.87	1212.39	20688.7	5809.22	6500.81	7864.65	11102.7	12942.5	5530.99	2909.8	2340.25	2440	904.979	2255.81	1511.46	40.3654	6001.75	23887.7	433.954	1356.23
LOC100642450	1871.31	1890.74	1907.55	1764.81	1181.37	841.573	3412.8	3562.11	4284.74	826.124	763.72	803.822	1111.13	711.012	2870.44	1111.81	1990.87	1762.23	1726.66	2334.24	1581.99	2465.9	2463.84	2812.66	502.55	914.547	742.948	451.163	411.186	835.59	5012.79	10574.5
LOC100642451	459.479	454.484	600.411	723.423	732.648	335.528	447.119	369.124	419.187	351.186	330.312	346.328	374.74	418.596	425.535	235.791	422.833	446.176	294.126	193.134	329.062	368.843	398.15	398.272	393.583	551.505	428.303	75.8505	393.265	887.195	235.686	225.137
LOC100642452	502.431	479.456	415.592	132.894	125.768	124.824	225.06	184.062	232.103	671.356	580.548	771.731	145.899	752.071	176.222	287.745	367.854	383.151	208.089	279.193	282.053	247.895	298.112	301.206	855.268	912.836	1083.77	243.313	52.7672	88.3225	386.209	301.821
LOC100642453	218.752	201.771	148.854	205.836	113.79	247.652	1623.43	1391.47	1504.67	625.332	566.534	983.932	239.834	768.093	134.169	164.854	143.943	106.042	44.0188	108.075	100.019	604.743	666.251	987.675	1522.26	531.487	2839.01	93.5818	20.9077	131.988	426.81	201.541
LOC100642454	4704.67	3869.61	4700.39	1870.51	1469.29	1630.71	3097.82	2966.99	2898.29	1360.72	1235.17	1197.13	2164.5	2078.96	7588.55	3085.27	4018.41	5813.29	3558.52	2466.71	3378.64	2524.93	2137.8	2308.58	1604.38	2629.41	1475.04	1258.92	369.37	537.874	2171.68	2225.8
LOC100642455	248.39	186.412	235.287	233.786	200.966	169.339	185.615	181.85	214.955	234.379	229.408	219.665	140.462	245.836	162.42	164.929	231.07	179.54	205.364	199.225	124.607	202.865	204.957	184.348	246.438	263.389	316.226	71.5975	29.3933	81.4041	265.367	281.88
LOC100642456	754.694	705.842	746.049	1215.74	518.048	892.03	600.008	578.085	904.679	1275.19	1279.97	1188.84	309.261	1114.35	983.281	574.374	917.022	684.955	701.978	1023.78	591.877	522.776	745.849	830.973	1321.86	1487.52	1501.62	852.42	287.179	989.381	2623.01	1854.61
LOC100642457	1154.41	1171.31	1381.82	2272.18	1695.75	1906.15	758.273	774.525	1016.87	2120.88	2137.52	2087.01	877.668	2385.2	2100.96	1183.87	1699.58	2201.77	1549.13	1601.18	1132.5	733.849	1096.66	1030.71	2795.84	2641.48	2720.94	379.133	461.14	1956.9	3805.8	1811.49
LOC100642458	201.593	167.461	205.891	78.9572	34.108	68.2458	278.78	182.662	200.843	99.3619	94.0587	107.954	113.113	168.959	171.07	133.362	172.922	158.103	230.752	273.557	142.05	182.095	218.99	208.371	136.886	187.043	176.318	84.1519	31.8945	32.8607	107.861	221.513
LOC100642459	43.9502	34.9603	78.9226	134.892	74.8619	75.8933	37.0098	17.0057	24.0107	112.059	119.112	150.142	34.9757	221.315	31.039	25.977	45.9818	46.0181	55.0236	51.0353	23.0043	22.9902	30.0113	22.015	138.205	135.124	176.125	5.91043	15.9297	24.8097	52.4848	40.3083
LOC100642460	6.99208	5.9932	5.99412	33.9729	22.9576	33.9522	51.0135	66.0221	69.0307	115.061	107.101	123.117	90.9369	117.167	25.0315	12.9885	21.9913	24.0095	18.0077	22.0152	10.0019	126.946	79.0297	61.0417	145.215	224.205	261.185	1.97014	5.97364	52.5965	366.403	62.9202
LOC100642461	625.291	509.422	686.327	760.393	461.149	646.091	590.156	468.157	525.234	696.369	460.434	403.382	354.754	483.689	417.525	392.653	518.795	594.234	444.19	459.318	409.077	634.73	542.204	527.36	556.825	690.632	625.442	160.567	222.02	491.232	669.428	741.279
LOC100642462	71.9185	81.907	69.9314	101.919	64.8803	116.836	83.022	65.0218	72.032	204.108	176.166	150.142	29.9792	147.21	120.151	88.9213	119.953	76.03	110.047	135.093	48.0091	63.9728	95.0358	64.0438	222.33	173.159	212.15	37.4327	32.855	91.2997	160.425	142.554
LOC100642463	572.351	554.371	522.488	310.752	160.703	143.798	243.064	224.075	289.129	230.122	240.227	311.295	199.861	240.342	231.291	353.687	584.768	419.165	196.084	286.198	374.071	276.882	270.102	227.155	253.376	278.255	265.187	288.626	70.6881	221.302	215.881	240.867
LOC100642464	1043.74	851.978	1054.24	888.903	727.24	668.842	715.991	764.954	821.344	1035.11	919.533	953.785	500.332	960.361	1177.96	715.95	964.943	818.293	876.354	963.114	641.548	602.318	784.389	867.068	1080.12	1203.85	1294.5	415.054	317.717	1330.13	1197.79	848.802
LOC100642465	9616.1	9070.7	10895.3	6533.79	5019.74	5037.91	5915.57	6872.3	7587.38	7437.95	7921.47	9093.62	4862.63	10433.9	7476.41	5977.71	9198.36	7661.02	6019.58	5459.78	6595.24	6892.07	8313.13	7497.12	10428.5	14692.5	10750.6	2510.95	1794.08	4820.03	9505.68	7805.06
LOC100642466	173.803	146.833	189.814	109.912	83.8453	85.8792	87.0231	69.0231	93.0414	177.094	175.165	145.138	58.9591	134.191	188.237	72.9355	155.938	157.062	127.054	100.069	107.02	90.9613	84.0316	123.084	201.298	166.152	195.138	39.1149	72.0004	48.1456	141.693	284.745
LOC100642467	1989.57	1907.83	1848.87	1051.45	630.101	981.805	370.6	557.881	689.966	1974.48	3065.02	3348.44	308.169	789.087	1634.08	1936.03	2399.27	1605.03	1562.61	2032.36	1837.19	356.256	622.436	587.98	893.604	1005.71	991.762	830.574	137.326	512.556	1865.45	1298.13
LOC100642468	5767.46	5232.06	5487.62	4116.48	2942.57	2750.13	2809.6	3088.04	3730.66	5374.85	4813.54	4901.4	2320.39	5465.78	4178.26	4291.2	5825.69	4201.57	3356.19	3843.66	3883.73	2736.84	3501.32	3484.38	5913.76	6121.6	6105.32	2480.41	1278.36	4011.14	6049.52	5842.68
LOC100642469	583.591	468.264	383.817	10.033	11.9218	5.05438	4.97791	5.97392	5.97457	16.2054	14.1856	13.9477	2.02319	17.2336	9.96573	327.17	439.757	185.202	69.7022	88.6447	239.759	8.09494	6.96986	10.1299	23.9231	10.1323	20.9165	329.435	16.8461	28.6445	56.1817	77.5654
LOC100642470	1598.78	1464.76	1490.82	1118.53	736.517	953.7	1323.67	1181.87	1307.75	1251.65	1097.02	1012.16	1067.28	1183.35	899.661	1118.41	1578.95	1244.88	923.13	1037.6	921.804	1145.28	1230.14	1321.53	1208.33	1598.27	1449.02	667.475	362.038	477.756	1360.87	1784.92
LOC100642472	563.053	463.108	639.234	526.059	368.695	344.272	330.237	303.31	356.449	831.267	856.751	1025.7	514.623	1033.85	655.841	298.396	523.441	482.196	359.147	349.284	402.936	338.599	376.63	313.95	1225.26	1061.87	1454.67	152.901	120.898	164.242	887.908	413.91
LOC100642473	1210.63	1217.62	1329.7	744.406	570.946	529.256	767.203	727.244	1028.46	1152.61	1057	1205.14	586.593	1215.73	1982.49	975.137	1274.5	1137.45	1074.46	1224.85	1022.19	715.696	771.29	894.611	1268.88	1262.16	1367.97	650.147	409.194	1546.14	1041.77	1335.09
LOC100642474	78.2145	69.3722	67.0437	147.932	85.5094	165.224	51.8613	43.6108	46.2476	498.158	186.146	109.503	34.5974	119.206	270.806	81.6162	134.808	116.91	205.977	333.211	82.1819	73.001	71.0918	76.2254	230.118	156.217	242.921	8.17283	17.5911	114.26	506.623	791.08
LOC100642475	882.001	736.164	895.122	1210.03	758.6	1057.51	605.16	689.231	907.404	569.302	463.437	434.412	340.764	352.502	728.917	640.433	795.685	656.259	526.225	576.399	515.097	516.78	692.26	790.54	406.603	657.602	559.395	448.208	120.468	344.359	620.905	1130.6
LOC100642477	263.701	272.69	323.683	237.81	150.722	129.817	152.04	188.063	255.114	320.17	322.304	382.362	210.854	424.604	264.333	165.853	292.884	279.11	164.07	181.125	239.045	150.936	262.099	255.174	384.57	521.477	450.318	177.313	107.526	232.219	759.544	901.529
LOC100642478	244.048	228.156	389.561	253.216	173.548	63.5486	72.7485	70.1866	71.1692	413.33	352.615	357.33	47.6954	289.835	299.248	178.256	241.956	400.171	321.737	236.533	250.054	93.145	100.04	76.2116	348.316	356.989	435.547	0	129.037	50.2876	20.2562	3.83218
LOC100642479	1252.58	1289.38	1182.28	1060.61	659.592	616.256	694.377	816.068	997.106	1360.75	1278.99	1305.7	531.555	1164.82	1233.73	1050.63	1779.89	1067.1	915.476	1179.78	1040.61	619.467	1000.93	1063.17	1419.12	1509.96	1628.64	1357.98	445.464	1828.1	1984.69	1519.44
LOC100642480	8844.75	7726.84	12019.1	35531.1	23177.6	32350.2	15834.4	15257.8	17139.9	19012.1	5893.09	5099.01	13072.3	6051.29	14512.9	8096.26	8724.13	14719.4	14962.3	11610.2	7490.78	19578.3	13477.7	12939.2	5862.55	10534	8548.64	103.477	4682.25	7549.16	487.994	2872.02
LOC100642481	230.739	221.748	199.804	106.915	74.8619	79.8876	136.036	131.044	152.068	163.087	182.172	189.179	92.9355	199.284	150.189	145.871	206.918	141.056	81.0347	104.072	140.026	115.951	130.049	130.089	225.334	246.225	261.185	145.791	33.8506	72.4443	207.959	219.238
LOC100642482	581.393	604.446	688.402	182.923	134.777	176.04	115.612	94.854	151.887	203.759	177.747	153.446	129.065	130.996	231.912	322.598	664.298	428.127	291.306	301.709	416.064	137.111	130.514	174.511	148.905	174.921	152.92	531.319	103.506	157.914	342.887	461.216
LOC100642483	1865.65	1707.59	2259.13	2811.37	2053.52	1392.27	380.53	393.828	648.827	900.648	635.375	528.887	211.066	599.738	4748.81	1442.71	2337.85	1556.28	2414.34	2951.7	1577.07	344.322	559.848	593.251	602.991	645.111	645.668	1481.39	2596.63	29881.2	1771.03	2754.03
LOC100642484	12.0991	9.50986	950.425	0	0	0	5.00133	4.00134	6.91478	18.0096	13.3765	6.08127	2.99792	10.3274	3.00378	19.5139	37.4649	26.2463	21.0242	10.0069	438.873	6.99702	4.31432	5.44545	3.13587	8.18691	13.887	84.7161	2.98682	3.96955	16.8347	9.11637
LOC100642485	622.295	611.306	610.401	390.688	291.462	274.614	312.083	267.09	355.158	426.226	436.412	450.427	224.844	573.817	419.528	350.69	540.786	467.184	261.112	281.195	401.076	299.872	321.121	313.214	544.807	564.517	622.44	203.91	95.5783	230.234	424.83	407.015
LOC100642486	784.475	790.33	705.595	397.621	269.096	349.093	408.631	353.916	466.464	541.699	573.146	615.765	216.371	585.061	475.973	547.699	851.63	580.863	443.178	527.49	528.638	350.675	461.706	438.58	715.896	653.375	742.787	388.07	104.64	202.185	518.112	389.636
LOC100642487	1918.71	1759.54	1274.91	359.125	190.337	276.923	404.446	345.215	436.909	638.761	727.528	704.539	277.156	721.428	484.818	1232.26	2255.7	1036.23	726.889	667.371	1241.78	412.34	415.477	377.641	671.177	897.364	877.188	1172.44	178.098	410.402	848.627	668.289
LOC100642488	8.98981	10.9875	15.9843	7.99362	12.9761	6.99017	23.0061	12.004	30.0134	45.0239	77.0727	52.0493	23.9834	48.0684	101.127	29.9735	41.9834	47.0185	56.024	114.079	48.0091	37.9838	32.012	34.0233	26.0386	40.0367	38.0269	0	13.9385	28.7792	38.6209	113.06
LOC100642490	10.9876	9.98866	3.99608	37.9697	25.9521	42.9396	4.00106	3.00101	6.00267	25.0133	9.0085	13.0123	0.999307	6.00855	32.0403	19.9823	27.9889	23.0091	32.0137	46.0318	17.0032	8.99617	9.00339	14.0096	8.01187	9.00825	21.0149	0.985071	5.97364	26.7945	24.757	8.84816
LOC100642491	507.979	447.505	504.388	549.538	406.34	816.873	836.404	691.323	401.491	261.732	470.265	457.484	302.077	122.606	132.382	449.558	707.081	308.545	743.071	452.959	448.744	400.865	493.462	304.062	54.5323	252.467	137.264	117.421	24.9376	61.1832	2532.45	6640.6
LOC100642492	1370.32	1245.41	1270.91	152.149	93.8439	125.48	154.058	161.311	250.986	234.287	232.955	234.67	58.0493	164.217	230.396	1135.74	1330.75	538.341	360.872	561.236	746.275	157.816	181.447	185.779	203.565	188.596	242.746	1147.9	36.1739	104.959	471.816	579.26
LOC100642493	345.799	279.663	404.006	275.12	127.147	221.905	415.028	380.325	504.616	439.521	441.589	587.469	320.324	547.448	333.877	198.828	255.161	259.554	278.319	244.928	248.193	392.585	394.227	548.515	541.244	591.875	644.74	149.901	77.3539	104.39	224.399	466.39
LOC100642494	657.538	609.142	1034.15	1507.06	1518.1	831.953	454.97	436.26	476.7	198.611	226.318	203.643	193.664	157.148	705.513	356.737	773.642	844.089	519.476	306.709	643.659	370.131	365.616	404.4	195.667	265.663	167.586	229.532	902.403	3231.97	173.595	166.523
LOC100642495	5716.52	5477.78	6430.69	3241.41	1911.47	2294.77	7011.86	7045.36	8751.89	6309.35	5987.65	6874.51	5130.44	8900.67	4430.57	3685.74	4666.15	4370.72	3312.42	3627.51	3363.63	6319.31	7271.74	7746.29	8757.98	9272.49	8956.33	2421.31	663.074	1143.23	2754.96	4196.98
LOC100642496	984.111	928.578	1205.2	2963.55	2330.69	2280.36	408.233	487.39	703.277	2103.98	1177.8	955.123	232.426	665.595	2603.36	891.277	1248.19	1247.68	1147.71	1329.98	1191.98	590.36	621.663	665.468	1194.37	1119.81	1530.29	856.19	890.397	9053.36	4718.02	1764.17
LOC100642497	144.595	147.768	126.604	32.7459	30.2858	25.4121	1988.66	688.591	2965.4	1173.38	234.18	2904.34	8.31277	28.1151	35.344	118.106	190.042	74.3745	62.4157	34.3697	126.42	487.469	1617.53	3121.6	3286.63	27.06	12480.5	192.981	6.83222	33.9959	74.535	38.5
LOC100642498	272.726	309.617	348.626	1326.11	705.786	1158.3	443.082	532.237	790.453	3970.57	2907.09	3409.62	405.672	2663.13	727.929	418.585	388.847	384.198	373.632	741.442	269.024	496.742	739.351	738.6	3611.26	3899.03	4654.61	151.721	985.377	3493.87	16773.7	24631.6
LOC100642499	244.489	278.895	339.266	579.108	294.068	294.61	421.328	388.764	539.031	952.014	839.815	1046.95	321.721	1083.36	437.932	165.622	296.978	245.471	212.808	309.612	209.454	385.774	496.9	475.593	1105.37	939.012	1312.61	112.812	48.5125	102.909	642.167	558.355
LOC100642500	647.718	576.862	772.287	614.798	536.771	1250.94	2468.39	1483.1	1868.57	302.961	511.428	579.059	1107.45	430.022	1761.6	962.619	1572.39	1202.37	3018.91	6363.96	1036.18	1592.71	2234.37	1485.06	370.319	1551.07	463.534	50.603	211.207	324.762	764.327	805.949
LOC100642502	448.492	460.477	440.568	760.393	531.02	555.219	499.132	443.149	538.239	901.478	968.914	808.766	506.649	704.002	876.102	376.667	607.759	483.19	399.171	418.289	334.063	476.797	552.208	580.397	741.098	1053.96	947.67	224.596	210.073	510.087	903.134	705.886
LOC100642503	111.994	122.079	75.6309	138.308	44.768	30.4358	71.7913	67.2984	48.1974	87.5497	55.1102	42.3169	61.6268	39.0878	120.126	58.9388	177.09	115.078	80.6736	103.306	81.8677	35.8652	55.0789	61.7117	42.3396	53.1405	58.0488	64.8898	26.7921	39.0344	296.08	586.181
LOC100642504	1895.85	1870.88	2916.14	3400.29	2562.27	3580.96	484.128	585.196	901.401	326.173	349.33	366.347	279.806	445.634	4555.73	1639.55	2011.2	1975.78	2251.96	1375.95	2092.39	408.826	664.25	880.602	339.503	571.523	352.249	701.371	1602.93	4366.51	5154.4	4738.68
LOC100642505	1670.88	1554.18	1711.15	1684.82	1049.97	1364.52	785.253	902.634	1036.56	1806.21	1836.58	1941.65	549.19	1726.45	1748.09	1289.56	2004.37	1377.8	1361.39	1913.85	1385.73	606.616	1025.32	1087.27	1894.56	2148.59	2324.36	1697.55	458.571	1728.12	3022.25	1806.69
LOC100642506	1166.68	1042.82	1330.69	1297.96	1135.9	702.013	595.158	524.176	632.281	1033.55	874.825	889.843	516.642	1059.51	1134.43	651.424	1169.54	1131.45	766.328	807.559	925.174	501.787	659.248	585.4	865.282	1175.08	1030.73	420.626	404.216	895.134	1008.1	883.833
LOC100642507	250.458	273.975	202.258	91.5805	60.496	71.8275	24.8458	19.878	21.8682	187.107	178.325	180.173	15.3972	135.318	173.674	184.608	322.125	177.298	110.941	153.852	183.242	25.8218	23.6342	29.4252	163.988	107.089	127.891	130.682	23.7409	50.8157	189.444	277.643
LOC100642508	59.577	35.1264	37.1564	1200.52	708.107	1975.88	140.858	14.3725	30.7178	6863.22	12675.4	14934.1	13.5321	24971	5182.25	21.8789	35.5142	27.1428	27.7626	47.4716	16.836	27.9881	27.6917	16.7775	3952.33	886.778	6354.87	35.813	0	47.5223	158.224	220.942
LOC100642510	1024.3	957.74	1166.86	1768.09	1148.43	1183.57	792.01	968.305	1148.72	1405.76	1451.01	1289.01	712.328	1369.14	1586.04	913.508	1233.79	1070.75	1035.22	1382.93	888.293	735.798	1163.68	1195.63	1406.78	1818.15	1610.05	797.321	531.844	2117.31	3236.09	2388.56
LOC100642511	1418.39	1143.7	1455.57	1392.89	716.678	1431.99	1583.42	1503.5	1712.76	1575.84	1361.28	1230.17	956.337	1418.02	775.976	1098.03	1257.5	1158.46	1061.45	1164.81	851.161	1857.21	1622.61	1742.19	1458.16	1877.72	1824.29	390.476	155.298	300.671	780.087	1258.84
LOC100642512	63.9276	66.924	81.9197	37.9697	18.965	19.9719	53.0141	64.0215	61.0272	196.104	361.341	340.322	39.9723	148.211	70.0882	41.9629	72.9711	51.0201	43.0184	54.0374	38.0072	50.9783	67.0252	63.0431	169.251	134.123	167.118	56.1491	19.9121	45.6498	75.2612	108.144
LOC100642513	126.856	142.838	155.847	143.885	92.8287	152.785	15.004	66.0221	78.0347	156.083	131.124	138.131	43.9695	105.15	200.252	156.861	221.912	128.05	159.068	217.15	130.025	34.9851	63.0237	77.0527	115.171	147.135	133.094	79.7908	62.7232	616.273	389.18	266.428
LOC100642514	1846.91	1692.08	2234.81	1606.72	1206.77	1201.31	845.224	914.307	1131.5	1076.57	1138.07	1115.06	728.495	1421.02	1478.86	1202.94	2010.2	1723.68	1115.48	1133.78	1339.25	855.636	1010.38	973.665	1531.27	1491.37	1424.01	329.999	244.919	333.442	1326.97	1318.38
LOC100642515	8446.51	7896.68	8103.18	5142.73	4622.86	3916.75	6879.99	4183.07	6853.51	8176.16	7829.75	8372.15	5787.21	10437.8	12436.2	5394.07	8779.97	5555.24	6847.66	6990.77	5823.22	5790.92	7236.02	6002.13	6930.95	12728.8	7771.02	1657.49	1071.61	4523.24	8495.56	6755.64
LOC100642516	150.829	180.795	237.767	424.661	361.333	458.355	195.052	271.091	202.09	168.089	246.232	264.25	291.798	192.274	39.0491	150.867	174.931	168.066	209.09	306.212	185.035	156.933	179.067	174.119	135.2	272.249	140.099	56.1491	48.7847	71.4519	2105.33	66.8528
LOC100642518	647.688	500.581	580.158	349.242	259.805	218.83	361.586	315.36	338.224	410.546	454.987	489.753	227.351	593.475	373.776	374.912	565.007	418.893	297.541	245.328	390.431	312.876	336.351	354.139	551.559	593.029	631.928	284.113	116.039	340.009	1205.99	905.011
LOC100642519	628.386	541.164	565.446	415.565	282.276	307.172	431.865	414.958	514.52	565.654	493.625	452.904	246.395	475.815	495.094	391.193	641.318	454.152	335.53	354.747	388.439	374.448	444.13	467.042	513.615	682.381	637.504	275.883	100.291	165.432	622	576.834
LOC100642520	177.544	169.409	164.056	81.0543	58.811	75.4065	89.0566	70.2607	73.2375	137.58	163.381	144.844	58.1851	174.889	104.52	154.364	185.907	109.789	112.356	137.234	111.984	84.4253	74.5196	85.1342	150.009	195.256	208.209	76.9845	33.9399	107.99	224.337	142.979
LOC100642521	133.848	120.863	111.89	138.889	81.849	84.8806	124.033	85.0285	102.045	80.0425	118.111	102.097	61.957	77.1098	183.231	90.9196	131.948	114.045	146.063	169.117	98.0185	97.9583	87.0328	83.0568	68.1009	94.0861	77.0545	41.373	36.8375	136.95	189.143	287.074
LOC100642522	956.305	899.272	930.609	1219.27	777.67	1164.54	640.717	753.876	1031.18	1716.61	1422.81	1525.76	302.69	1287.13	949.261	798.897	995.832	706.209	829.92	1181.71	663.692	584.463	892.627	969.508	1870.07	1759.67	2130.38	638.039	235.959	533.385	9500.64	3121.24
LOC100642523	558.868	528.656	597.944	730.182	646.939	462.947	451.853	445.314	434.129	375.775	371.235	274.673	425.788	386.599	424.163	339.749	647.169	691.949	371.812	362.968	350.872	484.931	460.743	431.735	389.825	507.47	429.726	110.868	240.693	406.994	340.544	369.707
LOC100642524	839.049	746.153	386.621	263.79	217.598	334.53	595.158	222.074	471.21	411.218	330.312	215.204	32.9771	82.1169	255.321	511.547	521.793	260.102	148.063	274.19	291.055	96.9588	132.05	312.213	158.235	86.0788	860.608	433.431	60.732	19.8478	76.2515	66.8528
LOC100642526	459.479	415.528	419.588	363.71	284.475	174.754	136.036	141.047	182.081	167.089	210.198	195.185	108.924	204.291	349.44	339.699	452.821	362.143	382.164	566.392	314.059	106.955	163.061	144.098	151.224	253.232	144.102	376.297	119.473	107.178	613.973	502.379
LOC100642527	358.969	349.808	250.753	136.956	106.28	120.493	122.137	109.762	162.045	252.054	349.357	324.655	98.4692	239.103	240.269	267.433	482.072	237.075	187.169	237.279	193.125	107.243	149.225	123.135	291.059	285.802	289.76	321.12	63.1719	179.694	338.89	313.994
LOC100642528	490.444	477.458	580.431	353.718	202.626	255.64	434.115	464.156	474.211	512.272	546.516	518.491	286.801	546.778	421.53	332.706	400.841	457.18	329.141	463.321	324.061	401.829	530.2	430.294	601.892	691.633	714.505	146.776	112.504	407.871	577.332	419.796
LOC100642529	1119.58	1053.29	1030.8	503.828	336.802	309.112	449.291	338.873	557.673	573.49	556.115	570.566	311.174	583.84	594.672	563.225	1066.14	719.477	460.594	483.901	695.035	348.473	422.463	446.056	522.049	579.536	683.571	980.042	212.998	567.634	1075.51	655.433
LOC100642530	1001.46	734.426	893.606	698.717	417.048	265.179	516.495	257.047	829.47	240.933	275.246	166.457	398.819	727.983	610.803	663.105	926.874	704.656	653.25	608.44	640.968	398.914	648.859	695.885	272.452	820.501	137.587	678.091	170.675	474.139	4014.25	11970.6
LOC100642531	617.335	570.304	649.799	377.409	302.323	331.287	439.126	316.422	367.32	641.332	590.691	607.667	491.311	661.785	371.427	379.068	555.926	392.212	367.095	397.396	344.005	382.894	407.174	400.217	687.408	860.476	687.473	267.93	63.7005	123.112	501.028	631.321
LOC100642532	683.912	666.968	633.22	359.453	305.706	278.305	441.419	367.109	543.49	599.668	654.231	701.118	266.347	644.696	698.595	463.282	811.019	520.102	469.433	691.91	522.724	363.534	560.538	518.283	710.884	911.899	793.803	1316.1	206.174	620.992	1163.35	770.478
LOC100642533	350.627	291.736	220.699	165.472	99.1941	140.425	2464.42	1737.54	1352.24	721.833	904.49	819.881	1491.36	829.665	44.0019	165.424	265.893	145.562	152.525	208.099	160.553	1622.7	1246.02	2267.73	1023.55	1563.5	3537.72	84.3953	11.3734	27.9406	284.9	87.4121
LOC100642534	468.578	405.778	429.998	224.703	154.473	212.493	234.617	205.606	301.186	494.761	589.36	524.013	154.65	457.67	365.591	335.424	444.835	349.551	373.755	439.187	325.294	245.332	312.051	262.542	535.191	666.794	657.089	233.435	89.4107	95.9872	790.953	1178.64
LOC100642535	1020.45	898.559	651.445	495.173	317.881	338.706	436.729	435.123	476.733	873.106	518.835	72.5767	85.7971	106.662	340.619	867.231	1667.91	549.92	283.783	377.38	637.81	235.985	262.558	537.826	217.891	108.846	482.89	638.286	130.79	345.499	198.997	41.4994
LOC100642536	2438.24	2284.41	2200.84	1279.98	700.707	763.926	1694.45	1931.65	2139.95	2014.07	1805.7	2063.96	1241.14	2073.95	1131.42	1840.37	2597.97	1833.72	1315.56	1474.02	1659.31	1887.2	2165.81	2287.56	2046.03	2663.44	2395.69	1353.49	215.051	627.189	1205.17	676.393
LOC100642537	6093.1	5726.5	7211.93	4798.17	2004.3	4081.26	16217.3	13033.4	15043.7	11053.9	9254.73	8865.4	14044.3	11598.5	8085.17	4404.1	6154.56	6446.54	6421.75	8487.87	4893.92	16549	13355	13243	10406.4	13141	13093.3	1124.95	1363.98	3010.9	5333.64	5630.38
LOC100642538	384.426	402.371	512.365	245.015	251.409	167.815	287.234	283.917	386.033	212.153	192.983	183.246	218.955	221.255	379.43	227.875	407.944	491.139	313.22	275.084	364.136	328.951	335.321	339.394	204.246	336.165	275.067	54.2093	102.517	263.896	265.501	418.851
LOC100642539	66.9242	74.915	70.9304	285.772	175.676	310.563	248.066	178.06	443.197	228.121	256.242	352.334	137.904	309.441	116.146	111.901	130.948	63.0248	143.061	253.175	116.022	274.883	390.147	367.251	326.484	517.474	370.262	1.97014	8.96046	87.3301	85.164	160.25
LOC100642540	530.399	515.415	441.567	491.608	376.306	463.348	688.182	566.19	631.281	1346.71	993.938	993.942	344.761	920.31	790.995	458.594	660.738	435.171	586.251	777.538	457.086	531.774	846.318	697.477	1234.83	1586.45	1377.97	584.147	255.871	893.149	1771.61	1194.5
LOC100642541	450.49	389.558	479.53	363.71	254.53	204.712	305.081	263.088	361.161	393.209	376.355	408.387	273.81	476.679	422.532	257.772	375.851	386.152	330.141	310.215	276.052	291.876	374.141	350.239	429.637	611.56	487.345	152.686	153.323	497.186	479.295	605.607
LOC100642542	414.718	413.45	369.278	192.238	133.172	145.245	364.018	247.005	404.85	534.24	487.268	568.154	254.773	567.155	258.687	309.366	492.715	268.932	235.075	300.895	269.873	248.013	426.632	339.188	535.755	692.613	638.667	253.465	53.961	75.0936	494.959	346.515
LOC100642544	3837.86	3121.58	4610.32	2289.3	1386.38	2015.39	5126.64	4520.22	5195.44	3031.68	2403.39	2495.79	2367.7	2599.04	1915.84	2229.23	3014.22	3188.55	2723.61	2486.14	2084.78	5937.79	4761.79	4614.88	2997.86	4548.42	3657.82	748.631	770.322	1587.11	2858.32	2450.61
LOC100642545	1.99774	1.99773	3.99608	0.999203	0.998158	0	0	1.00034	1.00045	3.00159	11.0104	5.00474	0	0	0	0	1.99921	0	1.00043	1.00069	1.00019	0	0	2.00137	0	0	0	2.95521	0	0.992388	10.8931	0.983129
LOC100642546	2187.22	2056.89	1428.64	0	0	0	0	0	0	0	0	0	0.999307	0	5.38383	1464.91	2245.81	815.484	165.191	284.158	1109.88	0	1.00038	1.00068	1.00148	2.00183	2.00141	1268.89	0	0	9.87457	4.53436
LOC100642549	727.176	653.259	814.201	1555.76	777.565	1596.75	927.246	815.273	1038.46	1323.7	1145.08	931.883	505.649	1028.46	687.865	626.446	660.738	729.287	738.316	773.535	494.093	818.652	940.354	1005.69	1059.57	1188.09	1300.92	130.029	164.275	222.295	670.419	832.49
LOC100642550	554.372	483.451	431.577	259.793	163.698	228.678	188.05	163.055	219.097	390.207	352.332	312.296	141.902	313.446	385.485	415.632	641.746	389.153	340.146	447.309	361.068	153.935	182.069	209.143	330.49	379.347	449.318	407.82	44.8023	52.5965	444.635	510.244
LOC100642551	873.288	898.722	1113.7	1492.15	1061.78	909.571	636.433	609.724	721.771	570.772	448.104	380.043	422.201	481.602	988.788	511.32	821.512	912.812	604.903	662.525	667.108	698.344	627.671	690.238	507.098	640.579	566.171	216.19	476.102	1898.61	542.635	783.211
LOC100642552	5867.35	5241.05	7004.13	6011.2	2903.64	5066.87	13303.5	11543.9	12999.8	8232.37	7480.06	6865.51	10824.5	8390.95	7032.85	4360.14	6127.57	5635.22	6242.67	8808.09	4214.79	13351.3	12308.6	12570.6	8048.93	11011.1	10369.3	1288.47	1303.25	6713.5	4097.77	4254
LOC100642553	861.652	747.479	740.159	1285.66	1165.89	1373.98	646.497	401.176	597.456	748.323	1025.62	640.349	886.964	708.349	2639.05	1028.39	1073.33	969.954	1452.59	1441.88	759.98	343.463	719.93	542.644	694.88	1323.34	788.934	381.816	177.979	406.692	1022.29	768.743
LOC100642554	6.99208	12.9853	15.9843	136.891	92.8287	161.772	212.056	155.052	297.132	440.234	668.631	1212.15	14.9896	1017.45	44.0554	8.99204	7.99683	24.0095	20.0086	14.0097	7.00132	153.935	275.104	251.172	1724.56	1881.72	1979.4	0	12.9429	53.5889	62.3876	111.094
LOC100642555	2380.5	2828.31	3399.88	3107.59	1521.34	2113.96	3932.15	4619.68	5930.75	10764.1	7224.56	9444.74	1770.02	9175.28	1526.07	1815.53	3059.44	1613.51	2079.89	2628.76	1664.74	3931.69	4252.82	5002.34	9166.34	9090.77	12715.3	654.993	445.06	1241.69	3381.47	2128.45
LOC100642556	538.54	514.139	713.554	927.244	658.835	843.075	362.432	386.199	444.411	521.113	457.261	389.628	302.565	504.406	1014.73	475.15	638.883	510.87	743.652	979.973	502.367	273.748	477.022	521.991	453.702	522.038	672.777	208.916	232.162	1441.11	3681.88	1989.82
LOC100642557	869.015	796.096	671.342	176.859	117.783	162.771	201.053	153.051	227.101	380.202	379.358	333.316	193.866	389.555	223.281	457.595	795.685	407.16	260.111	309.214	398.075	208.911	226.085	231.158	420.623	468.429	451.319	680.684	72.6793	166.721	549.605	364.741
LOC100642558	1685.09	1521.27	1433.59	888.291	721.668	732.969	691.183	680.228	817.364	1114.59	987.932	1089.03	540.625	1123.6	1128.42	1040.08	1560.38	1002.39	906.388	1009.7	939.177	671.714	849.32	784.536	1141.69	1301.19	1323.94	1164.35	264.831	615.28	1557.71	1485.51
LOC100642559	140.567	87.6136	149.327	72.9696	25.8949	41.0208	1088.68	852.377	1566.74	157.569	223.343	229.857	785.898	409.673	109.681	62.4724	106.078	204.329	103.821	107.335	114.129	911.877	952.95	1086.24	242.862	575.626	233.867	35.7097	10.2245	7.92669	12.9163	19.0709
LOC100642560	319.638	287.673	375.632	378.698	246.545	304.572	324.086	335.112	373.166	369.196	352.332	283.268	159.889	295.421	227.286	170.849	279.889	315.124	237.101	212.147	185.035	353.85	349.131	321.22	353.524	369.338	389.275	96.537	108.521	289.777	291.142	475.834
LOC100642561	1942.81	1802.86	1887.88	1290.76	907.129	1041.15	924.643	901.705	1071.05	1035.72	1057.98	1118.09	750.201	1245.26	1295.88	1390.73	2013.32	1396.21	1034.43	1187.38	1156.7	871.068	1030.64	1005.59	1165.04	1435.99	1409.63	1011.19	299.39	479.22	1952.94	1417.98
LOC100642562	819.072	719.184	761.253	1371.91	801.521	923.701	2719.72	2304.77	1721.77	1433.76	1394.32	676.641	786.455	1018.45	1764.22	824.271	953.622	1072.42	1618.69	2245.55	861.162	1505.36	1886.71	2188.5	295.438	1718.57	450.318	164.507	504.773	2930.52	989.288	446.34
LOC100642563	206.766	159.819	196.807	138.889	95.8232	48.9312	103.027	73.0245	97.0432	114.061	76.0718	99.0939	100.93	114.163	194.244	82.9266	187.926	210.083	131.056	65.045	163.031	84.9639	100.038	84.0574	121.18	158.145	110.078	26.5969	59.7364	56.7031	147.947	174.014
LOC100642564	3.99547	3.99547	3.99608	2.99761	0.998158	0	1.00027	1.00034	2.00089	10.0053	46.0434	44.0417	2.99792	18.0257	2.00252	2.99735	4.99802	2.00079	7.003	2.00138	2.00038	1.99915	4.00151	3.00205	9.01336	6.0055	6.00424	0.985071	0	9.92388	15.8445	11.7975
LOC100642565	882.397	781.736	967.783	451.502	613.003	564.2	464.828	451.908	479.508	2195.27	1296.7	1187.13	536.719	1119.14	920.287	1081.57	1375.09	1310.89	1291.17	1147.63	870.636	354.002	441.419	426.035	2088.11	1348.01	2168.21	907.352	117.973	276.624	1010.95	556.113
LOC100642566	196.049	158.397	210.537	196.059	140.109	168.33	174.722	189.402	236.254	151.751	145.839	97.3002	140.422	118.206	181.658	97.6787	157.511	199.539	160.766	181.86	133.231	184.171	174.467	196.458	148.399	180.339	144.714	49.0517	79.7285	95.9278	223.996	156.565
LOC100642567	3071.52	2587.06	3747.32	19382.5	17102.4	13788.6	3964.05	3804.28	4031.79	5450.89	2626.48	1838.74	2613.19	2314.29	3065.86	2201.05	2826.88	3623.43	2790.19	2583.79	2179.41	3689.43	3696.39	3459.36	2696	3193.92	2776.96	359.551	886.09	2099.89	3111.46	5567.46
LOC100642568	867.018	840.047	803.212	536.572	287.47	453.362	664.176	750.252	905.403	887.471	767.724	769.729	298.793	713.015	789.994	696.384	985.61	678.267	608.26	746.516	639.121	612.739	753.283	905.619	817.211	916.839	935.661	1467.76	399.238	1458.81	974.434	909.394
LOC100642569	100.886	102.883	83.9177	54.9562	25.9521	46.934	90.0239	61.0205	67.0298	232.123	195.184	228.216	43.9695	185.264	88.1108	68.939	155.938	84.0331	91.039	113.078	80.0151	102.956	87.0328	85.0581	206.306	200.183	281.199	56.1491	25.8858	184.584	186.172	156.317
LOC100642571	2302.27	2083.67	1763.46	1236.49	831.195	1085.66	818.662	847.389	1041.39	1897.48	1894.23	1781.69	496.61	1430.51	1803.75	1796.38	2856	1467.12	1424.39	2209.45	1766.74	656.552	1081.62	1244.57	1944.98	2042.85	2472.83	3400.7	229.776	1644.82	2898.65	2149.2
LOC100642572	194.779	161.816	131.871	549.562	322.405	640.1	972.258	258.087	76.0338	3046.62	3875.66	3085.92	57.9598	3781.38	66.0831	106.905	222.912	95.0374	70.03	71.0492	127.024	301.872	389.146	602.412	3711.5	2611.39	5033.56	132.123	5.10336	13.674	43.2195	60.4368
LOC100642573	18.6647	21.3859	25.653	13.1421	31.4907	42.8294	15.4451	7.99374	13.1484	94.9187	182.316	169.828	14.9531	63.7355	77.918	34.8137	41.445	28.9994	65.5129	66.9459	44.5779	15.0235	12.2525	26.2248	51.3261	26.7958	75.841	0	12.8315	181.195	20.5847	6.20985
LOC100642574	25.5975	34.1299	40.4552	126.205	57.7433	164.933	143.132	148.835	102.174	353.532	132.469	69.4857	37.4004	45.3803	296.371	22.555	25.0583	39.5465	41.496	42.4526	35.8838	57.2993	90.0886	144.615	56.0045	67.5533	102.135	7.59816	27.8379	723.359	116.486	110.904
LOC100642575	35.9593	21.9751	11.9882	3.99681	4.99079	8.98736	8.00212	5.00168	8.00356	9.00478	10.0094	12.0114	0.999307	2.00285	14.0176	40.9638	38.9846	19.0075	9.00385	15.0104	28.0053	8.99617	11.0041	7.00479	8.01187	8.00733	8.00566	48.2685	4.97803	33.7412	52.4848	29.4939
LOC100642576	1589.2	1617.16	1875.16	1118.11	687.731	903.729	1175.31	1146.38	1393.62	1873.99	1624.53	1970.87	880.389	2068.95	1203.51	989.125	1484.41	1246.49	972.416	1072.74	1138.21	1456.38	1331.5	1247.85	2151.19	2267.08	2763.95	548.685	419.151	1216.67	1693.38	950.686
LOC100642577	361.024	326.996	306.712	309.259	183.912	238.957	143.061	113.104	164.168	222.402	236.473	167.745	143.89	199.363	181.78	213.948	287.343	248.887	130.955	132.917	220.819	135.519	125.098	106.374	222.614	246.95	211.96	130.608	83.5319	188.518	274.196	271.335
LOC100642578	630.286	591.329	634.378	443.646	276.49	331.534	465.123	486.163	609.271	559.297	613.579	582.552	245.83	574.818	511.644	435.615	636.748	505.199	476.204	460.318	396.075	569.758	587.221	660.451	643.954	769.705	727.514	252.178	150.337	234.203	576.342	528.923
LOC100642579	208.58	204.534	252.892	606.451	419.536	643.281	96.244	92.2361	150.874	509.281	375.354	407.939	40.1213	275.497	636.855	349.879	520.149	553	770.63	1166.52	293.34	116.95	149.527	201.376	388.922	413.525	654.494	50.2386	156.676	316.629	87.1635	113.344
LOC100642580	1483.32	1342.04	1432.67	1302.79	849.502	882.455	722.495	704.195	894.42	1540.24	1436.65	1653.15	518.43	1764.98	929.293	1007.64	1446.78	986.568	838.521	883.996	907.051	743.719	1007.82	860.718	1645.01	2222.84	2158.2	628.771	271.012	690.176	2328.95	1488.24
LOC100642581	900.12	817.289	1008.21	1290.14	1109.51	1119.77	1293.7	1803.32	1902.76	879.959	863.118	1143.64	797.419	1056.89	953.611	684.719	1151.67	802.841	617.851	479.242	739.404	1685.82	1664.33	1630.47	953.686	1283.29	1377.33	1557	651.335	3671.74	205.992	311.329
LOC100642583	485.45	414.53	322.684	233.813	164.696	221.688	148.039	141.047	158.07	246.131	222.21	192.182	75.9473	174.248	160.202	363.678	419.834	248.098	189.081	219.152	254.048	161.931	155.058	138.094	224.332	228.209	253.179	191.104	41.8155	109.163	180.231	200.558
LOC100642584	827.063	768.128	499.51	257.794	205.621	224.684	132.035	127.043	163.073	736.391	610.576	592.561	72.9494	547.78	207.261	606.463	859.66	433.171	425.182	783.542	499.094	102.956	184.069	191.131	533.791	543.498	768.543	1085.55	58.7408	185.576	304.016	162.216
LOC100642585	3432.11	3171.4	3581.49	2359.12	1577.09	1704.6	3129.83	3382.13	3662.63	4173.21	4157.92	4478.24	1910.67	4608.56	2087.63	2205.05	2820.88	2563.01	2027.87	2282.58	2043.39	3412.55	3825.44	3583.45	5281.83	5754.27	5784.09	1161.4	784.538	1521.33	2070.67	2120.61
LOC100642586	11.3349	11.245	19.5815	17.5235	35.0104	26.7844	30.7112	11.2616	15.3584	32.2956	30.9777	19.6193	2.0618	14.4632	23.7571	13.7521	24.5527	23.8516	34.8117	42.3255	11.3499	5.15589	8.25604	16.7866	16.8	26.6337	20.4832	4.06486	14.3792	9.21388	30.4046	67.4134
LOC100642587	180.795	158.82	126.876	100.919	42.9208	50.9284	413.11	517.173	551.245	674.358	11931.3	21812.7	310.784	12254.4	48.0605	99.9116	168.933	57.0225	31.0133	30.0208	107.02	1133.52	1339.5	596.408	28586.4	46781.8	34078.1	112.298	1.99121	2.97716	1.98056	0
LOC100642588	14.1548	10.4553	10.4569	65.8907	21.9406	58.5339	13.3565	16.7531	24.0854	77.4983	58.059	71.2443	5.71865	21.0158	28.2971	22.8604	24.7892	7.32991	35.6037	49.2298	25.5081	10.4871	23.0365	33.5179	31.5271	48.7134	59.7053	20.6744	16.8379	16.62	39.3933	43.2205
LOC100642589	6.99208	8.9898	3.99608	48.9609	28.9466	64.9087	18.0048	12.004	13.0058	180.096	306.289	263.249	8.99376	50.0713	29.0365	10.9903	17.9929	16.0063	20.0086	37.0256	13.0025	4.99787	6.00226	12.0082	47.0698	25.0229	41.029	3.94029	25.8858	80.3834	117.843	142.554
LOC100642590	352.6	302.656	346.66	264.789	191.646	242.659	230.061	213.071	226.101	397.211	449.424	446.423	137.904	425.606	258.325	240.787	288.886	297.117	184.079	235.163	213.04	257.89	239.09	194.133	477.708	417.382	510.361	126.089	74.6705	179.622	303.025	354.91
LOC100642592	15.9819	11.9864	24.9755	1.99841	0.998158	3.99438	3.0008	5.00168	5.00223	10.0053	24.0227	14.0133	12.991	13.0185	8.01008	11.9894	27.9889	16.0063	19.0081	67.0464	17.0032	6.99702	4.00151	7.00479	7.01039	13.0119	16.0113	0	0.995607	1.98478	4.95139	4.91564
LOC100642595	62.4068	65.4328	74.8102	208.07	126.819	181.409	36.1696	27.1844	54.8675	236.766	151.413	213.59	26.4473	154.379	181.106	69.1699	119.505	163.989	148.108	233.863	72.6982	40.9755	50.4418	57.7821	143.422	170.757	262.362	8.8221	12.7298	25.8892	20.4992	7.95532
LOC100642596	683.221	732.854	712.025	512.439	398.28	467.484	395.153	375.745	508.231	562.159	504.08	532.355	264.312	487.29	1011.07	580.854	880.093	650.636	716.823	1054.28	596.952	323.333	430.627	489.38	557.149	696.208	705.214	813.195	164.165	513.384	945.79	744.089
LOC100642598	214.757	184.79	184.819	169.864	123.772	105.851	134.036	139.047	179.08	171.091	150.142	169.16	74.948	118.168	97.1222	199.823	254.899	245.097	184.079	238.165	121.023	176.925	145.055	179.122	203.301	234.214	261.185	94.5669	127.438	187.561	451.567	340.163
LOC100642599	323.633	363.587	375.632	900.282	487.101	943.673	10.0027	8.00268	7.00312	12266.5	2040.93	28.0266	5.99584	35.0499	959.207	317.719	374.852	464.183	306.131	237.164	339.064	9.99575	4.00151	3.00205	153.227	19.0174	758.536	11.8209	352.445	4016.19	17.825	8.84816
LOC100642600	4522.88	4284.14	5092.01	3887.9	2610.18	3001.78	3564.95	4338.45	4462.99	6108.24	6271.92	7473.08	2703.13	7844.17	4779.01	3426.97	5301.9	3983.57	3514.5	3849.66	3520.66	3554.49	5039.9	4827.3	8192.14	9159.39	8753.19	2282.41	845.27	3317.55	7536.02	6026.58
LOC100642601	576.347	686.221	557.453	156.875	118.781	98.861	188.05	162.054	227.101	311.165	346.327	383.363	129.91	385.549	289.364	422.626	650.742	441.174	306.131	286.198	423.08	176.925	239.09	217.148	442.656	441.404	526.372	479.73	95.5783	272.907	439.684	512.21
LOC100642602	5578.68	5066.25	5878.24	3038.58	3616.33	1482.91	3066.81	3085.03	3495.56	1193.63	964.91	857.813	1650.86	983.4	1666.1	3499.9	5166.95	5938.34	3305.41	2216.53	3976.75	3160.66	2836.07	3238.21	938.391	1850.69	984.696	1106.24	750.688	1187.89	1701.3	1791.26
LOC100642603	5167.88	4544.3	5167.77	3587.25	1957.21	3257.85	7788.51	8591.85	9663.08	7371.85	7373.36	7185.55	5620.79	7807.4	3619.47	3792.13	4602.15	3622.59	3461.4	4267.97	3177.49	8649.45	9000.16	9179.99	8333.3	9667.34	9373.99	1511.78	536.513	1025.05	3053.06	2322.34
LOC100642604	12.9853	17.9796	26.9735	16.9864	13.9742	17.9747	6.00159	8.00268	8.00356	33.0175	16.0151	17.0161	4.99653	4.0057	13.0164	15.9859	30.9877	26.0102	40.0171	49.0339	18.0034	3.9983	8.00301	14.0096	13.0193	23.0211	37.0262	0.985071	0	7.9391	6.93195	0.983129
LOC100642605	29.3127	19.2155	32.4099	34.9145	32.3773	16.3759	73.9054	52.0429	93.9635	74.6229	193.78	128.296	113.202	74.44	58.7824	24.2592	35.3823	42.8724	32.4985	36.9459	31.6873	114.338	64.7127	103.725	43.5291	85.0046	87.9961	5.97735	16.9253	4.02958	25.9676	76.3671
LOC100642606	410.067	397.304	387.424	251.022	181.36	215.35	322.083	315.14	333.698	324.115	293.333	290.369	177.032	326.448	207.444	361.559	354.998	289.37	264.347	229.362	227.244	327.72	366.171	360.278	414.536	409.215	433.498	214.883	63.6942	99.3267	196.134	321.231
LOC100642607	1445.69	1389.89	1802.12	3733.51	2130.57	3376.25	1237.05	1217.02	1689.6	4361.1	3336.82	3590.46	1117.36	2830.12	1232.65	1134.03	1662.18	1485.38	1254.01	1259.63	1197.28	940.341	1462.27	1537.02	3271.31	4455.98	4178.32	464.452	280.274	1218.14	18415	8375.37
LOC100642608	96.8902	84.9036	101.9	41.9665	24.954	47.9326	144.038	164.055	186.083	136.072	123.116	108.102	43.9695	95.1354	44.0554	64.9425	84.9664	83.0327	57.0244	70.0485	50.0094	198.915	175.066	179.122	127.189	155.142	183.129	17.7313	8.96046	9.92388	29.7084	18.6794
LOC100642610	9243.53	8422.44	10294.9	24887.1	25143.6	16378	3020.8	3086.03	3558.58	9429	3060.89	3137.97	1876.7	2498.56	36529	9748.37	12368.1	12139.8	14268.1	16082.1	9249.74	3137.67	2647	3063.09	2556.79	3420.13	4573.23	1577.1	1930.48	23753.8	1230.92	1233.83
LOC100642611	226.069	226.476	259.823	355.978	263.779	199.652	553.762	209.861	59.7398	104.301	138.84	183.701	47.3121	37.5008	558.111	218.486	426.725	321.751	364.133	346.786	325.086	32.3732	137.696	116.47	34.4622	45.73	64.0251	58.9304	218.336	3636.37	493.797	122.857
LOC100642612	145.023	103.598	101.75	76.6985	50.0687	92.641	67.6704	64.6604	76.1924	124.652	155.529	112.422	44.6881	101.936	90.2251	117.064	140.486	129.833	130.795	105.084	105.469	61.5878	80.1704	72.8601	147.532	138.88	184.571	116.596	30.3249	59.5288	248.753	323.411
LOC100642613	649.264	571.352	666.346	472.623	418.228	427.399	388.103	335.112	421.187	573.304	630.595	546.518	211.853	610.87	943.187	513.546	743.706	597.235	676.289	972.673	521.098	349.851	404.152	425.291	611.907	719.659	697.493	669.849	185.183	856.431	1631.98	1456.01
LOC100642615	30.9649	21.9751	19.9804	22.9817	18.965	29.9579	38.0101	25.0084	43.0191	89.0472	226.213	206.195	25.982	62.0884	22.0277	13.9876	32.9869	9.00355	10.0043	50.0346	18.0034	30.9868	44.0166	40.0274	62.092	73.0669	64.0453	1.999	14.2558	14.2772	49.9842	32.4433
LOC100642616	40.8408	39.1188	29.8183	103.634	34.522	96.5145	18.1387	21.825	39.7264	78.1918	31.435	38.0626	16.1214	48.4966	15.7738	25.0015	38.1713	31.5424	33.4915	39.8817	33.531	19.6399	18.5417	18.642	26.6243	59.3516	57.3581	13.8058	9.99212	9.79805	31.5997	74.2326
LOC100642617	4.64375	1.8575	2.8639	4.64531	1.85618	6.49948	0.930049	1.43384	0	24.1877	78.909	141.111	0	0	4.65487	0.928981	2.26422	2.26601	1.8604	1.86089	0	0.929407	1.13299	1.13334	2.26848	1.43467	1.86092	0	5.55431	10.1505	14.7322	11.8835
LOC100642618	1.99774	1.99773	0	6.99442	2.99447	2.99579	6.00159	9.00302	25.0111	21.0111	37.0349	46.0436	4.99653	3.00428	7.00882	1.99823	5.99763	5.00197	11.0047	9.00623	5.00094	11.9949	9.00339	7.00479	0	12.011	10.0071	0	1.99121	12.901	17.825	13.7638
LOC100642619	1094.76	842.044	416.591	62.9498	40.9245	50.9284	383.102	184.062	328.146	345.183	221.209	243.23	159.889	245.349	33.0416	593.475	366.855	690.272	57.0244	131.091	127.024	143.939	288.108	186.127	544.807	257.235	525.371	451.715	8.99284	24.8406	55.5271	48.2231
LOC100642620	54.5544	43.4033	33.5441	106.571	75.902	127.581	34.335	20.1985	33.592	100.576	92.3461	76.1718	22.1956	41.6289	86.0427	61.1745	74.5956	67.7919	76.0746	95.7564	39.8612	23.0969	34.5776	45.6564	52.4183	48.4347	92.3007	25.8656	31.9945	91.1172	90.8589	78.7463
LOC100642621	1103.75	1024.84	1181.84	934.255	750.615	828.834	559.148	526.176	664.296	1285.68	1367.29	1123.06	525.635	1410.01	1574.98	940.168	1305.48	1212.48	1456.62	1854.28	954.18	594.747	801.302	713.488	1248.85	1729.58	1501.06	355.611	286.735	742.306	1853.8	2202.21
LOC100642622	1968.77	1817.94	1923.11	1071.15	733.646	754.938	1002.27	933.313	1212.54	1767.94	1839.74	1831.74	620.57	1866.66	2089.63	1495.68	2412.05	1472.58	1495.64	2030.4	1414.27	885.623	1161.44	1317.9	2262.35	2284.09	2572.82	1653.93	623.25	3073.42	1867.67	1411.77
LOC100642623	2876.74	2374.31	3142.92	1226.02	987.178	977.625	1487.39	1383.46	1511.67	1948.03	2005.89	2101.99	1035.28	2321.3	1516.91	1682.51	2476.02	2185.86	1912.82	1722.19	1583.3	1675.29	1683.63	1605.1	2401.56	3208.94	2717.92	832.385	330.542	904.065	1684.46	1471.74
LOC100642624	463.475	425.517	422.586	390.688	312.423	314.558	257.068	268.09	318.142	268.142	260.246	200.19	198.862	254.362	402.506	321.715	490.806	389.153	301.129	300.208	322.061	273.884	275.104	295.202	253.376	252.231	281.199	141.85	111.508	237.181	269.356	407.015
LOC100642625	73.7763	55.4094	64.9024	18.1888	13.0746	37.2889	23.0844	48.6585	27.5193	26.8779	33.8381	27.0083	11.2609	26.1969	139.086	81.3675	209.385	99.9861	74.2737	65.1333	94.7425	43.3708	13.0304	28.42	34.119	37.3255	46.0824	101.515	6.66526	210.505	30.7595	13.283
LOC100642626	950.098	828.857	873.31	687.563	523.997	480.098	566.121	516.011	688.282	749.99	764.186	761.806	421.068	725.214	557.992	575.288	902.676	683.362	403.689	445.478	533.147	620.992	623.477	590.905	823.884	856.927	844.386	458.511	235.907	458.129	566.005	803.639
LOC100642627	833.628	830.379	1028.34	1281.85	964.097	1141.01	641.195	470.88	678.471	1030.52	1002.16	1112.31	437.661	1005.86	1545.11	751.276	1052.97	882.727	1022.53	1123.68	777.37	463.851	661.47	566.556	952.488	1216.59	1446.49	370.568	294.336	1113.69	1959.44	2777.28
LOC100642628	143.837	144.836	200.803	270.784	215.602	218.692	38.0101	45.0151	66.0294	143.076	67.0633	84.0797	23.9834	104.148	344.433	222.803	365.855	460.181	480.206	444.307	213.04	52.9775	37.0139	50.0342	116.172	94.0861	149.105	0.985071	45.7979	101.224	116.853	15419.4
LOC100642629	2277.53	2028.18	1978	1397.32	925.684	1282.33	619.672	923.509	1094.31	1762.6	1793.68	1930.51	596.795	1521.86	1010.79	1784.13	2299.29	1917.48	1482.93	1739.62	1716.87	717.018	1090.2	1181.81	1652.58	2051.37	1912.12	383.519	158.133	586.652	2120.3	1239.98
LOC100642630	389.967	302.866	299.671	148.314	90.7703	91.6821	113.647	119.763	129.9	225.599	175.323	193.781	60.8656	205.27	120.796	208.843	322.991	197.55	122.953	120.181	207.361	97.1769	118.263	111.999	249.878	224.562	273.706	208.623	48.6131	106.385	226.931	176.959
LOC100642631	328.628	317.639	289.716	211.831	88.8361	128.819	131.035	171.057	200.089	132.07	157.148	159.151	67.9529	154.22	198.249	243.784	409.838	225.089	189.081	224.155	237.045	106.955	190.072	174.119	143.212	176.161	176.125	341.82	60.732	145.881	376.306	316.567
LOC100642632	1645.99	1379.16	1395.14	560.727	540.2	684.567	1634.54	1434.02	1917.61	830.699	676.976	1125.15	395.689	1117.17	505.893	895.091	1486.55	964.43	633.269	677.593	901.837	803.245	1094.75	1383.73	535.484	1030.98	1100.76	679.874	46.4665	350.202	230.138	147.348
LOC100642633	1169.67	1168.67	1358.67	862.312	749.617	483.32	700.186	654.219	780.347	331.176	370.349	353.335	896.378	318.453	1210.52	783.307	972.615	1573.62	1007.43	1069.74	1074.2	695.704	732.276	795.544	382.567	672.616	324.229	131.015	162.284	268.937	924.92	1158.13
LOC100642634	355.597	340.613	352.654	183.853	149.724	118.833	291.077	383.128	450.2	317.168	355.335	326.309	178.876	344.49	286.36	257.772	388.846	335.132	226.097	223.154	264.05	306.869	344.129	423.289	330.49	495.454	443.313	171.402	64.7145	134.965	297.084	330.331
LOC100642635	704.202	678.411	761.253	774.537	574.429	627.118	757.201	795.267	912.406	1422.08	1503.97	1679.09	363.748	1280.82	999.257	641.586	916.796	750.416	809.543	1335.59	661.489	600.745	900.645	891.918	1590.59	1654.03	1957.71	493.521	153.323	599.927	1773.21	1210.23
LOC100642636	881.891	762.619	885.101	1064.15	644.158	937.202	964.632	893.253	1012.91	824.184	714.969	571.836	768.043	706.819	939.805	687.782	872.254	822.389	722.323	765.733	582.901	1016.8	996.722	1015.05	791.448	1013.92	836.809	319.4	158.397	304.322	790.982	1033.97
LOC100642637	2118.39	1969.47	2240.81	2805.36	2152.83	2567.31	2600.35	2704.87	3261.59	5206.66	5038.51	5201.97	2078.19	5298.66	2845.21	1956.6	2897.06	1885.06	2490.79	3621.52	1961.4	2027.65	3399.67	3383.54	5427.62	6624	6147.42	1458.06	176.411	298.979	3014.22	6817.67
LOC100642638	100.419	44.1488	58.5695	70.1429	68.7714	93.4662	447.307	373.634	388.863	321.262	128.368	55.9516	80.549	33.8473	13.016	53.2515	42.8819	66.3245	26.7187	47.6233	74.1121	413.853	398.534	372.382	46.8683	86.2844	133.991	50.8536	8.9302	11.6106	22.8685	13.9239
LOC100642639	544.383	505.426	592.419	357.715	256.527	273.615	420.111	390.131	425.189	392.208	427.403	401.38	310.784	382.545	534.673	348.691	559.778	478.188	413.177	472.327	385.073	345.853	417.157	478.327	400.594	594.544	426.301	277.79	162.284	399.932	781.33	742.262
LOC100642640	2713.87	2541.01	1777.56	517.587	340.9	336.527	382.996	386.129	447.199	745.839	596.69	656.109	185.406	589.917	391.346	1748.45	2791.1	1479.14	612.665	698.483	1602.85	318.864	454.202	400.012	712.415	731.67	900.637	3478.29	113.499	240.598	578.984	465.675
LOC100642641	118.865	87.9002	50.95	58.953	1.99632	16.9761	8.00212	13.0044	7.00312	82.0435	289.273	226.214	6.99515	27.0385	26.0327	127.887	129.949	37.0146	64.0274	72.0498	78.0147	10.9953	1.00038	7.00479	20.0297	5.00458	9.00637	59.1043	5.97364	21.8325	76.2515	20.6457
LOC100642642	3285.28	3196.37	2601.45	421.664	328.394	381.464	678.18	807.271	981.437	450.239	635.6	575.545	490.66	630.898	1410.77	2827.5	4260.31	1937.76	1930.83	2234.55	2879.54	687.708	656.247	899.615	287.426	767.703	438.31	4778.58	73.6749	262.983	5208.87	3230.56
LOC100642644	124.859	142.838	189.814	1288.97	468.136	1089.47	1006.27	895.3	553.246	508.27	366.346	830.787	236.836	345.492	259.326	120.893	137.945	206.081	156.067	225.156	139.026	312.867	659.248	941.643	560.831	1541.41	1652.17	12.8059	81.6398	117.102	283.22	201.541
LOC100642645	2347.78	2163.2	2807.7	2538.03	2187.15	2036.76	1970.03	1672.42	1820.76	1676.37	1453.35	1455.44	1160.24	1868.32	3164.66	1723.61	2632.66	2671.95	2820.89	2834.43	2224.59	1458.99	1856.63	1954.75	1474.58	2142.65	1998.43	319.641	538.301	2817.27	3352.97	2419.68
LOC100642646	677.008	627.124	682.552	486.786	314.646	332.531	410.098	336.491	449.054	706.125	672.008	754.263	340.55	834.475	529.745	405.879	576.69	568.402	455.757	433.936	437.142	454.645	392.177	366.292	787.126	837.594	939.484	138.331	90.0091	111.14	809.98	796.978
LOC100642647	370.312	362.214	495.674	594.599	490.53	375.651	323.231	279.715	373.824	363.661	194.86	128.722	188.445	167.061	491.068	313.384	382.377	471.374	480.773	399.702	322.719	261.04	283.579	373.678	149.909	221.9	167.944	49.9334	121.095	160.772	105.375	328.438
LOC100642648	638.277	560.364	697.316	672.464	478.118	372.476	381.101	349.117	406.181	391.208	449.424	452.429	441.694	515.734	770.97	408.638	644.745	564.222	523.224	542.375	464.088	330.859	480.181	450.308	517.767	731.67	572.405	260.059	187.174	669.862	960.57	741.279
LOC100642649	587.334	546.38	563.447	199.841	159.705	162.771	262.069	282.095	346.154	306.162	294.278	321.304	158.89	294.419	411.518	339.699	629.751	505.199	355.152	335.232	391.074	297.873	322.121	304.208	365.542	390.357	408.289	272.865	171.244	698.641	348.549	426.678
LOC100642650	12719.8	12968.7	14579.1	9416.88	9783.06	7287.4	2856.26	3782.18	5342.51	2467.54	3586.33	2812.27	1681.42	2744.63	21578.7	9012.31	23060.9	13457.8	13686.2	13673.4	17603.6	2472.96	3819.51	4195.65	2395.29	4276.95	3051.73	330.47	1084.01	1467.79	3434.26	2624.26
LOC100642651	649.755	624.202	687.567	1281.06	840.607	834.246	1120.16	1105.49	1492.03	1064.75	878.292	1021.15	939.392	1169.38	1669.32	627.954	1044.26	833.506	1044.59	1318.68	847.317	892.022	1358.24	1462.77	1046.03	1224.5	1159.06	355.832	159.417	434.789	1184.16	826.783
LOC100642652	14898.1	16151.6	23997.6	116374	89913.7	90047	4906.26	5790.8	7444.75	5009.95	2529.54	2104.37	2487.35	2186.21	36991.4	16359.5	19535.1	25039.3	26948	38784.4	17728.7	5345.64	6392.95	6400.89	2392.18	4141.96	2730.78	1142.13	13664.3	64162.1	5912.91	4434.92
LOC100642653	815.076	825.064	1062.96	384.693	355.344	830.832	587.156	783.263	1691.75	799.424	845.798	874.829	240.833	1153.64	2504.15	547.516	1174.53	850.335	1382.59	1577.09	909.171	952.595	1304.49	1248.85	948.406	1109.02	856.606	20.6865	104.539	48.627	159.435	578.08
LOC100642654	3683.24	3486.37	2713.11	783.242	418.252	541.241	800.069	1416.15	1587.51	1605.75	1693.64	2098.23	590.696	1916.91	1437.63	2554.4	4396.47	1671.61	1054.12	1305.56	2067.84	1178.75	1334.53	1576	1834.17	2294.57	2141.16	2585.23	296.343	923.874	1198.74	1072.37
LOC100642655	511.907	548.098	502.922	750.26	766.439	764.31	257.883	251.345	293.831	152.879	83.3771	75.2061	99.0183	107.777	1684.59	420.475	833.108	804.752	684.007	1025.6	564.306	281.088	473.1	343.15	152.597	236.259	136.275	47.5699	37.3081	104.835	954.966	1217.72
LOC100642656	763.135	747.152	885.132	4138.7	3047.38	2090.06	790.21	727.244	947.422	959.509	912.861	937.889	520.639	755.075	673.848	522.538	667.736	747.294	606.26	565.391	582.11	768.673	688.259	704.481	792.174	1015.93	1000.71	148.746	120.468	151.835	839.756	885.799
LOC100642657	18.0116	20.0122	16.1603	213.682	97.8977	273.129	15.0306	27.4588	24.0538	494.405	735.956	758.956	11.0114	9.90688	34.6683	18.0154	30.2323	39.5867	42.0355	62.1508	21.0408	12.8551	16.6718	34.0942	22.6804	16.043	29.0721	24.3627	39.8248	42.4199	482.902	157.234
LOC100642658	1211.03	1066.4	1143.9	836.109	624.313	633.602	1238	1090.97	1280.71	973.345	942.779	944.03	1099.05	1267.4	690.823	774.109	1175.87	1010.91	766.95	950.332	767.983	906.147	1129.13	999.595	1018.87	1367.4	1173.06	258.495	106.51	276.265	860.559	779.205
LOC100642659	933.847	868.532	1106.2	842.57	572.456	668.722	840.564	814.507	950.26	847.385	801.013	779.18	620.262	888.987	763.782	599.387	1078.38	1034.71	893.123	766.352	698.359	881.016	840.036	828.561	858.979	1196.39	972.682	171.554	244.116	534.52	792.813	897.175
LOC100642660	2302.49	1945.21	2713.02	1596.15	1120.15	1266.25	1687.46	1622.51	1846.37	1243.03	1228.94	1230.33	1309.33	1540.52	1237.01	1197.61	1899.61	1906.63	1558.59	1535.75	1407.55	1653.26	1676.11	1748.15	1457.16	2017.51	1547.85	443.799	273.589	408.569	1813.06	1619.5
LOC100642661	75.914	101.884	132.87	60.9514	101.812	54.9228	201.053	74.0248	216.096	79.0419	197.186	59.056	70.9508	142.202	333.419	117.896	260.897	154.061	273.117	227.157	187.035	82.9647	198.075	119.081	51.0757	254.233	49.0347	1.97014	79.6486	854.446	27.7278	36.3758
LOC100642663	338.616	358.593	377.63	242.806	184.659	119.831	345.091	284.095	396.176	499.265	407.384	464.44	248.827	571.814	612.771	238.789	396.843	340.134	270.116	256.177	269.051	296.874	289.109	356.243	570.846	496.455	614.434	123.134	71.6837	317.564	375.316	566.282
LOC100642664	7495.57	6677.14	9223.52	15370.9	14879	8207.49	7115.63	6833.69	9192.38	2676.16	2430.76	2714.24	5933.31	4326.81	7184.6	5015.34	7124.39	11143.6	6915.99	6075.69	7308.42	8443.29	8743.44	8874.17	3250.1	6212.8	3208.87	556.031	4011.55	20821.4	22664.5	12148.3
LOC100642665	2608.94	2429.48	2235.95	1358.05	991.266	1100.19	814.209	887.325	1115.45	1761.1	1730.73	1792.66	890.468	1976.68	1964.57	1997.17	2997.92	1819.81	1574.65	1907.2	1778.31	735.758	1169.48	1098.63	1804.66	2338.13	2251.49	2882.13	495.795	1836.8	3760.93	2959.23
LOC100642666	581.341	554.371	326.68	0.999203	0	0	0	0	1.00045	0	0	0	0	0	12.0151	367.675	672.734	226.089	70.03	81.0561	290.055	0	0	0	0	0	0	679.699	0.995607	2.97716	0.990279	0.983129
LOC100642667	18.1202	12.4741	6.8305	2736.74	2853.26	2363.78	53.2256	39.2275	76.9187	4.46271	3.65663	2.36257	15.9697	5.71061	134.145	4.49645	9.16375	11.3119	11.1339	25.0787	12.1787	21.9306	11.2649	9.03469	3.47692	2.46138	4.46656	0.985545	0	8.98706	4.95378	0
LOC100642668	2648.36	2359.77	1962.33	894.608	617.197	629.544	644.307	513.642	700.211	1118.93	1118.39	1307.54	348.858	956.921	1480.63	1925.35	3176.65	1617.67	1215.1	1571.16	1841.16	536.224	659.812	679.584	1078.19	1184.75	1329.68	1912.51	174.911	833.993	1351.26	936.787
LOC100642669	1137.71	1096.76	1533.5	2445.05	1682.89	2736.15	1100.29	887.297	1332.59	3347.78	1992.88	1638.55	459.681	1567.23	2997.77	1390.77	1568.38	1374.54	2833.21	3083.13	1550.29	707.699	1189.45	1241.85	1774.63	1694.55	2516.78	339.85	125.446	523.981	3268.91	6247.78
LOC100642670	218.752	210.761	256.748	129.896	75.86	85.8792	187.05	181.061	197.088	122.065	135.127	112.106	105.927	144.205	83.1045	121.892	189.925	174.069	138.059	123.085	101.019	206.912	194.073	170.116	118.175	179.164	143.101	66.9849	45.7979	78.3986	272.327	284.124
LOC100642672	1209.63	932.941	1210.81	779.378	571.945	525.261	802.213	652.219	708.315	839.445	801.756	864.819	594.588	963.371	798.004	615.455	1195.53	1178.46	914.391	781.541	762.144	726.691	763.287	703.481	958.42	1286.18	1140.81	188.149	146.354	224.28	1586.43	1849.27
LOC100642673	2475.2	2240.46	2782.27	1570.75	1296.61	1544.83	1612.43	1528.51	1854.83	2151.14	2326.19	2192.08	1269.12	2404.42	1682.12	1850.36	2553.99	2337.92	2143.92	2120.47	1768.33	1551.34	1923.72	1789.22	2511.72	3367.08	2655.88	569.371	330.542	677.801	1563.65	1641.83
LOC100642674	2258.44	2528.13	2851.88	3876.91	2673.92	3498.98	1664.35	1626.55	2197.59	5532.27	4087.28	4648.11	859.404	4131.88	4976.26	2409.87	3108.77	2493.98	2981.97	5578.86	2690.51	1282.45	1927.73	2155.27	5126.05	4780.88	6503.6	856.027	1131.01	2080.04	17031.5	12804.3
LOC100642675	0	0	0	1.01328	1.01222	0.955677	5.0718	0	1.01454	1.91506	5.07524	3.04516	0	5.75031	5.07684	0	0	1.01449	1.01453	1.01479	1.01428	0	1.01447	1.01478	3.83377	3.04506	3.83079	0	0	0	8.03386	2.99095
LOC100642676	25460.2	20458.8	30104.5	17983.7	24996.9	17104.9	10.0027	7.00235	7.00312	22.0117	78.0737	18.0171	25.982	18.0257	13160.6	26963.1	32906	17050.7	49099	49818.5	25432.8	10.9953	10.0038	8.00547	4.00594	8.00733	12.0085	0	0	0.992388	26.7375	80.6166
LOC100642677	2.99969	7.99915	8.92543	57.7084	27.9772	73.9721	6.00776	5.00682	3.00442	43.9011	10.0197	8.01583	3.001	6.01474	32.0733	9.00129	18.9356	22.941	28.9654	32.0551	15.0183	6.00362	6.00844	10.0171	11.0277	16.0311	17.0295	0.986084	1.99326	30.6508	5.94778	17.7145
LOC100642679	613.976	603.577	713.646	597.538	450.394	395.16	523.39	473.411	647.162	866.693	845.28	825.91	434.503	961.074	658.739	343.21	591.919	552.343	438.927	381.507	490.644	535.759	745.811	593.692	1077.3	1309.06	1182.25	202.797	228.143	721.308	854.725	725.047
LOC100642680	899.192	1055.32	1009.04	1432.87	1267.51	1954.91	792.83	494.346	360.24	3777.15	5319.09	4284.75	304.602	4706.35	2871.58	984.06	1645.89	979.882	2949.6	3231.62	1042.32	571.024	1111.01	427.414	3451.95	6288.61	5566.91	73.9665	297.548	962.904	752.227	1904.07
LOC100642681	366.69	296.748	375.412	214.89	145.773	143.767	203.944	192.119	265.055	271.221	232.206	206.99	97.9601	212.061	175.271	243.854	324.964	282.06	223.159	215.21	235.112	233.967	208.88	236.229	250.443	229.275	257.032	136.945	95.5716	295.773	232.76	236.982
LOC100642682	62.9287	53.9388	45.9549	63.949	48.9097	39.9438	340.09	336.113	568.253	260.138	376.355	362.343	96.9328	653.931	59.0743	37.9664	44.9822	58.0229	37.0158	43.0298	27.0051	271.884	217.082	190.13	621.922	369.338	444.314	13.791	24.8902	35.726	30.6986	51.1227
LOC100642683	676.234	691.215	837.179	390.688	237.562	250.647	300.08	494.166	579.258	504.268	556.525	548.52	274.809	536.764	441.555	476.578	726.712	418.165	440.188	389.269	506.095	277.882	478.18	553.378	436.647	652.597	630.446	351.671	153.323	178.63	2396.47	2111.76
LOC100642684	782.114	790.103	439.569	0.999203	0	0	0	1.00034	1.00045	1.00053	0	0	0.999307	1.00143	1.00126	329.708	1012.6	214.084	56.024	41.0284	335.063	1.99915	0	0	0	1.00092	0	595.968	1.99121	1.98478	4.95139	2.94939
LOC100642685	604.789	670.151	810.057	1201.19	643.668	1434.46	548.666	861.649	1082.31	1591.14	1356.24	1768.46	628.778	1497.7	1317.53	537.612	776.874	758.072	991.756	1661.12	621.742	784.63	1100.79	1182.7	1414.26	1992.01	2156.68	57.5085	295.998	1471.81	1467.41	1314.65
LOC100642686	9517.86	11501.2	14699.7	28488.9	17549.4	26139.9	5397.72	5630.3	8416.16	9850.89	7594.9	7006.53	3728.02	7936.08	131396	16792.7	19504.9	13998.7	27980	43602.7	15743.4	4157.51	6124.28	7817.01	7419.35	6463.48	7816.76	2172.58	11889.3	141433	35745.7	23416.3
LOC100642687	423.645	346.988	552.588	1821.98	1073.42	1522.76	790.979	513.98	717.285	1191.22	1085.62	920.698	582.175	853.946	1391.37	508.828	987.411	1016.31	1192.09	1885.37	766.303	524.599	778.726	899.388	998.118	1389.31	1438.84	88.2299	286.413	463.886	2214.06	2068.29
LOC100642688	362.589	400.545	263.741	109.912	47.9116	62.9115	100.027	124.042	145.065	157.083	237.224	230.218	83.9418	271.386	162.204	305.729	477.811	184.073	174.075	237.164	229.043	113.952	167.063	152.104	242.359	331.303	257.182	862.923	44.8023	135.957	612.982	360.808
LOC100642689	1525.27	1564.22	1449.58	1039.17	655.79	690.03	778.206	810.272	1055.47	1867.99	1931.82	2000.9	572.603	1774.53	1570.98	1122.01	1868.26	1181.47	1073.46	1547.07	1168.22	793.662	1029.39	1034.71	2045.03	2326.13	2507.77	1917.93	428.111	1213.69	3010.45	2277.91
LOC100642690	994.873	938.934	996.023	594.526	428.21	482.322	413.11	419.141	534.238	761.404	650.614	643.61	274.809	731.041	704.887	750.336	1037.59	910.359	675.289	711.492	657.124	368.843	463.174	499.341	777.152	736.674	837.592	392.058	419.151	907.042	1032.86	1243.66
LOC100642691	1015.85	881	947.071	551.56	373.311	389.452	604.16	537.18	626.279	700.372	638.602	581.551	332.769	596.85	493.621	811.282	1088.57	664.262	626.268	801.555	614.116	531.774	663.25	688.47	750.112	858.786	718.508	403.879	148.345	688.717	646.652	497.463
LOC100642692	5072.25	4933.4	3079.98	1093.13	556.972	622.125	1590.42	2005.67	2500.11	1940.03	2214.09	2218.1	735.49	1844.63	1413.78	3686.74	6011.62	2331.92	1407.6	1747.21	2899.55	1709.27	2183.82	2222.52	2054.04	2686.46	2283.61	3899.9	501.786	1023.15	1718.13	1585.79
LOC100642693	4020.63	4036.55	3658.74	2214.66	1700.62	1628	1773.97	2079.35	2532.82	2322.09	2274.5	2347.34	1391.46	2571.7	3716.05	3175.79	5051.29	2986.63	2568.61	3650.31	3199.9	1707.27	2365.73	2679.41	2546.88	3568.3	3124.27	10152.1	1072.31	3751.86	5905.25	5003.52
LOC100642694	1811.95	1526.27	1309.72	630.497	508.062	511.281	335.089	217.073	288.128	693.368	564.533	671.636	136.905	631.9	888.117	1188.95	2049.19	819.323	756.324	862.597	914.172	236.899	266.1	272.186	628.932	590.541	1004.71	1277.51	79.5232	151.062	862.885	1438.83
LOC100642695	3.99547	5.9932	5.99412	5.99522	0.998158	0.998596	8.00212	0	2.00089	4.00212	37.0349	43.0408	0.999307	3.00428	5.0063	0.999116	9.99604	15.0059	6.00257	6.00415	6.00113	0	2.00075	2.00137	1.00148	0	5.00354	0	0.995607	7.9391	0.990279	6.8819
LOC100642696	439.502	371.578	355.651	161.871	141.738	167.764	173.046	180.06	200.089	269.143	278.262	242.23	111.922	287.409	321.404	292.741	384.848	282.111	248.106	280.194	235.044	143.939	222.084	179.122	352.522	355.325	375.265	191.104	41.8155	195.5	335.704	311.652
LOC100642697	616.104	542.139	707.423	865.497	640.064	563.361	518.975	474.089	724.165	678.972	543.878	608.928	207.924	582.843	812.089	423.742	639.689	599.092	642.296	535.955	473.192	382.928	516.6	604.538	657.941	619.774	886.936	175.539	185.374	363.352	3336.88	1656.32
LOC100642698	202.695	193.945	262.522	393.855	352.947	319.266	86.1619	67.4927	100.777	529.148	407.81	436.388	259.782	683.821	466.291	283.273	271.249	233.676	251.672	337.86	209.241	97.7711	172.332	115.409	481.014	543.595	584.677	41.7047	74.161	172.01	147.455	175.101
LOC100642700	1258.81	964.531	1280.71	1205.48	832.592	726.763	1082.98	932.588	1043.61	619.992	576.183	760.615	1274.57	1076.73	834.828	973.067	1241.66	949.802	1003.3	816.531	826.903	771.256	1212.26	1187.73	1205.89	1388.94	1170.39	330.05	125.095	230.523	1063.58	992.705
LOC100642701	867.018	875.007	974.045	789.37	539.005	573.194	690.183	545.183	701.312	844.448	822.776	833.79	410.715	806.148	919.156	533.528	896.645	877.346	819.351	824.57	747.141	593.747	628.236	652.446	964.429	1073.98	1097.78	224.596	233.968	505.125	903.134	654.764
LOC100642702	236.98	220.412	299.514	154.294	96.099	90.0335	180.798	172.982	182.298	302.754	212.359	283.949	143.832	382.803	122.84	155.569	290.1	223.511	131.695	128.163	205.571	213.754	174.547	163.229	331.112	409.408	390.631	128.259	97.5693	253.324	422.161	275.337
LOC100642703	705.201	620.296	546.464	573.542	349.355	343.517	277.073	268.09	385.171	670.356	708.669	620.588	159.889	528.753	695.875	510.548	835.669	522.206	422.181	461.319	491.093	281.88	331.125	390.267	694.029	676.619	750.531	577.252	227.994	685.74	912.047	799.284
LOC100642704	27.9683	48.9444	80.9206	175.86	83.8453	100.858	5.00133	1.00034	8.00356	7.00372	8.00755	1.00095	4.99653	0	46.0579	108.904	65.9739	251.099	283.121	256.177	115.022	8.99617	7.00264	11.0075	2.00297	2.00183	5.00354	0	7.96486	1.98478	14.8542	54.0721
LOC100642705	849.419	771.373	629.102	198.112	115.304	133.531	176.005	133.545	211.088	362.54	335.624	331.451	133.401	308.333	253.649	492.489	881.499	401.612	279.291	320.298	489.903	166.389	181.962	219.138	415.304	403.612	460.041	851.931	66.1878	124.782	456.563	414.402
LOC100642706	903.976	837.05	855.161	559.554	402.258	516.274	1239.33	1244.42	1413.63	2234.19	2051.94	2135.02	670.535	2324.31	1701.14	822.272	1090.57	814.321	945.405	968.67	703.133	1231.48	1473.55	1440.98	2769.1	2774.54	2999.12	1283.55	183.192	915.974	1248.74	1643.79
LOC100642707	1656.12	1574.21	1748.29	2169.27	1229.73	1773.51	1580.42	1324.44	1635.73	2271.21	1808.71	1939.84	1287.11	2411.43	2042.57	1173.96	1805.29	1381.54	1411.6	1524.05	1207.23	1447.38	1549.58	1529.04	1929.86	2625.4	2735.93	580.207	418.155	12808.7	29521.2	9032.99
LOC100642708	960.911	852.033	1117.9	2346.13	1329.55	1654.67	874.232	900.302	937.417	730.388	519.49	459.435	348.758	459.654	1154.45	715.367	919.636	993.391	700.3	748.518	582.11	827.648	862.324	823.563	503.747	643.589	595.421	305.372	331.537	1679.12	507.023	433.56
LOC100642710	47.9457	28.9671	56.9442	154.876	127.764	51.927	62.0164	184.062	73.0325	131.07	355.335	381.361	134.906	80.114	287.362	45.9593	48.9806	52.0205	65.0278	91.063	21.004	115.951	63.0237	80.0547	138.205	56.0513	101.071	7.88057	32.855	310.617	134.678	54.0721
LOC100642711	406.101	421.864	544.538	1068.53	648.053	862.701	720.083	728.718	722.806	2790	1670.48	1861.77	541.866	1854.04	402.522	344.492	436.43	630.424	460.914	679.491	342.163	748.133	1016.88	911.803	1836.98	2607.88	2575.42	27.6346	147.35	316.637	2469.67	252.331
LOC100642712	702.204	596.323	546.464	234.813	155.713	173.756	325.086	306.103	407.181	375.199	393.371	358.34	160.888	378.539	296.373	458.594	694.725	436.172	285.122	345.239	392.074	345.853	382.144	393.269	367.545	411.377	525.371	394.029	136.398	401.917	307.977	336.23
LOC100642713	2433.24	2505.16	3663.41	1444.85	816.493	635.107	1167.31	1605.54	1587.71	1542.82	1529.44	1803.71	753.477	1799.56	931.171	1002.11	1779.3	2267.89	847.363	857.593	1571.3	1507.36	1506.57	1662.14	1914.84	2416.21	2188.55	773.281	792.503	667.877	1219.03	974.281
LOC100642714	1113.4	999.143	936.215	988.883	682.907	785.921	571.502	610.126	788.12	1137.77	1275.83	1248.66	444.287	990.532	1337.54	955.212	1416.01	1055.38	866.996	1260.73	840.844	499.527	715.948	801.52	1314.62	1257.32	1568.42	685.381	244.778	862.976	1976.53	1485.47
LOC100642715	0	3.99547	2.99706	7.99362	6.98711	7.98876	6.00159	4.00134	3.00134	4.00212	9.0085	10.0095	20.9854	20.0285	1.00126	3.99646	2.99881	4.00158	2.00086	12.0083	2.00038	5.99745	9.00339	14.0096	11.0163	36.033	13.0092	0.985071	0	6.94671	6.93195	3.93252
LOC100642716	1525.27	1406.4	1514.51	1231.02	801.521	926.697	958.254	886.297	1147.51	2019.07	1853.75	1975.87	826.427	2045.91	1577.99	1192.94	2014.2	1253.49	1120.48	1418.98	1212.23	923.607	1162.44	1080.74	2269.36	2232.04	2648.87	1122.98	336.515	895.134	2434.1	1978.06
LOC100642717	0.998868	0	0	0	0	0	0	0	0	0	0	1.00095	0	1.00143	0	0	0	1.00039	0	1.00069	0	0	0	0	0	0	0	0	0	0.992388	1.98056	2.94939
LOC100642718	752.964	757.084	625.836	53.5223	27.7502	28.9774	78.9805	75.7272	79.1936	119.815	127.448	144.565	64.4232	152.139	61.0205	456.383	847.657	333.16	112.451	117.183	468.29	72.0919	71.1919	67.1615	155.705	116.992	139.687	477.359	14.155	34.0828	96.1584	154.167
LOC100642719	2108.69	1550.16	2767.16	3201.77	2283.26	2411.33	2915.98	3320.88	3234.53	4127.46	4461.28	5304.22	3316.57	6540.49	4949.03	2261.49	2567.57	2909	3721.57	4031.41	2450.73	2870.99	4555.92	3979.88	5570.52	7711.04	6889.97	550.703	309.26	307.275	2605.72	6469.01
LOC100642720	1526.25	1500.45	1159.29	749.18	594.661	568.814	984.921	808.323	1051.47	1436.99	1304.72	1462.96	454.921	1330.82	1057.63	1021.02	1913.32	923.586	635.768	920.964	1060.64	529.301	1074.23	1045.7	1742.76	1686.7	1976.07	563.16	71.9108	355.262	365.232	294.115
LOC100642721	0.998868	0.998866	0	67.9458	49.9079	97.8624	4.00106	3.00101	1.00045	202.107	335.316	340.322	0	4.0057	0	0	0	0	0	5.00346	0	1.99915	4.00151	0	2.00297	1.00092	1.00071	0.985071	0.995607	0.992388	105.96	5.89877
LOC100642722	482.453	504.427	493.516	322.743	221.591	245.286	262.069	281.295	343.172	459.336	439.669	509.633	132.963	453.812	659.83	466.633	713.717	414.232	440.188	640.482	408.204	261.994	297.15	367.357	515.049	503.704	563.585	733.878	135.403	457.618	671.655	819.955
LOC100642724	1851.9	1651.13	1777.26	17411.1	17475.8	10899.7	2207.59	2543.85	2567.14	1729.92	1115.05	700.664	1023.29	928.322	1349.7	1656.53	1998.21	1574.62	1552.66	1595.1	1214.23	2272.03	2163.81	2038.39	1112.65	1457.33	1070.76	692.505	813.411	2930.52	1269.54	1261.35
LOC100642725	54.4215	46.3499	32.9426	118.586	53.6156	50.2617	29.6888	22.1328	49.5069	40.4668	76.1945	38.0071	19.3954	56.2539	87.7396	45.2279	77.1784	26.3419	52.6224	48.4375	34.9287	18.9098	43.4554	25.1625	88.3631	55.4499	73.1296	19.3269	51.3143	492.056	50.7457	119.953
LOC100642726	4354.07	4017.44	3803.27	2392.09	1257.68	1905.32	3303.78	3588.2	4299.82	3864.05	3469.27	4016.69	1775.77	3918.58	3251.09	3425.97	5160.96	2883.82	2578.1	3808.5	3104.33	3314.59	3804.33	4478.06	4260.31	4837.43	5336.77	1850.95	246.911	392.986	1140.8	719.65
LOC100642727	620.297	613.304	450.558	87.9299	67.8748	58.9171	116.031	115.039	112.05	200.106	236.223	236.224	128.911	244.348	131.165	348.691	639.747	296.117	160.069	160.111	360.068	132.943	127.048	117.08	280.416	278.255	306.216	336.894	28.8726	61.528	275.297	186.794
LOC100642728	437.064	414.208	465.733	990.584	726.874	654.929	379.793	414.944	458.026	479.002	431.25	409.112	275.478	431.605	518.554	331.497	509.54	524.328	481.498	473.252	331.549	384.123	448.07	421.703	469.073	463.308	490.866	100.63	189.956	338.811	349.338	555.981
LOC100642729	224.745	184.79	215.788	168.865	107.801	114.838	185.049	147.049	195.087	249.132	190.179	197.187	68.9522	198.282	202.254	165.853	201.92	172.068	164.07	184.127	142.027	188.92	222.084	184.126	275.408	267.245	295.209	123.134	44.8023	106.185	285.2	233.002
LOC100642730	1783.98	1609.17	1399.63	534.574	343.366	436.386	940.249	747.251	1158.52	2295.22	2100.98	2373.25	413.713	2078.96	205.258	956.154	1165.54	705.278	378.162	492.341	723.136	760.676	1042.39	1027.7	3131.64	2427.22	3324.35	1095.4	76.6617	146.873	3336.25	283.141
LOC100642731	260.705	240.727	284.721	273.782	251.536	197.722	1500.4	1418.48	1370.61	386.205	497.469	428.406	2492.27	890.267	216.272	149.867	245.903	353.139	219.094	210.145	211.04	1788.24	1658.62	1574.08	782.159	2143.96	510.361	14.7761	46.7935	53.5889	244.599	385.387
LOC100642732	134.847	63.9274	120.881	15.9872	14.9724	34.9508	23111.1	11192.8	319.142	36.0191	62.0585	2290.17	57.9598	26.0371	68.0857	48.9567	66.9735	58.0229	21.009	47.0325	108.02	199.915	4375.65	4790.27	18.0267	35.0321	106.075	29.1753	15.6227	74.5267	139.056	83.1002
LOC100642733	3039.56	2624.02	3428.64	2226.22	931.282	1930.29	7543	6323.12	7122.17	4471.37	3516.32	3611.42	5039.51	4637.6	2933.69	1899.32	2939.84	2967.17	2654.14	3356.32	2183.41	6895.07	6201.33	6571.49	4186.2	6127.61	5353.78	846.176	531.654	1497.51	2104.34	2183.53
LOC100642734	822.131	747.9	1137.53	3051.11	2250.82	3352.6	1068.17	981.455	1583.79	2042.36	1718.31	1664.92	623.427	1430.28	1863.55	1207.4	1134.31	1034.3	2228.7	3498.76	948.723	1116.39	1285.15	1551.16	1654.63	2017.61	2219.36	157.993	300.962	808.016	5847.57	2847.5
LOC100642735	0	1.99773	0	1.99841	1.99632	0.998596	6.00159	8.00268	8.00356	17.009	16.0151	20.019	0	11.0157	1.00126	0.999116	1.99921	1.00039	1.00043	0	0	2.99872	3.00113	4.00274	25.0371	32.0293	33.0233	0.985071	0.995607	14.8858	21.7861	16.7132
LOC100642736	437.504	511.42	418.589	467.627	340.372	446.372	285.076	293.098	379.169	790.419	783.739	792.751	220.847	804.145	764.962	527.533	546.784	403.159	508.218	732.507	418.079	250.058	433.163	416.284	967.434	997.914	1050.74	352.656	134.407	501.616	1375.5	929.057
LOC100642737	18.9785	30.9649	44.9559	176.859	102.81	276.611	61.0162	40.0134	80.0356	646.343	520.491	749.71	12.991	353.503	66.0831	34.9691	65.9739	46.0181	47.0201	89.0616	39.0074	63.9728	75.0282	71.0486	590.876	608.557	795.562	9.85071	21.9034	115.117	67.3389	13.7638
LOC100642738	0.998868	1.99773	0.99902	0.999203	0	1.99719	0	0	2.00089	2.00106	0	1.00095	0.999307	1.00143	0	2.99735	2.99881	1.00039	0	0	7.00132	0	1.00038	2.00137	1.00148	0	1.00071	4.92536	1.99121	8.93149	35.65	22.612
LOC100642739	2214.24	2240.74	1884.49	5749.77	2336.58	3040.91	2153.23	1460.44	2365.37	1866.35	1757.39	2010.84	1689.27	2298.75	1864.03	2170.15	2420.89	3133.98	1693.88	1268	1109.48	1704.98	2475.29	2106.85	980.308	3147.81	1814.04	137.848	212.005	301.496	1477.11	1464.49
LOC100642740	910.968	758.14	847.169	611.512	467.138	349.508	557.148	602.202	695.309	826.439	854.806	857.813	538.626	974.387	633.797	504.554	782.69	691.272	508.218	497.344	480.091	527.776	628.236	611.418	1053.56	1011.93	1129.8	308.327	165.271	526.958	1119.01	975.264
LOC100642741	968.902	881.999	1061.96	831.337	422.221	609.143	776.206	704.236	877.39	781.415	679.641	583.553	555.615	601.857	527.664	685.394	830.671	927.365	699.299	678.469	597.113	921.608	831.313	764.522	755.119	853.782	681.482	218.686	295.695	832.436	609.989	798.301
LOC100642742	44.5022	44.0139	63.138	39.8863	22.7661	40.412	61.2988	38.9374	97.6637	189.838	115.333	92.7838	8.70263	49.9201	41.0661	43.2464	84.5338	58.0812	42.1676	59.5266	81.7613	50.2173	83.2845	65.8903	80.1287	72.148	292.573	21.6918	10.419	7.73861	59.6997	51.7382
LOC100642743	1198.64	958.912	1245.78	699.442	288.468	268.622	367.097	438.147	470.209	180.096	185.175	204.193	221.846	192.274	279.351	696.384	1114.56	665.262	268.115	330.228	731.138	342.854	369.139	426.291	200.297	288.264	255.18	702.356	71.6837	82.3682	267.375	306.736
LOC100642744	33.6515	27.713	27.922	42.5739	49.4523	88.0754	114.972	55.5074	60.4701	356.954	240.9	195.248	9.90185	98.4805	42.4951	39.5998	59.4288	56.502	69.3907	69.13	35.6781	62.3992	88.0218	133.859	143.064	221.167	535.48	19.5216	3.09184	13.7666	127.561	9.15927
LOC100642745	4.99434	0.998866	12.9873	2.99761	1.99632	0.998596	3.0008	0	3.00134	14.0074	10.0094	28.0266	1.99861	7.00998	1.00126	8.99204	15.9937	11.0043	8.00343	8.00554	9.0017	0.999575	0	6.0041	7.01039	5.00458	37.0262	0.985071	2.98682	0	13.8639	2.94939
LOC100642746	736.166	577.345	823.193	856.317	975.201	835.825	479.127	496.166	433.193	29.0154	54.051	28.0266	280.805	109.155	940.183	603.466	861.659	730.288	1134.49	1176.81	914.172	256.891	442.166	464.317	73.1084	138.126	37.0262	0	0	0.992388	3.96111	1.96626
LOC100642747	343.507	208.922	296.496	69.951	66.8985	94.7627	45.3983	29.7862	48.5028	170.443	488.34	589.908	52.0922	474.65	1828.01	351.74	422.418	182.899	403.969	446.924	176.641	32.5995	55.9889	47.3684	616.894	384.948	683.179	14.8089	8.8181	27.028	212.917	226.795
LOC100642748	1113.12	843.46	1071.72	2177.15	2246.03	1687.88	509.322	294.056	511.369	233.246	229.395	164.509	180.156	168.955	1289.24	959.369	1112.11	1131.78	1691.55	1522.73	818.672	272.034	217.725	278.125	249.401	310.572	304.702	81.5347	105.045	61.0119	6.24044	3.78607
LOC100642749	257.708	232.736	290.715	192.846	116.785	106.85	194.051	183.061	232.103	254.135	289.273	261.248	158.89	331.472	187.236	168.851	275.891	225.089	169.072	130.09	176.033	196.916	199.075	180.123	289.429	304.279	340.241	82.746	49.7803	119.087	143.59	221.204
LOC100642751	887.283	955.954	915.584	369.018	221.725	284.518	428.633	405.403	513.514	604.56	831.774	759.407	349.968	692.181	584.191	641.484	982.071	662.814	471.218	560.78	657.417	417.163	495.169	528.493	773.201	1025.01	851.39	475.745	232.021	384.062	626.342	557.925
LOC100642752	415.529	368.582	495.514	980.218	619.856	752.941	337.089	301.101	320.142	472.251	304.287	203.193	204.858	221.315	209.263	268.762	378.85	409.161	250.107	223.154	297.056	330.859	301.113	265.181	271.402	286.262	315.223	133.97	166.266	326.496	301.045	705.886
LOC100642753	870.978	806.146	852.362	565.934	614.744	487.662	311.53	323.906	388.63	612.227	621.338	576.981	300.035	699.629	1081.45	524.209	850.443	734.16	783.075	582.732	598.795	324.415	344.277	344.948	570.111	667.611	731.476	287.385	286.217	862.485	819.955	944.71
LOC100642754	1407.27	1196.2	1659.97	3426.47	1902.73	2838.26	462.755	308.271	569.029	4378.74	4185.41	5457.53	379.197	5303.93	3890.73	1172.29	1485.43	1099.32	2158.18	2310.2	1495.88	588.444	1038.58	518.456	6385.95	7188.13	8777.56	213.748	162.529	1091.73	6172.35	1437.2
LOC100642755	767.131	703.202	838.178	725.421	573.941	646.091	682.181	552.185	720.32	1029.55	922.871	968.918	507.648	1004.43	1162.46	661.415	1052.58	792.312	789.338	881.61	663.125	561.761	747.281	701.479	1073.59	1312.2	1210.86	353.641	226.998	601.387	1575.53	1362.62
LOC100642756	1558.23	1464.34	1426.6	771.385	547.989	536.246	773.205	728.244	948.422	1585.84	1572.48	1598.51	539.626	1601.28	1391.75	1179.96	1875.26	1150.45	1057.45	1213.84	1122.21	719.694	946.356	928.635	1756.6	1880.72	2109.49	1389.94	372.357	1138.27	2712.37	2151.09
LOC100642757	2389.29	2125.59	2739.31	1175.06	995.164	923.701	1807.48	1629.55	1680.75	1212.64	1381.3	1266.2	963.332	1551.21	1338.68	1473.7	2098.17	1963.77	1656.71	1798.24	1488.28	1612.31	1630.61	1543.05	1720.55	2395.19	1689.19	568.386	309.634	809.788	1916.19	1563.17
LOC100642758	822.069	800.092	931.087	1085.13	763.591	937.681	444.118	476.16	629.28	791.42	801.756	663.629	404.719	717.021	1490.88	660.416	913.638	772.304	939.402	1223.85	705.133	389.834	629.237	644.44	813.205	910.834	934.661	461.999	417.159	1370.49	1702.29	1781.43
LOC100642759	79.8181	70.9195	77.8003	116.829	100.296	66.4127	39.0103	31.637	46.0205	80.6068	80.3851	73.3054	8.99376	73.8358	144.896	44.9602	87.9652	55.9596	44.8187	64.3778	60.5042	23.9898	30.0113	29.1107	89.9094	39.7164	58.6228	28.5671	15.7184	28.8693	72.2903	1410.14
LOC100642760	4976.36	3838.64	4249.83	4669.27	3545.46	3240.44	1868.5	2171.73	1812.81	1372.73	783.739	317.301	2181.49	764.088	10636.4	4742.8	4543.2	4174.64	6390.74	7005.85	2337.44	1633.31	1398.53	1514.03	428.635	966.885	486.344	111.313	777.569	1672.17	842.727	436.509
LOC100642762	1018.05	979.054	901.676	348.962	241.586	289.893	572.107	654.316	698.497	662.25	753.867	690.629	311.843	688.796	455.361	686.074	952.492	646.888	467.489	609.191	594.371	630.511	709.289	785.624	758.359	947.186	881.969	870.532	244.225	586.95	621.755	445.159
LOC100642763	1088.77	1058.8	979.04	599.522	373.311	440.381	805.213	828.278	1059.47	1421.75	1495.41	1701.61	505.649	1668.38	867.091	792.299	1302.48	799.315	573.245	829.574	696.131	819.651	1041.39	1006.69	1867.77	2041.87	2064.46	489.581	171.244	313.595	955.619	552.518
LOC100642764	324.632	273.689	400.607	502.599	392.276	481.323	101.027	91.0305	118.053	125.066	180.17	175.166	69.9515	133.19	358.451	276.755	419.834	405.16	547.234	610.422	301.057	98.9579	109.041	123.084	115.171	142.13	150.106	26.5969	66.7057	155.805	571.391	575.13
LOC100642766	590.975	615.189	597.613	368.809	251.685	196.799	374.392	373.247	434.048	462.299	477.449	480.069	255.937	542.181	286.167	396.346	619.812	524.953	372.624	318.434	367.436	402.783	438.453	419.749	596.448	680.99	626.181	373.798	94.5215	215.301	979.002	633.552
LOC100642767	1092.04	1115.48	1518.85	1486.82	977.15	998.567	1510.44	1025.07	1321.74	1116.06	671.043	793.182	811.113	864.998	2916.82	1174.12	1550.49	1269	1922.57	3002.76	971.34	1039.3	1240.66	1684.81	668.157	1346.78	1262.86	265.04	207.642	2060.78	2184.1	1674.72
LOC100642769	24.5792	59.5852	31.5041	30.2417	19.5547	48.4116	622.298	732.065	797.191	1014.3	673.05	218.684	184.396	48.8855	35.508	22.015	54.0104	35.1207	30.2788	15.6319	31.0147	404.666	733.508	1378.18	73.2352	344.113	459.644	21.7095	13.2583	23.7241	18.3697	20.2617
LOC100642770	1821.94	1780.98	1995.04	2802.76	1158.86	1401.03	3736.99	3607.21	3413.52	2237.19	2061.95	1989.89	1816.74	1911.72	1409.77	1332.82	1906.25	1844.73	1490.64	2129.47	1250.24	3326.59	3675.38	4103.8	2059.05	3218.95	2620.85	416.685	480.878	926.89	1742.89	1196.47
LOC100642771	1267.12	1180.09	1011.08	1283.26	943.315	1313.15	673.957	641.025	1154.99	2083.81	1494.14	1346.09	255.613	1553.15	962.025	1209.51	1306.35	855.915	1053.69	1440.18	954.424	583.845	833.345	931.992	1711.67	1305	2255.1	1227.17	154.984	458.369	11941.8	1365.97
LOC100642772	293.056	297.332	211.988	495.375	396.915	801.421	200.17	188.537	202.895	408.99	320.577	346.795	148.84	327.16	939.891	196.358	289.117	373.709	294.371	330.055	190.091	256.01	188.626	192.482	243.655	449.419	429.546	43.3789	86.3856	416.75	530.407	1073.12
LOC100642774	4498.03	4307.81	3912.99	2588.13	1569.14	1997.46	3262.61	3585.82	3865.14	5604.91	5049.97	5839.99	1958.15	4940.29	3968.34	3785.31	5474.29	3311.81	3161.9	4547.82	3112.26	3273.83	3896.41	4186.13	6215.12	7610.98	7548.78	2534.47	313.756	1012.66	2663.47	1954.64
LOC100642775	5.99321	4.99433	0	6.99442	1.99632	4.99298	25.0066	10.0034	15.0067	242.128	113.107	160.152	3.99723	253.361	7.00882	2.99735	8.99644	3.00118	4.00171	7.00485	3.00057	20.9911	18.0068	13.0089	269.399	241.221	302.214	2.95521	1.99121	6.94671	25.7472	30.477
LOC100642776	489.445	472.464	328.678	79.9362	121.775	81.8848	4.00106	3.00101	2.00089	49.026	199.188	250.237	1.99861	2.00285	447.563	497.56	567.775	459.181	311.133	207.143	375.071	1.99915	3.00113	3.00205	1.00148	1.00092	1.00071	222.626	142.372	1014.22	19.8056	3.93252
LOC100642777	873.875	752.986	785.914	536.34	367.34	407.045	377.956	340.396	429.857	493.821	452.187	471.59	247.279	426.409	550.055	531.671	830.687	579.351	610.126	698.042	540.353	363.685	383.797	371.033	504.082	602.367	581.414	286.007	78.6481	212.625	707.908	903.471
LOC100642778	0.998868	1.99773	1.99804	1.99841	1.99632	0	210.056	52.0174	247.11	317.168	17.0161	235.223	1.99861	7.00998	1.00126	1.99823	0	1.00039	3.00128	4.00277	1.00019	33.9855	177.067	564.386	52.0772	3.00275	826.584	0.985071	0.995607	3.96955	10.8931	19.6626
LOC100642779	337.783	335.41	433.836	743.884	514.324	713.168	779.761	661.424	818.579	2133.52	2320.08	1983.01	427.999	1913.81	725.237	342.834	486.792	562.567	537.557	933.851	442.136	649.052	805.838	855.423	1995.85	1955.12	3062.83	204.286	210.287	588.494	4488.94	4098.81
LOC100642780	743.435	605.7	853.124	795.522	505.872	1052.31	613.151	505.515	539.479	1220.92	1042.97	858.62	365.406	812.558	677.135	483.402	706.653	671.357	650.078	651.43	495.656	590.947	559.893	558.544	1049.59	1034.5	1241.87	259.221	193.56	599.447	790.421	1095.43
LOC100642781	20195.9	19306.7	23615.4	21662.7	13979.2	17157.1	32233.6	29524.5	35189.7	21988.7	20449.1	20763.1	26663.6	25489.4	34835.2	14909.7	22633.5	19779.1	22090.6	28483.5	16135	28090.3	31046.2	32716.8	24171.3	30916.6	27834.5	4748.04	4357.89	22674.2	21280.8	15319.7
LOC100642782	63.1587	62.1683	91.5891	249.696	127.947	204.927	98.6839	59.9071	98.5274	486.634	383.37	538.059	63.799	531.119	135.171	74.2781	79.7161	100.873	106.82	192.009	64.5226	110.381	138.173	146.611	471.895	566.513	678.674	15.4956	32.6571	84.7911	49.1255	23.8263
LOC100642785	1549.72	1504.06	1376.88	802.646	513.046	499.862	624.36	719.269	824.713	1083.64	1180.43	1163.4	425.902	1115.74	875.489	957.13	1620.48	966.112	648.426	713.551	916.292	591.931	792.931	828.924	1197.19	1348.05	1290.55	1594.03	310.048	724.074	1377.07	1313.15
LOC100642786	4367.05	3941.53	4397.69	1939.45	1224.74	1458.95	2899.77	2993	3510.56	2406.28	2119	2531.4	2294.41	2961.22	2167.73	3083.27	4092.38	2835.12	2412.03	2477.71	2725.51	3029.71	3000.13	2947.01	2856.23	3878.55	3041.15	1581.04	330.542	851.469	1940.95	7017.57
LOC100642787	320.845	270.068	130.426	84.4127	51.9042	60.0494	112.795	99.5914	240.278	73.0388	125.191	109.344	192.247	154.596	112.864	298.186	287.685	116.674	99.0424	159.11	157.03	142.019	120.555	128.358	82.1217	194.343	101.071	1375.56	57.0826	561.365	981.454	533.259
LOC100642788	2603.49	2410.05	2096.11	1509.88	1028.23	1178.56	970.192	1067.6	1336.01	1892.16	1738.09	1875.38	709.607	1828.01	1870.19	1803.28	2920.52	1808.94	1397.86	1779.44	1754.73	856.807	1341.06	1285.09	2089.59	2398.33	2400.7	3568.81	724.451	2552.05	3221.29	2698.45
LOC100642789	3659.85	3365.18	2301.74	154.876	105.805	113.84	187.05	138.046	184.082	287.152	235.222	242.23	105.927	245.349	161.203	2169.08	3517.61	1069.42	446.191	594.411	1418.27	167.929	181.068	153.105	243.361	320.293	288.204	2098.2	66.7057	149.851	254.502	210.39
LOC100642790	767.131	774.121	752.262	515.589	399.263	345.514	643.171	587.197	773.344	1158.61	1159.09	1242.18	515.642	1314.87	779.981	507.551	909.64	650.256	540.231	532.368	582.11	580.753	710.267	704.481	1364.02	1353.24	1623.15	377.282	195.139	301.686	1039.79	1060.8
LOC100642791	875.009	828.06	1011.01	1105.12	816.493	866.781	547.145	508.17	656.292	626.332	482.455	484.459	354.754	447.637	698.879	540.522	897.645	900.355	603.258	570.395	633.119	543.769	596.224	596.408	514.763	731.67	684.484	266.954	432.093	914.981	723.894	815.014
LOC100642792	986.882	958.912	949.069	540.569	356.342	492.308	578.153	529.177	687.306	837.444	677.639	686.651	379.737	721.026	968.218	633.44	1120.56	693.273	500.214	737.51	665.125	527.776	624.235	648.443	741.098	688.63	883.625	697.431	165.271	560.699	1102.18	964.449
LOC100642793	861.024	703.202	935.083	607.515	415.234	692.027	964.256	860.288	923.411	1238.66	984.929	938.89	643.554	1149.64	730.92	538.524	673.733	746.294	747.32	716.496	494.093	1011.57	960.361	923.631	1143.7	1109.02	1276.9	246.268	244.919	442.605	1077.42	1218.1
LOC100642794	288.544	268.644	381.408	542.157	315.492	226.954	346.49	298.19	356.138	419.336	449.537	442.057	260.886	564.23	338.375	154.396	293.735	274.573	254.528	228.603	225.298	300.97	410.681	334.173	396.592	664.378	501.771	86.3487	154.71	195.728	222.836	220.835
LOC100642795	11597	13707.3	16549.4	11054.8	9646.93	7616.01	5.00133	7.00235	3.00134	5.00265	6.00567	3.00285	21.9848	9.01283	1999.24	11612.8	10183	5394.14	20318.6	15697.6	12281.8	7.62724	9.50645	8.00547	3.34844	13.0119	3.00212	0	0	2.97716	3.96111	61.9371
LOC100642796	3.99547	1.99773	7.99216	55.9554	19.9632	62.9115	2.00053	1.00034	2.00089	38.0202	15.0142	7.00664	0	6.00855	20.0252	7.99293	11.9953	18.0071	20.0086	24.0166	11.0021	0	5.00188	5.00342	6.00891	12.011	23.0163	0	5.97364	24.8097	2.97084	9.83129
LOC100642797	4.02235	4.99433	4.9951	19.129	26.188	5.02861	25.0066	8.00268	13.0058	55.0292	69.379	82.6348	23.2608	40.296	43.2351	12.9885	18.2489	9.18588	30.0128	37.3184	4.03592	21.0882	58.2352	47.3659	14.0603	103.728	90.7944	7.91199	3.98243	36.4832	46.5431	47.3771
LOC100642798	621.451	681.966	771.213	1229.8	744.305	1006.23	452.496	515.92	721.788	1235.21	1113.61	1064.02	454.806	1035.46	1307.92	643.546	997.828	644.702	856.976	1182.34	739.972	392.823	804.768	819.339	1235.3	1396.75	1340.14	1298.01	661.832	3045.64	5858.37	4452.83
LOC100642799	299.66	245.721	300.705	326.739	256.527	230.676	207.055	199.067	196.087	248.132	182.172	111.105	141.902	131.187	178.224	135.88	292.884	290.114	170.073	142.098	223.042	234.9	207.078	242.165	200.297	176.161	201.142	122.149	169.253	346.343	102.989	137.638
LOC100642800	541.387	521.408	467.541	250.8	168.689	161.772	219.058	173.058	200.089	180.096	180.17	190.18	156.891	257.366	218.275	357.684	529.79	355.14	217.093	195.135	290.055	215.908	206.078	194.133	203.301	269.246	232.164	275.82	87.6134	153.82	191.124	335.247
LOC100642801	2449.61	2324.65	2452.2	1502.1	1297.78	1307.75	1786.64	1516.47	1974.06	2034.93	1980.06	2061.14	1335.79	2194.72	2246.79	1699.18	2558.88	1945.55	1683.37	2002.03	1667.92	1553.69	1804.38	1789.91	2011.52	2927.81	2486.36	1325.08	492.889	2122.15	3283.7	2735.48
LOC100642802	2632.31	2836.32	3446.51	1942.63	1431.27	1277.11	2227.82	1784.63	2233.15	891.163	805.257	894.517	2082.88	1110.5	3054.83	1932.87	3865.25	2660.8	2615.44	2934.96	2438.2	2050.77	2052.56	2380.32	806.537	1907.1	991.975	810.924	255.684	492.565	2923.01	1822.89
LOC100642803	1660.12	1546.25	2012.03	871.305	661.779	810.86	1104.29	984.33	1076.48	1211.64	1155.09	1219.16	804.442	1441.05	919.156	992.122	1654.35	1626.64	1286.55	1105.76	1399.26	1036.56	1114.42	1031.71	1438.13	1878.72	1622.15	237.402	179.209	521.996	729.835	885.799
LOC100642804	1124.55	898.307	1794.17	845.611	932.181	673.238	820.885	804.829	1227.78	688.781	1071.82	559.773	723.77	989.43	2188.34	1042.63	1627.34	1411.28	1927.21	1626.11	1182.12	698.739	1439.39	1462.6	471.049	1452.05	597.412	210.388	271.722	388.255	302.353	1354.61
LOC100642805	452.487	425.517	379.628	305.756	196.637	211.702	194.051	195.065	252.112	351.186	331.313	329.312	115.92	334.476	283.356	324.713	517.795	319.126	221.095	299.207	331.062	187.92	227.085	234.16	394.585	350.321	438.31	492.536	91.5958	293.747	591.196	584.962
LOC100642806	434.663	385.642	362.205	191.486	147.95	241.535	185.793	146.157	192.443	385.974	304.209	269.406	166.006	254.629	248.082	265.399	367.527	244.903	209.803	367.007	237.786	208.988	215.697	258.215	319.263	391.955	395.897	260.671	60.7611	352.127	406.796	333.447
LOC100642807	43729.5	39347.3	48787.2	26341	22106.2	22627.2	6073.61	4373.47	6736	14223.5	11825.2	15601.8	9912.13	13731.5	65474.4	32292.4	41444.6	45185.8	36253.5	38569.7	30991.8	6753.13	7462.81	6529.46	13425.9	16000.6	16986	7185.11	9443.33	17515.6	226808	47058.4
LOC100642808	930.99	879.322	760.204	623.26	368.802	497.194	451.404	418.004	541.808	1124.53	1080.69	1120.28	370.544	1112.04	723.656	706.964	974.521	643.983	615.191	739.161	593.698	451.908	533.083	562.801	1057.9	1352.65	1451.96	880.157	127.777	527.497	1275.92	873.442
LOC100642809	1067.01	998.188	1065.48	738.204	555.607	559.561	883.97	839.103	905.542	1232.43	1079.05	1166.09	575.326	1355.51	746.945	759.893	1091.91	956.841	721.576	724.357	711.303	847.426	885.325	817.291	1322.61	1480.27	1655.78	343.473	133.417	270.002	1629.31	1183.12
LOC100642810	413.735	411.021	481.089	472.887	321.848	394.578	293.413	207.714	314.287	572.123	494.523	583.85	203.273	623.431	399.174	289.554	385.503	363.219	348.751	317.479	260.366	209.653	272.748	216.969	559.399	740.497	679.531	144.351	62.7851	117.451	1145.01	646.48
LOC100642811	6.99208	10.9875	6.99314	1.99841	0.998158	0.998596	14.0037	9.00302	17.0076	31.0165	17.0161	32.0304	6.99515	24.0342	5.0063	2.99735	7.99683	5.00197	2.00086	13.009	4.00075	2.99872	11.0041	10.0068	13.0193	31.0284	25.0177	0	0	22.8249	22.7764	29.4939
LOC100642813	554.372	521.408	418.589	175.86	95.8232	98.861	105.028	92.0309	143.064	305.162	358.338	346.328	90.9369	314.448	195.246	368.674	542.785	258.102	195.084	238.165	324.061	81.9651	164.062	187.128	381.566	403.369	405.287	518.148	65.7101	94.2768	678.341	453.222
LOC100642814	687.221	445.494	670.343	1364.91	988.177	1093.46	295.078	383.128	460.205	1012.54	671.634	1196.13	106.926	759.081	753.948	344.695	445.823	602.237	482.206	465.322	321.061	242.897	355.134	249.17	1074.59	2546.33	1910.35	73.8804	222.02	253.059	1052.67	8612.21
LOC100642815	3606.67	3401.13	3921.02	2331.43	1721.89	1806.82	2299.99	2400.59	2714.48	3179.26	3208.5	3515.81	1626.01	3987.35	2734.8	2462.75	3634.03	2885.02	2514.85	2527.98	2533.68	2411.03	2778	2570.04	4185.07	5245.08	4493.72	1675.75	558.86	1756.68	3943.22	2940.5
LOC100642816	195.16	120.59	132.598	484.586	310.391	267.745	16.5714	16.9896	26.6529	2.15114	2.03832	2.11916	120.726	15.7614	339.848	320.273	246.083	254.891	504.99	370.681	138.497	30.4246	35.123	31.8012	0	75.0465	2.08102	89.6415	32.855	12.9253	24.848	11.8047
LOC100642817	82.6715	81.5834	70.7156	119.51	60.8724	135.934	72.9897	67.9294	85.2043	120.945	90.4735	97.0141	38.2487	123.234	57.7904	93.5779	115.391	92.596	80.6217	117.838	62.0855	89.2611	75.1684	89.51	139.601	100.277	119.878	97.2227	2.85722	21.8161	25.62	6.42384
LOC100642818	2118.99	1908.61	1969.77	1375.73	928.895	834.566	3358.16	2528.26	3858.75	1496.5	1653.58	1530.62	2010.84	3086.73	1759.87	1593.49	1857.42	1163.22	1071.2	1202.7	1471.4	2389.8	3176.1	3125.07	1808.56	3201.08	2137.79	1471.38	109.665	430.164	1562.07	1064.92
LOC100642819	534.394	477.458	465.543	193.845	112.792	128.819	190.05	171.057	247.11	305.162	345.326	315.299	110.923	284.405	227.286	327.71	565.776	344.136	167.072	248.172	304.057	151.935	222.084	275.188	368.546	380.348	435.308	385.163	81.6398	213.363	491.178	318.534
LOC100642820	751.149	683.225	619.393	380.696	245.547	263.629	239.063	286.096	339.151	540.287	548.517	593.562	168.883	446.636	377.475	594.474	793.686	428.169	316.135	372.258	495.093	215.908	284.107	302.207	482.715	587.538	586.415	555.58	130.425	272.907	1413.13	777.655
LOC100642821	763.135	610.307	835.181	3686.06	2693.03	2655.27	916.243	786.264	886.394	1111.59	670.633	462.438	419.709	612.872	343.432	485.57	603.761	764.301	483.207	462.32	492.093	809.656	778.293	750.513	664.986	697.639	717.507	213.761	253.88	467.415	985.327	1245.62
LOC100642822	184.791	183.791	195.808	269.785	133.753	251.646	111.029	94.0315	130.058	233.124	204.193	155.147	114.92	162.231	142.179	142.874	159.937	197.078	186.08	224.155	154.029	81.9651	88.0331	121.083	209.31	143.131	203.144	52.2088	67.7013	83.3606	156.464	213.339
LOC100642823	1077.78	1114.73	914.104	266.787	184.659	181.744	295.078	265.089	317.141	426.226	517.488	539.511	157.891	472.673	891.121	720.363	1208.52	699.276	732.313	1007.7	730.138	304.87	323.122	329.225	544.807	587.538	660.467	682.655	143.367	671.846	1168.89	950.686
LOC100642825	393.554	362.588	325.681	447.643	328.394	378.468	342.091	173.058	315.14	818.434	880.831	1102.04	142.901	603.86	195.246	275.756	554.78	230.091	108.046	268.186	235.044	177.924	189.071	221.151	639.948	490.449	841.595	207.85	48.7847	219.318	552.575	439.459
LOC100642826	2952.31	3005	2970.58	2873.24	2865.02	3283.35	4568.74	4975.81	4605.35	4677.99	4887.08	4185.93	4321.46	4974.16	6649.1	2943.99	3639.71	3139.83	5332.03	9500.31	2611.23	4849.55	6049.72	5186.45	3256.45	6230.58	4776.97	377.494	248.019	388.472	7345.52	818.869
LOC100642827	561.364	457.481	489.52	277.778	206.619	182.743	331.088	265.089	353.157	531.282	480.453	434.412	191.867	454.647	370.466	360.681	488.806	429.169	381.163	340.235	335.063	297.873	315.119	330.226	570.846	527.483	531.376	194.059	111.508	292.754	565.449	585.945
LOC100642828	202.77	230.738	261.743	181.855	113.79	118.833	138.037	120.04	151.067	227.121	227.214	235.223	78.9453	224.319	257.324	160.858	229.909	209.082	178.076	198.137	173.033	143.939	148.056	146.1	345.512	320.293	347.245	227.552	131.42	266.952	562.478	505.328
LOC100642829	195.778	199.773	197.806	149.88	124.77	70.9003	143.038	90.0302	108.048	162.086	118.111	137.13	53.9626	151.215	130.164	104.907	183.927	124.049	108.046	176.122	132.025	111.952	150.056	118.081	150.223	184.169	178.126	86.6863	47.7891	78.3986	192.114	188.761
LOC100642830	7.99095	6.99206	6.99314	8.99283	5.98895	11.9831	8.00212	3.00101	8.00356	13.0069	29.0274	19.018	1.99861	17.0242	15.0189	2.99735	7.99683	8.00315	11.0047	10.0069	10.0019	8.99617	4.00151	4.00274	39.0579	12.011	46.0325	3.94029	1.99121	2.97716	3.96111	4.91564
LOC100642832	3537.05	3345.89	2985.85	1513.43	1110.64	1438.11	1213.34	1143.46	1339.23	1530.44	1301.73	1420.16	856.488	1376.75	2293.58	2558.64	4473.68	2050.87	1876.16	2698.27	2268.44	1105.89	1307.68	1237.23	1404.66	2061.94	1873.02	3493.77	413.544	1102.44	2461.42	2233.48
LOC100642833	1368.45	1331.49	1294.73	1307.96	981.189	1234.26	887.235	964.323	1262.56	2510.33	2423.29	2323.2	777.461	2598.7	2426.05	1258.89	1760.3	1441.57	1782.76	2595.8	1268.24	766.674	1209.46	1128.77	2470.66	2796.56	2914.06	808.744	203.104	415.81	6363.53	2059.65
LOC100642834	142.838	152.827	239.765	34.9721	29.9447	27.9607	3.0008	10.0034	4.00178	29.0154	17.0161	15.0142	0	13.0185	83.1045	100.911	111.956	75.0296	69.0295	161.111	59.0111	2.99872	9.00339	24.0164	8.01187	21.0192	33.0233	14.7761	9.95607	35.726	55.4556	22.612
LOC100642835	0.998868	0	0.99902	0.999203	2.99447	1.99719	41.0109	17.0057	3.00134	13.0069	32.0302	6.00569	5.99584	1.00143	3.00378	0.999116	0	1.00039	0	2.00138	1.00019	3.9983	4.00151	18.0123	1.00148	2.00183	5.00354	0.985071	0	3.96955	24.757	6.8819
LOC100642836	60.931	63.9274	53.9471	56.9546	36.9319	36.948	19.005	40.0134	36.016	78.0414	203.192	255.242	39.9723	38.0542	174.219	53.9523	124.951	90.0355	163.07	142.098	50.0094	39.983	50.0188	48.0328	41.0609	62.0568	44.0311	19.7014	27.877	128.018	83.1834	1053.91
LOC100642837	851.531	786.091	837.737	419.612	314.427	364.133	483.293	373.787	461.141	610.19	613.042	596.651	347.457	674.907	510.442	565.527	839.259	572.527	434.839	565.965	540.84	397.2	521.744	509.477	629.724	698.957	787.926	459.407	186.335	386.947	533.245	783.136
LOC100642838	1961.78	1968.77	1275.75	308.754	208.615	295.584	245.065	223.075	348.155	381.202	421.398	428.406	122.915	259.369	2860.6	1442.72	2351.07	918.362	691.296	1006.7	1110.21	191.918	260.098	290.198	333.494	387.355	558.395	6486.7	41.8155	18.8554	2285.56	108.144
LOC100642839	36.6178	37.7274	26.6352	54.3901	42.136	65.4503	130.008	116.682	293.405	47.7935	58.9327	75.612	47.7351	37.824	146.107	35.517	41.2953	47.787	42.2318	76.7043	26.4841	135.471	147.804	190.092	48.9516	47.812	40.0203	6.56582	14.3748	40.79	24.3905	31.7292
LOC100642841	0.998868	1.99773	6.99314	21.9825	9.98158	22.9677	5.00133	3.00101	5.00223	27.0143	20.0189	24.0228	1.99861	19.0271	10.0126	4.99558	8.99644	8.00315	21.009	19.0132	8.00151	3.9983	11.0041	8.00547	20.0297	25.0229	49.0347	0	0	5.95433	6.93195	5.89877
LOC100642842	5000.84	4410.74	4488.44	1835.74	1034.42	1345.19	2570.01	2583.28	3174.68	4605.6	4611.94	5352.66	1367.01	5125.46	1997.74	3109.06	4478.76	2905.32	1636.48	2083.52	3036.36	2896.41	3296.62	3128.96	5765.85	6542.56	7028.59	1365.31	184.938	391.119	1161.62	667.694
LOC100642843	0.998868	1.99773	0.99902	1.99841	0	0.998596	1.00027	2.00067	0	2.00106	11.0104	2.0019	2.99792	2.00285	7.00882	5.9947	3.99842	2.00079	8.00343	16.0111	1.00019	0	10.0038	1.00068	3.00445	5.00458	3.00212	0	0.995607	106.185	8.91251	2.94939
LOC100642844	2800.98	2912.42	2524.98	2168.7	1014.17	1510.78	238.081	461.315	215.8	817.133	689.415	281.426	279.478	269.642	6086.05	2073.86	4510.15	1465.88	1232.27	1716.41	2178.28	153.159	303.587	266.465	302.434	461.583	540.386	3875.98	497.642	845.914	14808.1	4930.14
LOC100642845	740.161	623.293	923.095	932.256	582.924	868.778	1146.3	963.323	1028.46	986.523	737.696	891.845	830.424	1082.54	974.226	499.558	698.723	791.312	668.286	779.539	545.103	974.586	1008.38	1085.74	1156.71	1117.02	1196.85	120.179	186.178	339.397	849.659	1563.17
LOC100642846	336.419	305.687	280.752	224.835	146.129	218.51	301.053	327.906	385.848	283.912	268.436	246.643	142.111	272.598	190.354	205.209	308.524	216.564	259.283	369.355	204.301	365.314	314.97	322.447	293.125	320.644	330.909	129.687	40.4115	106.456	183.75	182.011
LOC100642847	6.99208	13.9841	15.9843	41.9665	21.9595	47.9326	102.027	59.0198	285.127	182.097	86.0812	109.103	7.99446	50.0713	11.0139	9.99116	9.99604	8.00315	19.0081	36.0249	8.00151	49.9787	161.061	131.09	236.35	31.0284	291.206	5.91043	5.97364	36.7183	103.979	127.807
LOC100642848	429.917	441.415	378.91	892.432	402.9	1349.53	2022.1	2443.86	2987.4	4366.32	4535.79	3996.73	2219.61	3757.45	1332.17	443.419	549.495	401.571	606.528	1286.01	314.251	2392.96	3888.48	4554.69	2326.07	5777.83	4250.9	108.619	118.85	451.215	1538.98	823.136
LOC100642849	1147.79	1121.17	1086.13	487.969	360.385	308.324	350.63	311.418	399.173	593.26	591.443	602.64	220.375	640.211	376.005	842.061	1255.78	701.864	459.149	450.255	719.405	348.637	346.111	363.481	728.457	683.392	797.944	743.099	182.149	322.779	663.827	712.281
LOC100642850	3884.6	3765.73	5000.1	2827.74	1451.32	1465.94	3095.82	3195.07	3852.71	3359.78	3358.17	3745.55	2692.13	4457.35	2640.32	2470.81	3133.76	2697.06	2336	1913.32	2319.44	2987.73	3576.35	3735.55	4451.6	5722.24	4375.09	1387.97	1025.48	817.727	5772.33	3547.13
LOC100642851	185.317	176.253	286.196	572.707	359.638	788.266	417.048	697.401	483.338	580.899	593.068	360.521	470.776	469.242	430.197	475.588	330.588	240.074	754.248	1189.05	220.101	388.437	555.832	633.654	508.882	579.696	469.854	11.9188	30.1157	83.0506	672	94.9572
LOC100642852	629.953	533.365	663.51	582.755	299.241	370.298	449.749	387.148	402.56	539.02	472.702	430.986	344.867	471.462	432.823	348.969	612.205	601.046	514.442	486.724	395.03	408.631	424.823	401.339	460.805	569.76	544.667	135.962	260.625	663.064	846.889	855.201
LOC100642853	609.31	561.363	713.3	945.246	716.678	718.989	793.21	719.241	836.372	881.468	691.652	649.616	460.681	706.005	1386.74	612.458	889.648	746.294	1100.47	962.666	581.11	775.67	792.298	838.573	751.113	954.874	1046.74	106.388	305.651	4413.15	751.622	702.937
LOC100642854	1005.41	976.188	897.966	305.577	203.062	232.363	206.151	212.816	235.454	244.786	230.247	242.227	120.915	197.069	800.129	584.531	1166.97	613.212	603.922	651.982	666.283	180.756	222.136	204.907	203.739	373.975	279.425	791.122	142.972	737.619	795.304	701.978
LOC100642855	1640.14	1411.4	1105.92	317.747	175.676	188.735	164.043	206.069	222.099	411.218	433.409	399.378	191.867	401.572	301.379	861.238	1741.31	706.278	360.154	445.308	830.157	145.938	242.091	245.168	436.647	515.472	504.357	2887.24	120.468	304.663	998.201	757.992
LOC100642856	1207.93	1123.23	1426.51	1253.26	890.12	910.014	476.606	479.224	495.932	661.143	652.159	546.298	244.263	474.449	919.895	860.113	1467.08	1713.55	1178	867.622	1040.33	455.336	472.893	454.061	651.956	726.942	756.93	151.683	572.442	1270.56	781.061	758.188
LOC100642857	1278.55	1163.68	1323.7	1865.51	1338.53	1330.13	621.165	603.202	773.344	795.422	695.656	612.58	517.641	658.938	1275.6	890.212	1308.48	1341.53	1079.46	1253.87	1009.19	625.734	675.254	669.457	599.889	769.705	806.57	290.596	265.827	673.831	1468.58	1546.46
LOC100642858	472.234	447.459	497.104	1173.62	708.718	888.186	283.011	263.991	284.824	1423.72	1160.05	1451.41	310.762	1757.49	496.406	200.831	423.339	414.256	302.169	349.604	300.255	292.404	639.431	322.506	1329.83	1577.27	1644.51	63.0401	172.808	241.309	1101.52	725.263
LOC100642859	1372.44	1075.78	1050.97	895.286	659.783	560.212	546.145	587.197	644.287	828.44	869.821	801.76	430.701	1079.54	863.086	970.142	1254.5	864.341	642.275	681.471	796.15	546.767	686.258	633.433	1101.63	1113.02	1047.74	527.998	309.634	1080.71	1027.91	837.626
LOC100642860	16.2884	12.1108	13.7846	28.8275	18.7809	31.3152	13.8017	18.8219	18.8239	75.3022	77.6716	77.2904	8.77451	92.5318	23.4707	18.7989	12.5387	15.0584	17.5687	25.4594	16.3099	17.5537	50.1937	20.0836	81.6551	106.714	125.596	2.47129	1.24886	18.6723	50.9292	128.058
LOC100642861	0.956071	3.82428	2.86865	1.24806	1.91078	0.95581	1.91482	8.61728	9.57581	9.57663	18.2031	26.255	0	7.31026	2.87508	6.69416	0.956776	0.957532	3.83026	8.62035	1.91467	4.99409	5.74509	3.83124	6.84021	10.5383	9.57832	1.23041	1.24357	0	11.1322	8.59593
LOC100642862	982.886	902.975	1100.92	571.544	384.291	428.398	615.163	539.181	613.273	536.285	570.538	597.566	441.694	640.912	420.529	585.482	867.656	894.352	649.278	591.409	625.118	608.741	589.222	497.34	641.951	823.754	739.523	413.73	364.392	1120.41	1174.47	968.382
LOC100642863	2196.43	2175.55	1727.38	733.4	519.062	469.297	905.187	997.334	1278.52	1295.57	1154.03	1202.3	541.597	1226.8	908.102	1443.93	2354.02	1326.53	994.446	1209.85	1332.39	863.554	1091.36	1152.68	1383.98	1604.45	1654.06	1533.79	383.326	945.841	1374.66	1188.66
LOC100642864	13.9842	6.99206	4.9951	2464.6	2060.2	2034.03	3.0008	18.006	2.00089	18.0096	34.0321	16.0152	5.99584	15.0214	10.0126	15.9859	21.9913	11.0043	19.0081	37.0256	12.0023	6.99702	6.00226	4.00274	14.0208	7.00641	6.00424	8.86564	1.99121	0.992388	170.328	23.5951
LOC100642865	729.174	658.253	564.446	541.568	350.354	439.382	524.139	473.159	598.266	878.466	867.819	753.714	456.683	827.178	629.792	774.315	964.618	618.244	634.271	900.623	575.108	514.781	692.26	689.471	938.391	1169.07	1046.74	769.341	202.108	460.468	1630	1253.49
LOC100642867	1585.24	1526.52	1858.39	1520.91	1365.2	1250.23	1498.69	1538.49	1753.5	1944.28	1702.64	1738.92	1055.9	1757.81	2301.5	1283.69	1940.97	1625.52	1595.76	2147.23	1358.27	1282.46	1570.91	1863.21	1710.84	1919.68	2151.72	870.044	626.076	3005.06	1484.37	2045.62
LOC100642868	531.398	514.416	516.493	293.766	198.633	185.739	274.073	262.088	335.149	457.243	421.398	519.492	160.888	501.714	407.513	350.69	595.764	381.15	242.104	305.211	357.067	316.865	328.123	367.251	592.879	698.64	656.464	377.282	89.6046	315.579	577.332	461.087
LOC100642870	1425.38	1195.64	1237.79	579.538	404.254	366.485	581.154	586.197	649.289	458.243	333.314	422.4	397.724	446.636	500.63	756.331	1162.54	899.354	533.228	627.434	661.125	563.76	564.212	652.446	449.666	636.583	509.36	641.282	341.493	931.852	505.042	490.581
LOC100642871	298.214	184.862	200.116	1178.22	997.386	487.579	30.4151	9.12516	31.4346	122.069	175.85	54.5838	46.9682	46.6905	386.614	333.705	247.212	181.065	497.164	679.284	146.221	21.2759	57.9861	25.3565	25.3768	98.2227	43.6142	3.99374	2.01823	24.9064	1190.21	19.9293
LOC100642872	763.754	697.279	564.108	194.14	54.0723	186.559	89.0812	124.468	140.969	864.391	403.398	384.445	45.7918	206.036	212.272	617.996	1005.47	340.925	262.456	344.954	424.492	176.813	171.806	107.555	302.874	442.269	446.492	966.165	59.7359	204.281	3653.77	1320.37
LOC100642873	1616.14	1518.27	1679.33	1430.86	938.269	1169.36	973.258	951.305	1172.51	2223.16	2048.91	2345.22	656.53	2332.31	2878.61	1260.88	1697.32	1498.59	2121.91	2283.56	1323.25	816.598	1284.47	1148.79	2297.37	2839.59	3025.14	1112.15	328.55	1565.99	6265.49	14392
LOC100642874	6448.69	5828.38	7275.86	4965.04	2324.71	4005.37	14172.8	12722.3	14491.4	8401.46	6851.46	6988.62	10290.9	8463.05	6451.12	3939.51	5958.64	5194.05	5208.23	6384.42	3763.71	15404.4	12979.9	13357.1	8789.03	11217.3	11021.8	1867.7	1021.49	1846.83	3116.41	2934.64
LOC100642875	769.129	692.214	757.257	286.771	211.61	235.669	237.063	224.075	252.112	242.128	267.252	277.263	165.885	308.439	393.495	469.585	802.682	527.208	389.167	453.314	459.087	220.906	328.123	237.162	336.499	482.442	352.249	359.551	89.6046	272.907	439.684	422.745
LOC100642876	5181.13	4642.73	4932.16	2993.61	2556.28	2069.09	1885.5	2081.7	2242	2821.5	2676.52	3049.89	1496.96	3294.69	3761.73	3252.12	4743.12	3440.36	2756.18	2659.84	2983.56	1822.23	2399.9	2230.52	3157.68	4427.05	3699.62	3324.62	1153.91	5241.79	5626.76	3538.28
LOC100642877	706.578	595.575	782.201	783.316	553.408	565.583	539.039	482.939	631.184	902.25	812.097	799.489	339.114	916.592	606.613	502.605	742.928	671.791	627.421	533.844	504.339	468.199	648.118	599.05	897.5	935.261	1038.65	225.995	210.096	533.608	1606.09	1290.01
LOC100642878	7546.93	7026.16	8256.82	7264.66	6246.44	5941.76	2888.8	3158.1	3551.01	2843.48	2804.95	3097.49	2683.19	3443.88	6227.26	5028.02	9087.41	7179.95	6567.67	6657.5	6403.6	2453.85	3080.74	3300.51	3502.64	4713.6	4107.15	3141.73	1031.88	2065.56	4492.49	4225.89
LOC100642879	377.572	309.649	366.64	338.73	225.584	264.628	400.106	297.1	306.136	604.321	580.548	504.478	358.751	444.633	194.244	213.811	361.857	337.133	248.106	347.24	221.042	266.886	350.132	404.276	411.61	499.457	557.394	86.6863	79.6486	130.995	253.511	299.854
LOC100642880	763.135	706.198	920.098	1057.16	792.538	697.02	403.107	362.121	424.189	542.288	460.434	423.401	344.761	458.653	686.864	435.615	739.707	784.309	652.279	471.326	533.101	449.809	343.129	401.274	477.708	528.484	519.367	149.731	503.777	2633.8	602.089	1324.27
LOC100642881	716.188	677.231	913.104	948.244	690.725	804.868	490.13	495.166	583.26	548.291	447.422	399.378	256.822	426.607	570.718	420.628	679.731	752.296	510.218	467.323	572.108	389.834	523.197	450.308	559.83	548.502	604.427	314.238	326.559	546.806	582.284	706.87
LOC100642882	136.138	118.124	209.465	244.979	203.839	240.733	12.5311	9.00302	15.4823	33.2079	90.9818	61.346	7.45447	23.8923	182.71	143.729	298.907	311.645	238.309	389.2	198.53	16.9928	36.2679	15.0103	41.737	78.1561	50.8387	0	36.8375	35.4069	77.774	20.6457
LOC100642883	597.85	675.698	574.224	142.02	118.892	105.95	153.184	180.747	219.675	290.839	224.098	158.17	169.041	176.319	229.503	716.999	726.281	791.985	841.291	2753.89	532.599	154.079	185.243	187.897	259.358	203.218	254.272	38.3826	147.208	371.308	134.708	171.319
LOC100642884	185.985	163.461	142.686	222.232	188.989	267.196	133.471	162.245	167.808	466.263	521.14	364.296	86.8434	328.776	373.225	230.311	296.744	173.887	283.293	636.724	166.631	117.848	157.328	181.708	386.344	380.995	369.395	81.0247	54.2781	189.905	253.265	293.907
LOC100642885	395.197	356.335	341.645	270.986	164.1	213.713	247.746	253.562	280.753	299.356	266.11	263.726	214.226	324.263	380.714	242.409	335.03	337.316	259.152	301.29	225.641	263.474	262.548	272.169	276.54	367.311	334.712	86.4115	79.7725	142.159	299.277	366.197
LOC100642886	375.913	383.955	470.491	331.713	221.572	163.756	282.066	301.471	319.434	430.262	398.41	480.488	287.8	528.8	341.423	189.103	350.902	378.649	230.088	170.379	278.029	294.883	330.775	314.218	548.869	577.902	605.48	161.101	111.942	195.152	564.76	706.099
LOC100642887	43.9646	42.0368	64.9888	86.5398	40.0741	52.1817	78.7002	52.1594	119.853	232.276	266.327	282.424	27.0445	212.507	115.45	41.3405	74.0534	72.9784	86.9547	137.712	65.8985	85.9823	88.392	92.7253	264.429	233.684	262.912	11.8786	23.211	65.0029	167.202	201.857
LOC100642888	1386.43	1264.56	1252.77	729.418	488.099	490.31	1550.41	1494.5	1830.81	2234.19	2493.35	2511.38	1547.93	2629.74	1502.89	869.231	1342.47	1198.47	991.424	1052.73	1034.2	1586.33	1826.69	1740.19	2955.38	3126.86	3175.24	458.058	175.227	219.318	1033.85	1834.52
LOC100642889	1064.66	1017.96	1112.96	715.62	495.34	513.762	602.846	594.198	628.759	756.892	709.897	730.472	389.546	776.466	983.02	834.865	1251.45	955.59	928.143	1054.04	783.446	573.592	627.983	659.851	829.045	913.5	853.903	398.26	217.588	577.248	1165.74	982.784
LOC100642890	655.258	654.257	577.434	650.481	389.282	460.353	549.146	440.148	593.264	386.205	441.416	413.392	261.818	452.644	780.982	544.518	764.697	639.252	608.26	665.46	467.088	551.765	597.225	574.393	579.859	623.571	584.413	315.223	91.5958	241.15	413.936	424.712
LOC100642891	2755.88	2464.2	2712.34	1347.92	1016.12	681.042	1204.32	1244.42	1454.65	1498.8	1500.42	1712.62	1103.23	1929.75	4147.22	1413.75	2650.95	2346.92	2013.86	1582.09	1927.36	1207.49	1222.46	1304.89	1659.46	2006.84	1656.17	839.281	808.433	4691.02	2848.04	3088.01
LOC100642892	2003.2	1684.96	2057.65	1881.69	1217.49	1886.84	3816.55	3842.49	4625.34	3300.75	3586.99	3582.45	3226.79	4152.97	2140.33	1322.38	1618.81	1732.16	1294.15	981.859	1244.15	3681.5	4219.53	4203.34	3972.49	5760.66	4296.61	708.757	268.969	309.052	1292.82	1251.27
LOC100642893	808.666	758.436	990.747	1332.16	827.02	1026.98	563.808	500.651	595.989	1275.88	1162.2	997.54	455.29	778.999	1385.64	822.781	1314.74	1558.87	1821.31	1983.46	888.912	497.226	646.912	760.599	942.989	1035.12	1302.95	333.182	159.671	228.434	788.533	862.708
LOC100642894	1095.76	952.918	956.062	322.743	265.51	243.657	385.102	360.121	390.174	563.299	641.605	645.612	252.825	651.928	440.554	698.382	1057.58	597.235	462.198	460.318	554.104	378.839	430.162	368.252	675	684.627	743.526	586.118	149.341	292.754	464.441	369.656
LOC100642895	1379.25	1388.42	1615.49	1057.02	975.126	724.017	668.481	599.292	777.551	600.627	550.82	653.054	368.575	707.905	1857.47	982.864	1988.24	1550.53	1163.2	1024.31	1288.56	742.874	736.659	871.651	778.703	744.701	843.916	282.779	251.167	738.658	1466.78	2235.12
LOC100642896	630.596	564.605	560.78	70.2555	47.0807	39.7477	189.774	110.084	186.321	356.962	482.08	492.203	141.806	469.022	111.325	487.116	774.637	278.687	176.622	182.115	342.611	191.456	149.781	134.979	489.889	390.389	460.651	291.091	11.9953	29.4463	138.406	131.583
LOC100642897	895.226	918.323	510.315	86.0085	52.7087	151.593	327.755	265.473	220.8	264.272	145.289	333.834	569.639	90.5053	131.238	576.294	872.984	288.516	75.058	126.812	769.229	177.299	498.459	513.517	118.541	395.929	437.651	264.42	21.838	187.798	135.971	51.3072
LOC100642898	11062	9259.76	7981.94	19.6935	4.50238	18.0174	4.51188	0.617133	0	15.0121	5.31919	7.23697	3.0825	6.77568	232.024	6990.31	9056.77	4201.31	1509.47	2317.55	4950.91	5.77095	2.46864	6.77066	2.25869	11.8531	2.46945	10571.8	2.24544	7.13602	29.0344	2.21729
LOC100642899	73.8537	100.606	102.275	104.096	105.191	62.1713	63.7168	58.0319	67.1423	412.105	299.983	206.197	52.0533	252.14	117.6	69.9833	148.439	115.68	104.183	141.724	75.0891	59.5664	119.662	75.4872	230.116	279.742	379.635	52.6643	57.7576	93.584	555.249	296.876
LOC100642900	276.686	318.638	275.73	88.9291	67.8748	68.9031	130.034	96.0322	121.054	115.061	135.127	136.129	82.9425	149.212	194.244	169.85	313.876	191.075	137.059	139.096	165.031	114.951	132.05	113.077	133.197	210.192	140.099	167.462	37.8331	141.911	246.579	248.732
LOC100642901	2645	2536.12	3320.74	4471.43	4172.3	3390.23	1643.44	1485.5	1654.74	1623.86	1072.01	710.673	743.484	934.33	3452.34	1742.46	2794.89	3554.4	2604.11	1319.91	2168.41	1626.31	1551.58	1439.98	1068.58	1122.03	1082.77	157.611	1968.31	11330.1	1063.56	2026.23
LOC100642902	313.304	242.615	329.48	844.347	536.795	384.326	524.452	498.472	2116.09	1836.46	1051.34	1756.7	92.8667	1364.85	657.897	220.821	479.551	231.031	182.127	226.834	273.498	429.507	1030.58	1003.35	3507.9	1342.46	4239.54	469.223	133.922	890.081	182.674	164.492
LOC100642903	8664.18	7233.79	14382.9	74360.7	44154.5	58505.7	19864.3	17313.8	19197.5	63530.7	14048.3	5487.2	16620.5	6824.72	20916.3	8070.86	6731.33	12379.9	13442.8	5569.85	7127.34	22360.5	15337.8	16037	9756.46	11568.6	10949.7	106.388	10395.1	40589.6	284.21	2346.73
LOC100642904	243.724	194.779	208.795	233.813	124.77	180.746	99.0263	138.046	162.072	248.132	274.259	304.288	83.9418	290.413	233.293	149.867	211.916	173.068	158.068	173.12	139.026	114.951	132.05	154.105	287.426	366.335	300.212	241.343	68.6969	178.63	780.34	547.603
LOC100642905	372.984	247.846	212.951	34.7046	15.0582	47.6474	127.726	114.558	134.429	87.8455	78.6042	69.9894	49.8422	76.924	18.3123	293.296	510.866	146.476	148.462	178.639	265.415	161.107	187.981	153.658	72.08	169.314	97.7834	427.221	2.98682	7.01651	47.6076	7.89193
LOC100642906	16749	16349.4	13262	361.711	286.471	620.128	601.159	611.205	550.245	741.393	331.313	354.336	243.831	330.47	413.52	8553.43	20685.8	6419.53	2222.95	1141.79	8683.64	253.892	416.157	481.329	368.546	269.246	602.426	20518.1	37.8331	163.744	346.598	202.525
LOC100642907	357.534	358.46	443.118	452.752	312.187	431.646	256.064	218.201	312.107	654.072	767.326	881.74	161.765	670.967	732.678	366.614	438.495	373.473	497.022	656.958	327.982	188.777	282.893	261.345	574.604	721.567	843.838	169.546	112.614	696.863	3828.43	1327.58
LOC100642909	34.9604	17.9796	25.9745	13.9888	16.9687	27.9607	25.0066	39.0131	41.0182	59.0313	167.158	195.185	21.9848	21.0299	60.0756	23.9788	53.9786	28.011	26.0111	44.0305	32.006	25.9889	50.0188	53.0362	49.0727	58.0531	87.0615	22.6566	8.96046	52.5965	110.911	170.081
LOC100642910	1688.1	1725.35	1916.91	1334.65	1204.86	948.486	888.453	687.93	1017.57	1507.62	1298.22	1424.7	710.05	1449.33	2225.8	1000.61	1832.74	1617.69	1221.39	1129.71	1305.47	965.853	1065.61	1015.41	1741.78	1823.16	2151.63	742.891	702.326	2288.01	2571.95	2198.14
LOC100642911	1145.7	1115.73	918.1	686.452	415.234	426.4	304.081	265.089	325.145	544.289	600.567	544.516	219.848	601.857	582.733	677.401	1132.55	719.283	573.245	549.38	660.124	269.885	332.125	314.215	634.941	753.69	687.486	944.684	233.968	484.285	1161.6	720.633
LOC100642912	3882.98	3337.51	4551.17	4423.83	3128.42	4363.83	5699.44	4684.63	4708.87	2337.46	2650.61	2523.95	4868.52	4113.85	10949.2	3461.76	5402.63	4843.57	7234.47	6517.58	3657.71	4647.59	4746.13	5332.58	2853.31	5077.55	2820.21	308.915	453.95	2044.97	4079.96	4954.65
LOC100642913	5502.61	4587.74	5508.29	3930.92	3924.14	2863.83	3226.56	2815	3103.96	2664.83	2366.8	2778.18	2466.75	3166.41	3659.87	4120.25	5350.99	5244.25	4587.84	4418.21	4857.19	2645.76	3020.68	3029.09	2612.82	2944.15	3170.18	1083.47	262.349	444.128	8898.34	7963.83
LOC100642914	324.722	297.364	332.776	684.066	476.6	490.602	329.936	306.343	474.833	1043.46	949.113	890.263	229.691	802.394	760.619	302.884	560.543	412.665	470.658	560.781	310.225	274.575	350.705	441.874	1043.13	888.467	1162.1	120.414	161.141	342.52	1479.19	1247.55
LOC100642915	11105.4	15567.1	21084	11394.8	12193.2	7844.97	5.00133	0	3.00134	6.60527	9.0085	4.57764	16.5236	9.7283	2234.04	17771.8	7667.56	12236.3	26222.9	27616.4	15010.2	4.36766	9.18208	2.00137	6.25335	3.00275	6.40624	0	0	6.94671	16.8347	97.3298
LOC100642916	12.9853	13.9841	6.99314	1.99841	2.99447	0	20.0053	14.0047	15.0067	22.0117	22.0208	20.019	7.99446	23.0328	3.00378	3.99646	7.99683	11.0043	4.00171	6.00415	8.00151	13.994	20.0075	18.0123	29.043	40.0367	58.041	26.5969	0.995607	1.98478	10.8931	0.983129
LOC100642917	875.343	864.279	962.372	1017.99	741.642	679.795	731.542	628.095	815.663	1302.41	1279.52	1338.82	632.784	1456.34	1358.25	622.579	1037.58	847.305	864.809	918.198	799.45	585.763	868.562	868.201	1495.96	1741.56	1777.29	190.516	228.079	496.595	2123.82	2740.62
LOC100642918	520.41	488.446	435.573	107.914	80.8508	104.853	151.04	119.04	158.07	297.158	205.194	249.236	105.927	221.315	242.305	413.634	598.763	292.115	238.102	323.224	304.057	154.934	163.061	158.108	237.352	289.265	336.238	449.193	83.631	271.914	310.948	368.673
LOC100642919	65.9253	54.9376	52.9481	31.9745	33.9374	60.9143	11.0029	4.00134	10.0045	13.0069	4.00378	5.00474	3.99723	5.00713	72.0907	62.9443	72.9711	74.0292	90.0385	97.0672	65.0123	6.99702	13.0049	8.00547	7.01039	4.00367	12.0085	0.985071	30.8638	64.5052	4.95139	15.7301
LOC100642920	1388.45	1333.73	2034.06	1405.99	1174.73	982.345	951.715	870.442	1011.31	1122.68	1088.76	1018.95	849.351	1259.63	2258.08	828.89	1563.74	2037.34	1279.22	920.999	1199.07	867.019	846.615	872.446	1185.02	1240.81	1329.52	247.36	982.131	3766.64	1309.84	1246.98
LOC100642921	1415.4	1394.42	1770.26	3218.43	2953.55	1448.96	855.227	618.207	629.28	3822.03	6164.82	7233.85	457.683	9034.86	2739.45	1386.77	2428.04	2228.88	5210.23	6342.39	1429.27	698.703	950.358	459.314	11575.2	5535.07	8627.1	2.95521	1456.57	2393.64	661.506	457.155
LOC100642922	486.449	677.231	418.589	72.9418	49.9079	88.875	22.0058	15.005	42.0187	224.119	413.39	691.655	2.99792	820.168	33.0416	262.767	472.813	103.041	90.0385	124.086	332.063	22.9902	40.0151	34.0233	2565.8	381.349	1635.16	810.714	3.98243	15.8782	982.356	6.8819
LOC100642923	8.98981	13.9841	8.99118	24.9801	7.98527	30.9565	7.00186	13.0044	13.0058	63.0334	121.114	113.107	5.99584	14.02	28.0353	10.9903	18.9925	9.00355	14.006	29.0201	13.0025	5.99745	12.0045	28.0191	26.0386	31.0284	32.0226	11.8209	17.9209	18.8554	128.736	45.2239
LOC100642924	274.689	252.713	221.782	143.885	150.722	103.854	11.0029	20.0067	21.0093	42.0223	169.16	219.208	37.9737	7.00998	450.567	221.804	247.902	292.115	382.164	392.271	198.037	17.9923	9.00339	26.0178	8.01187	11.0101	11.0078	8.86564	120.468	151.835	348.578	87.4985
LOC100642926	122.861	136.845	151.851	201.839	127.764	179.747	159.042	115.039	171.076	321.17	355.335	283.268	97.9321	296.422	178.224	146.87	173.931	137.054	158.068	208.144	109.021	134.943	178.067	186.127	349.518	337.309	389.275	40.3879	39.8243	92.2921	219.842	216.288
LOC100642927	327.902	292.774	302.588	120.26	83.5903	100.551	202.436	252.315	310.192	323.186	337.29	337.292	105.604	337.453	166.702	276.072	378.694	185.507	151.603	267.37	206.771	214.315	240.358	255.396	379.407	369.213	443.961	163.025	16.2288	39.5748	145.128	143.1
LOC100642928	242.725	217.753	215.788	147.882	86.8398	107.848	205.054	161.054	168.075	224.119	188.178	138.131	84.9411	195.278	193.243	127.887	223.911	182.072	132.057	138.096	135.025	161.931	178.067	152.104	227.337	250.229	234.166	85.7012	32.855	64.5052	132.697	248.732
LOC100642929	1304.52	1255.57	1706.33	1787.57	1291.62	1133.41	869.23	981.329	1216.54	1444.77	1502.42	1608.52	726.496	1460.08	1563.97	994.12	1660.34	1397.55	1195.51	1277.88	1245.23	731.689	1223.46	1332.91	1570.33	2060.89	1785.26	913.161	427.115	1569.96	3850.2	2768.49
LOC100642930	469.468	538.389	635.377	842.328	349.355	671.056	763.202	620.208	829.369	2186.16	1716.62	2437.31	889.383	1920.73	2084.62	546.516	1088.57	1000.39	1127.48	1872.3	601.113	424.819	563.212	806.551	1159.72	1421.3	2414.71	10.8358	135.403	320.541	440.674	113.06
LOC100642931	5009.32	4789.56	5326.78	17752.8	14434.4	16151.3	8333.21	9201.08	10004.5	1524.81	1183.12	1155.09	2755.09	1696.41	11763.8	3980.48	5488.83	6173.43	4715.02	2887	4333.82	6776.12	6998.63	8361.71	1504.23	2855.61	1232.87	1940.59	2188.34	37428.9	2867.85	1915.13
LOC100642932	437.504	500.432	672.341	1212.03	737.639	1278.2	1489.39	1595.53	1341.6	3736.98	2809.65	2177.06	463.678	1880.68	405.51	373.669	542.785	436.172	476.204	385.267	474.089	655.721	1465.55	2154.47	2434.61	2432.23	3026.14	5.91043	86.6178	130.003	367.393	785.52
LOC100642933	155.771	169.805	141.871	297.775	173.693	265.646	248.089	210.052	229.131	591.237	627.407	535.405	155.968	304.384	204.188	138.83	206.002	192.131	153.045	287.134	133.064	171.869	218.117	255.088	361.639	396.327	462.432	45.3165	94.5764	48.6224	377.399	335.315
LOC100642934	564.561	525.56	609.13	1027.88	650.22	668.687	451.64	448.862	559.891	662.955	488.327	491.127	179.601	597.986	821.599	398.048	575.705	488.058	636.315	837.252	381.698	343.099	443.3	412.661	830.183	742.963	931.149	863.337	318.062	1641.32	1807.91	1198.69
LOC100642935	581.259	593.992	623.312	403.174	288.43	279.546	401.153	464.597	488.134	539.628	542.679	555.717	246.811	537.186	1089.28	430.192	643.848	445.503	439.08	439.81	366.862	376.88	481.057	469.421	680.851	686.461	719.971	411.074	381.336	8628.53	599.079	473.664
LOC100642936	7573.22	7504.67	10498	18120.4	15804.3	12427	37.6609	54.1078	65.2956	9.19268	14.2573	5.16159	179.935	18.6203	8769.38	10168.6	12179.3	15381.5	27674	12538.7	9199.11	73.1007	24.9878	63.0325	9.31163	49.2561	3.02692	7.88057	1068.29	3444.13	5855.75	2101.07
LOC100642937	1066.49	892.385	1416.52	2268.87	2163.61	1421.46	165.637	129.382	214.681	553.129	375.074	431.367	54.8331	188.398	2325.84	1221.66	2289.39	1876.52	4010.92	3530.05	1073.85	218.514	204.864	105.895	190.66	511.992	487.792	3.25641	778.489	4217.23	25.8202	30.9384
LOC100642938	11.1007	6.34323	6.34421	9.51805	4.75405	3.17076	3.57408	46.0561	17.4715	123.899	222.7	251.224	34.9032	373.62	3.17921	3.17241	9.52188	9.5294	9.52972	6.35483	17.467	30.1517	25.4113	15.0174	480.169	177.975	263.729	7.81953	3.16127	6.38268	2.12304	0.70257
LOC100642939	618.299	555.37	701.312	868.307	818.49	608.145	638.169	628.211	586.261	600.319	559.528	480.455	469.674	546.778	691.87	396.649	660.738	737.291	469.201	450.312	494.093	626.733	682.257	558.382	615.913	795.728	586.415	87.6714	433.089	657.953	551.585	289.04
LOC100642940	3564.11	2579.68	2586.22	3038.63	1912.71	1959.59	1239.8	1652.3	1560.34	1410.49	1171.37	1113.6	781.195	1278.67	2212.94	1952.75	3443	2995.68	2077.99	2992.58	2151.06	1225.21	1294.49	1665.99	1176.64	1605.33	1651.55	2243.41	2846.71	5431.59	4976.5	4406.8
LOC100642941	3184.39	2819.8	3189.87	1638.69	1203.78	1472.93	1727.46	1650.55	1892.84	2032.08	1888.78	1932.83	1351.06	2336.33	1855.33	1929.29	2789.9	2306.91	1824.78	1893.31	1795.34	1806.23	1856.7	1856.27	2359.5	2630.41	2382.68	1067.82	302.665	708.565	2345.97	2434.23
LOC100642942	18.9785	14.983	20.9794	25.9793	15.9705	32.9537	39.0103	40.0134	79.0352	87.0462	94.0888	109.103	16.9882	93.1326	109.137	25.977	30.9877	18.0071	69.0295	223.154	19.0036	45.9804	37.0139	48.0328	86.1276	94.0861	121.086	5.91043	6.96925	14.8858	73.2806	52.1058
LOC100642943	415.529	394.552	447.561	233.813	181.665	203.713	225.06	206.069	242.108	477.253	490.463	473.449	191.867	499.711	275.346	340.699	446.823	339.134	302.129	313.217	301.057	220.906	262.099	226.155	458.68	465.426	540.382	204.895	50.776	127.026	474.343	484.683
LOC100642944	628.288	540.387	630.382	664.47	544.994	463.348	385.102	335.112	383.17	458.243	496.468	449.426	245.83	514.733	530.668	400.646	631.75	574.226	475.203	452.313	405.076	370.842	391.147	332.227	469.696	614.563	585.414	228.537	210.073	913.989	624.866	580.046
LOC100642945	93.8936	88.8991	56.9442	130.896	75.86	185.739	19.005	39.0131	44.0196	133.071	99.0935	107.101	20.9854	73.1041	155.195	129.885	204.919	56.0221	180.077	412.285	79.0149	42.9817	63.0237	58.0397	122.181	93.0852	166.117	132.985	11.9473	36.7183	220.832	459.121
LOC100642946	3664.43	3316.48	3086.35	1898.38	1298.63	1112.67	1196.31	1142.47	1405.69	1481.07	1411.29	1400.93	933.286	1626.59	1927.61	2322.03	3897	2141.64	1687.77	1513.42	2022.85	1104.08	1437.47	1334.52	1644.11	1927.33	1805.8	2073.1	415.448	1370.76	1513.41	1656.2
LOC100642947	38.9559	23.9728	46.954	31.9745	14.9724	11.9831	53.0141	26.0087	39.0174	64.034	74.0699	80.0759	32.9771	55.0784	22.0277	13.9876	23.9905	18.0071	25.0107	25.0173	30.0057	17.9923	26.0098	24.0164	47.0698	44.0403	66.0467	6.8955	5.97364	7.9391	23.7667	2203.19
LOC100642948	0.998868	0	4.9951	1.99841	0.998158	0	7.00186	9.00302	4.00178	3.00159	2.00189	4.00379	2.99792	2.00285	4.00504	0	0.999604	1.00039	1.00043	2.00138	1.00019	1.99915	3.00113	4.00274	4.00594	5.00458	6.00424	0	0	0	2.97084	1.96626
LOC100642949	1011.21	972.639	1102.44	1093.73	755.545	1197.11	1070.36	872.308	1033.51	2137.89	1526.31	1509.4	509.653	1302.02	1993.7	990.08	1440.59	1013.57	1673.51	2400.94	968.898	755.583	1008.06	1045.57	2179.81	1761.37	2858.35	319.731	152.775	530.83	2868.34	3154.35
LOC100642950	989.878	863.02	822.194	206.835	110.796	188.735	174.046	210.07	246.109	363.193	296.279	254.241	77.9459	189.269	194.244	659.417	936.629	430.169	243.104	279.193	427.081	214.909	197.074	168.115	253.376	195.179	242.171	336.894	58.7408	104.201	166.367	167.132
LOC100642951	1.00403	2.00806	3.01255	6.0262	6.0199	8.03005	4.02174	3.01651	1.00562	25.5105	12.0734	19.1163	1.00447	4.91025	5.03217	0	6.02862	7.03895	6.8675	8.04691	0.980836	0	3.01664	1.00586	23.5706	14.0852	26.1528	0.990162	1.00075	5.9851	6.79783	0
LOC100642952	0.783099	3.84716	5.13034	95.3429	56.604	906.72	13574.6	6607.84	543.288	2986.89	607.571	181.201	6.7188	11.5711	0.785039	4.69965	11.9061	3.13719	6.12335	4.35634	1.56824	926.846	2546.16	5379.35	27.2718	17.4561	1195.63	0.772251	2.55641	1.55605	111.971	61.7507
LOC100642953	300.685	311.498	283.297	153.101	123.014	129.204	194.392	164.003	230.098	370.971	355.848	390.799	170.645	455.725	234.999	165.933	265.817	223.866	155.571	202.814	175.592	178.398	213.259	231.171	485.541	531.334	492.677	121.465	45.5708	94.29	272.508	271.184
LOC100642954	382.567	433.508	561.449	1935.46	1427.37	1690.62	54.0143	50.0168	66.0294	347.184	126.119	117.111	11.9917	87.124	904.137	453.599	523.793	648.255	1110.48	994.688	416.078	57.9753	78.0294	108.074	101.15	127.116	177.125	28.5671	487.847	1201.78	1946.89	163.199
LOC100642957	672.761	670.476	816.941	1483.47	1324.08	1118.13	1592.46	1637.13	1653.22	1042.39	609.36	608.265	649.957	492.472	948.021	616.35	953.199	794.733	1028.91	1277.53	631.286	1008.99	1324.49	1566.66	440.321	793.418	775.56	38.4393	82.9904	311.938	1170.24	1015.6
LOC100642958	1041.31	955.298	1228.01	944.123	1030.86	1451.28	488.941	887.984	670.321	426.413	618.074	462.775	444.044	576.225	1244.22	997.957	1743.98	1935.62	1918.34	1321.16	1510.86	713.852	1502.18	817.194	944.061	1293.59	655.608	44.4058	1470.48	610.821	5155.36	992.042
LOC100642959	4538.6	4443.97	3059.54	781.508	690.455	717.952	821.955	700.281	1173.06	1198.21	1280.12	1373.22	539.812	1321.17	1314.28	2435.12	4212.05	1751.76	1144.26	1734.7	2191.67	594.063	995.703	1043.59	1303.59	1416.91	2057.41	4641.62	304.846	514.767	1945.06	1073.88
LOC100642961	60.931	45.9478	62.9383	125.9	84.8434	84.8806	33.0088	33.0111	46.0205	127.067	163.154	138.131	24.9827	51.0727	105.132	52.9531	125.95	101.04	84.036	93.0644	60.0113	45.9804	53.02	63.0431	71.1054	91.0834	109.077	29.5521	29.8682	39.6955	101.999	93.3972
LOC100642962	465.432	446.659	530.699	356.46	280.602	277.482	284.262	210.161	248.443	351.679	372.874	319.485	230.163	352.996	434.578	307.901	536.738	483.607	357.754	365.729	343.354	264.258	262.466	316.004	363.517	458.812	449.669	165.544	134.503	376.924	518.141	522.675
LOC100642963	131.051	127.836	178.158	250.032	196.98	180.855	12.8297	3.80948	19.5492	54.3971	107.783	49.2793	10.028	36.3646	143.439	100.369	250.607	318.603	99.0304	203.282	175.403	20.8469	55.2415	12.9109	75.6163	178.24	239.561	1.39297	40.2535	19.1999	57.7858	16.6827
LOC100642965	40.3385	57.1137	58.8748	105.316	83.21	150.49	882.162	544.548	596.828	1032.54	1126.96	1173.8	157.334	773.557	398.466	60.0367	94.2221	61.291	153.587	123.796	79.5999	467.211	680.46	959.678	1171.07	1069.87	1797.67	6.25613	15.8192	435.81	689.018	342.626
LOC100642966	411.754	437.476	368.498	232.082	165.874	181.076	147.957	125.252	130.606	228.058	196.565	176.707	97.7726	169.706	163.444	308.147	423.912	220.021	180.652	200.435	230.481	161.41	155.504	144.937	216.054	201.798	230.566	164.275	48.2723	133.078	131.1	124.965
LOC100642967	603.738	565.002	925.305	1362.32	841.865	1113.67	299.178	354.918	475.422	879.491	861.205	1014.59	183.604	826.897	1133.89	783.136	813.166	1044.15	1786.12	1164.65	843.042	356.138	579.426	483.047	981.368	1333.61	1069.26	258.149	229.054	1046.23	3232.49	814.419
LOC100642968	22.4921	22.5429	23.5727	1182.88	582.598	956.301	13.5141	5.73387	6.75829	161.196	163.224	238.39	35.5231	148.194	51.499	24.6848	20.9581	14.5427	29.1877	32.0601	19.1436	11.254	32.6628	16.823	119.702	60.1561	164.744	13.3089	16.1273	80.9952	102.071	77.4591
LOC100642969	349.855	387.845	424.772	398.936	241.395	248.107	302.562	285.253	429.23	603.321	607.033	567.631	179.897	508.458	586.755	356.212	518.567	335.37	407.795	555.858	349.231	220.999	428.194	407.504	618.574	706.512	685.183	542.833	216.289	647.866	1615.83	1240.91
LOC100642970	758.962	716.142	988.773	1437.88	1062.26	1288.34	699.339	759.875	1135.71	4526.14	2747.13	3537.61	340.776	3834.45	2138.16	738.772	1076.6	855.126	1089.13	1504.47	832.754	615.159	1057.13	1098.99	5036.76	3912.64	6692.18	315.049	267.813	2080.6	1560.59	967.244
LOC100642972	1211.56	1241.93	1386.53	1743.76	1127.22	907.968	605.323	614.103	664.354	2832.28	1826.38	1972.14	381.837	1608.08	1625.18	1270.64	1744.67	1381.81	1524.35	1751.09	1254.26	664.896	763.493	819.341	1974.74	2116.69	2669.91	207.773	176.27	1173.47	1364.75	778.71
LOC100642973	1.99774	0	0.99902	10.9912	3.99263	69.9017	29356.8	14517.9	1216.54	18314.7	12933.2	2075.97	10.9924	21.0299	4.00504	0	6.99723	5.00197	8.00343	11.0076	0	2017.14	7515.83	18243.5	141.209	81.0742	27255.3	2.95521	0.995607	1.98478	7.92223	14.7469
LOC100642975	314.836	267.424	318.303	216.813	142.919	145.152	179.705	148.758	180.002	129.441	126.748	147.844	125.153	195.912	188.771	264.497	359.608	221.92	220.084	155.409	235.541	147.334	190.789	183.835	171.099	242.939	194.588	174.4	46.5044	96.7555	196.291	241.43
LOC100642976	1751.78	1678.02	1945.99	2859.34	1955.31	1984.38	1325.89	1327.54	1546.73	2132.21	1904.29	1820.94	952.532	1798.78	2069.09	1588.36	2137.58	1962.69	1808.89	2186.24	1553.57	1126.27	1511.65	1631.48	1825.52	2394.97	2053.24	1167.02	813.156	3117.85	3870.45	2952.94
LOC100642977	1083.77	915.96	1043.98	702.44	542.998	572.195	966.256	973.326	1119.5	1008.54	1087.03	1090.03	688.522	1358.93	846.064	610.46	1044.59	871.343	781.334	807.559	708.134	816.653	1021.38	994.68	1235.83	1436.31	1194.84	546.715	227.994	447.567	1701.3	1492.39
LOC100642978	10.9876	2.9966	11.9882	724.851	658.784	421.512	1.00027	3.00101	2.00089	24.0127	61.0576	45.0427	1.99861	2.00285	3.00378	7.99293	7.99683	6.00237	5.00214	15.0104	10.0019	4.99787	0	4.00274	1.00148	2.00183	2.00141	5.91043	2.98682	3.96955	31.6889	25.5613
LOC100642979	1492.07	1380.05	1796.23	1379.49	955.019	917.207	1184.22	1256.63	1309.81	975.752	888.525	891.605	1060.9	1028.65	1280.73	1012.74	1438.59	1407.78	1234.53	1304.18	1145.34	1145.85	1385.83	1377.54	1024.7	1635.83	1116.36	437.419	304.074	485.839	1604.61	1723.39
LOC100642980	737.204	772.127	1905.23	4827.4	3141.14	2632.43	1274.37	593.214	1087.54	2046.96	1834.8	2577.4	1641.85	1973.82	4471.5	586.513	820.573	1296.58	1764.85	1527.14	785.182	508.81	784.156	674.474	670.029	2724.36	2330.76	13.7881	1842.91	8243.96	1325.07	617.289
LOC100642981	103.52	106.609	99.1052	37.1772	36.6938	41.8574	20.8701	23.1363	24.1449	83.9198	52.3401	64.9833	13.0636	42.7837	21.0636	84.2203	120.033	75.0922	34.9423	74.5897	58.6313	31.7802	26.1552	32.9532	71.1176	83.9402	124.122	73.0684	2.00235	4.98968	8.85505	9.88625
LOC100642982	599.321	573.349	792.223	67.9458	57.8932	84.8806	3.0008	5.00168	8.00356	56.0297	34.0321	37.0351	3.99723	37.0527	143.18	576.49	1020.6	678.267	438.188	275.19	802.151	11.9949	6.00226	9.00615	41.0609	70.0641	73.0516	671.819	2.98682	9.92388	14.8542	0
LOC100642983	20404.6	18380.4	11960.8	1079.51	797.171	943.914	1484.69	1709.65	1842.66	1372.67	1163.21	1002.33	1753.25	1682.65	2894.66	17473.5	23845.7	9683.61	5038.59	8216.92	12726	1711.5	1830.56	2136.75	1282.51	2109.75	1788.4	23348	333.43	336.864	3702.61	3132.93
LOC100642984	604.315	536.391	523.487	388.69	282.479	319.551	278.074	204.068	279.124	620.329	471.445	498.472	249.827	541.771	359.452	451.6	653.741	417.164	298.128	300.208	351.066	248.894	313.118	241.165	527.782	598.548	606.429	256.119	81.6398	155.805	469.392	473.868
LOC100642985	305.654	293.667	312.693	541.568	194.641	287.596	399.106	393.132	629.28	497.264	321.303	469.445	210.854	299.426	282.355	263.767	479.81	419.165	317.136	338.234	344.065	306.869	496.187	584.399	306.454	546.5	541.383	172.388	149.341	389.016	348.578	371.623
LOC100642986	1100.75	1028.83	910.107	394.685	245.547	269.621	511.136	557.187	679.302	693.368	723.683	802.761	348.758	816.162	420.529	698.382	1139.55	624.246	433.185	508.352	620.117	596.746	668.251	629.43	931.38	1049.96	1135.8	881.639	145.359	277.869	471.373	536.788
LOC100642987	662.415	550.626	876.172	2135.22	1418.67	2218.79	622.985	587.096	775.176	901.243	721.497	562.52	539.522	1015.32	2515.66	868.742	1033.08	1069.71	1795.96	2343.58	921.575	531.935	687.19	825.575	990.506	883.653	1055.02	63.492	183.177	622.003	1549.1	791.6
LOC100642988	1883	1424.63	1249.28	318.935	190.649	360.376	115.019	59.0265	183.556	182.126	113.743	123.792	42.2729	121.926	426.454	1058.74	1288.12	601.441	497.584	627.275	638.128	130.697	81.199	182.457	174.77	160.842	322.578	567.298	31.4986	29.3848	376.197	1568.15
LOC100642989	590.331	574.348	668.345	622.503	461.149	475.331	422.112	411.138	461.205	642.341	571.539	592.561	304.789	569.811	712.897	469.585	608.759	548.216	523.224	632.438	453.085	369.843	499.188	448.306	673.999	736.674	715.506	348.715	165.271	399.932	1197.25	752.094
LOC100642990	4.47446	0.568108	5.96685	1.49199	2.98085	2.98216	1.49357	4.48103	0	4.48191	11.5451	5.97837	0.568359	2.99061	10.4654	8.95114	1.70558	11.9501	5.97526	2.98842	4.48037	2.98508	0	0	2.99079	4.48363	2.98847	11.3621	10.4063	32.6094	251.448	305.343
LOC100642991	3693.31	3832.53	3956.57	3838.44	2006.73	3032.18	1943.46	3064.45	3851.41	5455.18	5304.93	6246.66	1211.67	5326.29	4128.52	3586.8	5565.2	3227.95	3328.16	4868.91	3433.14	2016.54	3857.74	4184.85	6803.01	8224.22	7170.9	4807.63	1007.22	4020.88	12280	6624.02
LOC100642992	269.694	194.779	164.838	195.844	142.737	124.824	193.051	186.062	216.096	449.238	424.4	425.403	139.903	391.557	151.19	181.839	181.928	130.051	150.064	163.113	134.025	154.934	195.073	178.122	394.585	382.35	457.323	82.746	49.7803	76.4139	446.616	338.196
LOC100642993	1.99774	1.99773	6.99314	5.99522	1.99632	3.99438	1307.35	1037.35	2371.05	918.487	1472.39	2677.54	1041.28	1722.45	2.00252	0.999116	3.99842	4.00158	2.00086	2.00138	1.00019	1674.29	1946.73	2010.37	1965.91	5292.85	5143.64	0	0	0.992388	10.8931	10.8144
LOC100642994	570.354	524.405	598.413	425.66	252.534	274.614	317.084	304.102	355.158	522.277	542.512	599.568	415.712	724.031	287.362	266.764	422.833	486.192	262.112	237.164	356.067	277.882	337.127	299.204	675	703.644	819.579	203.215	77.6573	118.045	653.884	704.657
LOC100642995	2363.32	2218.48	2507.54	4336.54	2027.26	1789.48	1957.52	2320.78	2763.23	1181.63	1035.98	968.918	1666.84	1149.64	1595.01	1710.49	2145.15	2297.91	2617.12	2592.79	1630.31	1786.24	1926.73	2123.45	1186.76	2266.07	1304.92	704.326	432.093	993.38	3106.5	3736.87
LOC100642996	537.391	503.429	610.401	583.534	405.252	353.503	649.172	590.198	647.288	413.219	387.365	371.352	479.667	440.627	273.344	269.761	438.826	478.188	295.126	311.215	344.065	586.75	621.234	673.46	478.709	737.675	540.382	96.537	87.6134	63.5128	297.084	463.054
LOC100642997	325.121	307.727	270.609	201.384	129.186	176.409	82.3753	125.474	168.579	260.956	308.007	293.15	94.6635	308.143	263.059	211.244	355.847	225.471	173.719	192.614	205.567	93.5782	168.954	163.672	361.527	438.028	325.31	566.791	128.316	339.027	953.743	734.584
LOC100642998	1063.63	966.56	1005.92	567.458	489.991	432.627	560.136	484.45	583.606	1045.74	823.587	667.757	259.304	659.454	533.678	888.159	1032.33	706.933	460.246	503.422	594.079	485.103	578.989	543.05	807.505	869.913	931.451	446.094	220.996	457.905	507.997	611.631
LOC100642999	124.941	143.314	152.525	115.793	68.6029	80.8221	75.4374	114.084	149.062	144.838	114.231	171.231	88.2324	147.366	149.183	102.918	159.388	152.734	84.6509	121.488	106.708	104.804	119.609	145.416	175.007	246.712	161.986	87.7193	52.3854	158.57	318.541	219.233
LOC100643000	11.9864	8.9898	8.99118	19.9841	14.9724	23.9663	20.0053	25.0084	48.0214	85.0451	38.0359	19.018	7.99446	18.0257	24.0302	9.99116	16.9933	19.0075	34.0146	39.027	13.0025	17.9923	53.02	39.0267	27.0401	21.0192	35.0248	0.985071	18.9165	62.5204	15.8445	12.7807
LOC100643001	218.885	251.046	215.833	103.04	76.003	74.7296	133.363	136.089	178.086	233.847	241.638	279.283	109.096	262.998	203.201	171.469	264.369	164.76	162.062	203.769	134.911	129.491	174.275	204.54	258.695	325.476	279.63	182.617	59.4802	160.269	374.644	438.612
LOC100643003	3219.43	3385.55	2706.02	1674.25	1702.61	2237.07	1219.68	1064.81	1379.44	1492.28	1380.84	1480.1	815.714	1908.84	1853.78	2379.41	4071.96	3089.43	2436.32	2886.18	2296.47	1150.56	1207.49	1122.5	1742.57	2185.15	2224.05	1274.83	224.295	653.724	3795.47	830.489
LOC100643004	245.807	259.141	487.538	840.112	543.29	827.917	721.942	535.952	631.917	1348.09	726.106	872.714	105.369	744.571	389.643	171.648	281.762	402.19	302.606	330.613	261.153	439.705	547.232	1039.45	1017.31	658.856	2324.67	3.95685	100.338	313.383	1304.98	552.13
LOC100643005	454.485	443.497	552.458	258.794	167.691	234.67	311.082	256.086	277.123	398.211	402.38	404.383	259.82	454.647	415.523	282.75	509.798	445.175	324.139	356.246	302.057	307.869	309.116	286.196	471.699	504.462	478.338	158.597	146.354	270.922	449.587	657.713
LOC100643006	218.752	208.763	210.793	263.79	180.667	179.747	174.046	157.053	222.099	267.142	297.28	236.224	124.913	251.358	239.301	174.845	196.922	192.076	145.062	214.148	145.027	201.914	224.084	199.136	297.441	327.3	341.241	88.6564	60.732	119.087	352.539	306.736
LOC100643007	777.119	926.948	1494.53	5886.3	3393.74	2767.11	234.062	328.11	419.187	1527.81	786.742	588.558	356.753	350.499	1966.47	877.224	1270.5	1515.6	1456.62	1383.96	1017.19	274.883	343.129	376.257	327.485	440.403	449.318	1.97014	751.683	1488.58	44.5625	116.009
LOC100643008	1242.71	1072.87	1671.18	4333.9	2914.38	4473.8	645.776	641.761	804.038	2431.45	1850.02	2149.02	466.526	1409.62	2076.18	1494.54	1245.66	1196.58	2796.07	3821.07	1156.81	797.795	1007.76	1076.06	1616.95	2308.24	2323.28	113.085	300.024	1157.11	9572.07	4280.74
LOC100643009	1827.7	1584.78	2022.92	8509.85	7278.56	6359.5	2136.33	2118.5	2122.62	2916.61	1733.87	1283.35	1152.92	1671.83	1069.23	1231.94	1563.42	2045.25	1358.84	1254.06	1154.18	2086.43	1756.47	1743.09	1784.25	2091.7	1921.19	354.51	527.775	964.651	2066.57	4288.67
LOC100643010	2045.53	1895.1	1442.94	470.081	326.899	442.184	895.021	668.022	2249.03	1389.31	808.045	1271.1	47.5869	1150.96	354.07	1172.54	2131.14	921.814	514.838	730.505	1103.01	640.595	1380.06	537.312	3714.17	931.405	2886.52	2125.88	80.147	386.536	188.155	1030.08
LOC100643011	1541.03	1684.48	1781.2	1963.31	1312.43	1505.91	1490.18	1722.49	2103.76	2464.72	2521.05	2719.44	979.456	2590.47	2789.23	1554.76	2242.77	1511.22	1926.48	2631.76	1501.54	1235.93	2141.56	2183.95	2859.17	3611.44	3477.83	1933.57	584.332	2096.19	3971.29	3502.4
LOC100643012	193.78	168.808	178.825	139.888	68.8729	158.777	183.049	170.057	198.088	466.247	495.467	395.375	89.9376	346.493	284.358	227.798	283.888	131.052	239.102	353.244	146.028	168.928	199.075	182.124	441.655	330.302	612.433	148.746	19.9121	72.4443	447.606	412.914
LOC100643013	113.431	118.444	143.292	269.924	213.27	367.516	69.6967	47.0179	47.9941	184.259	177.297	138.249	24.9699	196.049	329.034	152.549	228.799	214.303	311.985	252.461	193.274	51.4467	132.041	53.4871	120.525	241.81	159.543	2.09337	77.8574	171.764	37.3354	17.0097
LOC100643014	18.9829	16.062	17.525	47.5856	24.8063	39.1836	12.4696	8.29496	17.9744	24.1038	40.3077	38.6657	2.9216	11.4034	74.2908	36.5134	23.8871	38.2398	87.754	110.491	41.2609	10.2286	13.1619	17.7478	13.1761	15.2163	25.6368	12.3104	11.8283	81.8315	61.8101	44.5533
LOC100643015	180.686	218.04	214.153	256.097	148.606	206.896	240.666	183.094	243.271	374.4	312.443	289.664	135.757	309.621	188.153	150.574	237.451	210.7	194.11	194.743	127.51	195.924	200.86	178.875	320.637	335.146	368.846	63.9556	64.9627	186.446	242.703	324.357
LOC100643018	965.906	896.982	761.253	4958.04	877.381	3190.51	239.063	204.068	245.109	240.127	255.241	282.267	223.845	385.549	427.538	581.485	871.655	551.217	327.14	301.208	530.1	194.917	247.093	204.14	278.413	459.421	323.229	520.118	186.178	731.39	332.734	325.416
LOC100643019	1163.33	1004.34	980.633	639.946	484.922	542.395	492.08	402.615	509.154	941.864	931.82	970.129	359.385	959.901	793.744	734.526	1198.12	830.559	627.555	613.835	707.24	462.599	482.699	424.725	1089.31	1100.66	1230.51	540.929	107.993	236.015	1782.42	1024.84
LOC100643020	3783.71	1778.98	5096	9271.6	6515.98	6158.34	10239.7	10359.5	11851.3	222.118	793.749	840.797	13898.4	3249.63	1088.37	3127.23	2466.02	5008.97	4534.94	1596.1	3161.6	6937.05	13480.1	18354.5	4467.62	10434.6	924.654	6.8955	17.9209	267.945	3618.48	461.087
LOC100643021	343.198	306.319	390.631	415.389	276.065	269.93	254.595	259.93	325.912	270.897	248.857	219.773	256.626	302.309	202.781	247.887	315.906	255.711	158.928	176.865	227.916	301.022	288.341	254.36	285.858	388.1	285.718	103.151	69.969	160.825	301.007	388.141
LOC100643022	1680.1	1564.22	2277.77	1374.9	1100.97	1247.25	1521.4	1194.4	1454.65	1674.89	1907.8	2005.9	1223.15	1947.77	1866.35	1518.66	2065.18	2154.85	2625.12	3192.21	1914.36	1360.42	1814.68	1789.22	1620.4	2369.17	2434.72	185.193	238.946	318.556	629.817	139.604
LOC100643023	418.548	273.404	391.514	704.836	566.32	744.578	524.69	434.629	397.584	722.587	481.143	349.2	158.395	269.383	845.474	484.083	451.458	371.047	665.992	617.66	412.486	228.952	407.319	487.3	287.089	273.451	820.854	45.2566	24.6031	56.2141	202.42	301.397
LOC100643024	3169.11	2688.47	2427.72	1150.47	953.179	1395.4	1007.38	1079.83	1288.8	1664.32	1244.24	1040.91	516.377	1001.28	1820.81	3121.08	4299.22	2199.35	2779.21	2792.24	2744.3	645.748	1138.39	1362.95	1288.2	1343.91	1454.89	2190.29	158.369	619.118	2395.99	1712.18
LOC100643026	35.9593	20.9762	38.1685	24.9801	28.9466	29.9579	84.0223	79.0265	72.032	97.0515	122.779	115.109	46.9674	60.0855	62.0781	41.9629	33.9865	34.0134	33.0141	61.0422	28.0053	78.9664	65.0245	52.0356	86.1276	61.0559	93.6089	10.8358	11.9473	10.9163	55.4556	44.2408
LOC100643027	561.364	650.262	689.324	799.362	512.055	593.166	687.182	620.208	783.349	1007.53	1055	962.912	524.636	978.393	879.106	478.577	861.659	725.286	624.267	880.609	605.114	531.774	784.295	826.565	1131.68	1251.15	1140.81	223.611	333.528	503.141	1817.16	1295.76
LOC100643028	3219.35	2697.94	3709.36	2838.74	1316.57	2491.5	8446.24	6867.3	8262.68	5432.88	4513.26	3922.72	7570.75	5182.38	3368.24	2152.1	2839.88	2983.18	3078.32	4493.11	2156.41	8400.43	7563.85	7884.39	4965.36	6856.28	6194.38	816.624	687.964	1045.98	1957.78	1722.44
LOC100643029	596.324	555.37	677.336	401.68	268.505	315.556	582.154	585.196	647.288	614.326	518.489	559.53	384.733	670.955	368.464	341.698	578.771	663.261	428.183	385.267	430.081	512.782	586.221	592.405	653.969	757.694	644.456	186.179	160.293	315.579	466.421	697.038
LOC100643030	330.192	269.032	294.888	219.424	155.217	168.131	173.595	151.506	174.591	231.096	196.067	208.593	103.909	219.963	151.234	219.231	315.542	273.262	169.553	180.158	206.391	136.54	159.679	144.093	244.721	284.211	276.032	108.306	70.9353	179.692	292.317	266.418
LOC100643031	89.6965	88.6731	37.9953	7.38936	9.49067	4.21992	2.11349	6.34091	9.51241	18.0983	21.1492	23.579	3.16719	17.9855	11.6357	52.7759	78.0113	32.3717	17.6635	22.2097	27.4732	4.22406	11.6255	15.5895	27.2575	33.8378	48.6317	73.7856	2.10365	14.04	485.967	12.4637
LOC100643032	3.99547	3.99547	0.99902	20.9833	3.99263	23.9663	2430.64	1911.64	767.341	2764.47	2095.98	1382.31	1137.21	1177.68	4.00504	5.9947	5.99763	3.00118	6.00257	18.0125	3.00057	1831.22	2027.76	2216.51	877.3	1420.3	2487.76	0.985071	0.995607	8.93149	14.8542	11.7975
LOC100643033	1791.97	1790.97	1388.64	752.4	481.112	600.156	661.175	617.207	771.343	1028.55	888.838	893.847	244.83	834.188	1147.44	1282.86	2414.04	1162.46	1060.45	1365.94	1340.25	625.734	680.256	740.506	1033.53	1115.02	1283.91	982.116	126.442	626.197	623.876	515.16
LOC100643034	51.9411	44.949	66.9344	66.9466	107.801	185.739	32.0085	30.0101	39.0174	31.0165	12.0113	14.0133	0.999307	3.00428	85.1071	70.9372	68.9727	79.0311	162.069	130.09	58.0109	16.9928	20.0075	35.0239	4.00594	7.00641	9.00637	3.94029	2.98682	3.96955	9.90279	1.96626
LOC100643035	983.731	922.467	1216.53	2223.4	2090.43	1336.72	556.519	582.221	711.713	733.271	673.976	658.003	393.715	583.644	1585.49	650.416	1167.8	1210.08	939.689	821.676	883.223	518.303	631.342	697.206	702.056	758.403	849.889	300.494	1308.81	6265.4	1203.81	1448.52
LOC100643036	1181.61	1201.57	1263.34	1064.77	652.942	695.407	689.499	767.579	879.149	868.66	798.047	760.048	419.754	806.436	1023.63	872.711	1137.54	992.513	891.593	973.068	875.391	652.145	805.591	921.815	816.547	938.083	895.302	1471.05	542.126	1790.67	1895.04	1659.82
LOC100643037	5.99321	2.9966	0.99902	0	0.998158	0	286.076	3.00101	17.0076	553.294	681.643	919.872	1016.3	616.878	0	0.999116	1.99921	7.00276	3.00128	3.00208	0	177.924	509.192	138.094	436.647	1269.16	279.197	0	0	0.992388	39.6111	4.91564
LOC100643038	237.731	194.779	205.798	156.875	95.8232	101.857	135.036	147.049	190.085	211.112	190.179	190.18	96.9328	204.291	175.22	148.868	215.915	172.068	121.052	143.099	109.021	134.943	163.061	147.101	238.353	226.207	257.182	96.537	59.7364	166.558	245.589	207.44
LOC100643039	1884.86	1706.06	1604.43	932.256	618.858	640.1	690.183	656.22	608.271	399.212	320.302	299.284	552.617	452.644	649.817	826.269	1605.36	1107.44	531.227	517.358	930.175	603.743	545.205	672.46	439.652	554.508	490.347	850.117	323.572	1309.95	978.395	1340
LOC100643040	223.429	233.196	280.375	412.943	431.291	288.059	140.602	176.071	143.073	165.099	117.452	75.8548	151.461	144.438	248.441	161.202	206.488	243.335	132.066	110.084	113.696	197.929	138.173	148	99.1537	146.811	116.201	45.7542	164.286	550.897	191.247	185.418
LOC100643041	1458.33	1428.08	1838.35	202.321	120.691	194.871	504.156	278.781	500.033	398.374	283.416	230.212	721.019	664.69	739.127	625.57	1081.8	880.843	697.459	1240.91	810.47	447.959	639.776	783.282	459.493	774.793	459.27	96.309	204.869	210.917	334.846	213.368
LOC100643042	321.476	305.445	327.026	317.029	263.046	224.828	224.845	191.995	284.527	277.903	287.137	303.779	147.835	288.687	634.591	206.223	304.684	324.25	323.708	430.196	230.061	148.033	221.764	199.736	272.647	294.661	300.437	126.871	159.026	519.627	385.135	446.019
LOC100643044	495.898	467.386	476.311	350.853	197.097	191.004	280.572	268.906	328.794	512.386	559.1	579.344	271.293	635.3	360.023	328.878	520.09	348.536	267.788	315.005	313.557	273.426	335.414	318.633	621.335	771.759	726.222	189.762	80.7311	133.754	427.805	243.071
LOC100643045	559.366	499.433	558.452	442.647	328.394	280.605	209.055	166.056	253.113	451.239	334.315	293.278	197.863	393.56	526.663	338.7	503.801	454.179	295.126	254.176	346.065	209.911	226.085	196.134	363.539	372.341	419.296	177.313	181.2	592.455	310.948	386.37
LOC100643046	920.956	962.907	1114.91	1658.68	1255.68	1280.2	690.183	706.237	1104.49	1598.85	1565.48	1345.27	561.611	1299.85	2893.64	933.174	1363.46	1172.46	1437.62	1884.3	1066.2	537.771	953.359	1078.74	1547.29	1568.44	1725.22	1147.61	929.897	3919.93	5180.15	4870.42
LOC100643048	1030.35	1060	957.536	1598.03	1485.62	1898.88	439.72	337.69	430.497	2416.74	2133.02	2553.52	272.946	2518.64	1197.74	915.053	1463.28	892.104	1262.25	1539.93	973.912	377.065	666.499	538.241	3049.06	3826.03	4293.86	1228.93	148.621	616.993	8061.96	8421
LOC100643049	1.99774	2.9966	1.99804	11.9904	3.99263	41.941	1.00027	0	1.00045	9.00478	1.00094	3.00285	0	3.00428	2.00252	0	0.999604	1.00039	2.00086	6.00415	1.00019	0.999575	8.00301	3.00205	4.00594	2.00183	5.00354	0	0	9.92388	10.8931	5.89877
LOC100643050	11.9864	4.99433	7.99216	19.9841	26.9503	22.9677	50.0133	19.0064	47.0209	65.0345	59.0557	58.055	9.99307	51.0727	64.0806	11.9894	14.9941	13.0051	50.0214	73.0505	8.00151	29.9872	45.0169	29.0198	48.0712	47.0431	80.0566	0	5.97364	24.8097	61.3973	73.7347
LOC100643051	628.288	564.359	517.492	199.841	163.698	194.726	242.064	186.062	228.101	634.337	506.478	622.59	143.9	520.741	185.233	365.676	601.762	352.139	209.09	218.151	343.065	191.918	261.098	234.16	640.95	559.512	776.549	259.074	50.776	88.3225	1171.5	396.201
LOC100643052	333.312	299.626	219.755	49.8505	42.1057	32.8361	221.163	174.803	254.1	185.342	215.115	253.55	90.9113	232.775	104.844	243.807	382.654	130.447	70.3301	99.8497	159.035	202.518	242.227	199.357	268.357	245.14	277.176	138.237	19.1911	27.7422	73.3211	94.8895
LOC100643053	1059.8	949.922	976.043	1010.39	719.672	865.007	513.136	504.169	614.273	866.46	621.586	710.673	255.823	593.845	1533.93	952.158	1195.53	856.337	1048.45	1223.85	772.146	456.806	556.209	598.409	710.052	792.726	830.587	965.37	214.055	673.831	1749.11	1375.4
LOC100643054	969.84	1054.51	983.656	499.729	317.583	327.422	290.174	400.471	516.934	532.269	465.513	610.196	246.993	575.674	691.472	704.136	1143.25	596.929	530.737	664.358	749.864	272.967	512.416	518.014	664.876	691.719	691.195	1182.71	187.54	434.514	2098.61	2657.67
LOC100643055	1664.11	1689.08	2354.69	2081.34	1562.12	1442.97	1457.39	1545.52	1938.86	2133.13	2296.17	2384.26	1137.21	2341.33	2422.05	1346.81	2260.11	1911.75	1749.75	1913.32	1765.33	1297.45	1857.7	1960.34	2425.59	3157.89	2661.88	1075.7	760.644	1560.03	3581.84	3261.04
LOC100643056	1568.73	1490.28	1525.26	1910.35	1311.49	1951.28	754.575	728.562	1112.55	3456.21	3011.58	3368.47	409.419	2727.85	1732.54	1338.85	1797.87	1277.66	1521.89	1850.31	1339.17	751.485	1095.2	930.83	2948.57	3343.73	4647.63	1189.02	202.507	1048.61	4120.61	3327.34
LOC100643057	433.044	307.83	266.645	0	0	1.49047	4.47889	0	2.98646	1.49336	2.20175	5.87135	0	2.98939	1.49445	290.888	464.37	119.02	43.5215	62.7312	190.533	0	5.97252	1.49359	1.49478	0	0	350.42	0	0	0	0
LOC100643058	956.77	973.141	1032.2	942.35	570.752	823.774	598.331	767.819	999.025	1416.24	1408.95	1350.95	552.95	1334.42	1532.95	878.072	1183.82	827.682	1109.7	1551.33	941.811	519.085	1023.05	955.423	1433.62	1884.04	1690.3	1152.63	401.817	1450.21	3147.7	2112.45
LOC100643059	834.283	755.775	757.524	392.283	261.322	301.696	442.459	488.51	587.269	630.342	711.046	706.237	472.278	780.735	413.097	508.27	768.392	603.174	394.597	416.061	478.05	402.37	576.577	539.245	692.555	941.436	718.125	489.581	179.128	328.48	646.313	613.451
LOC100643060	625.606	741.016	660.256	1239.02	809.569	1093.29	493.293	775.355	574.331	1083.21	1037.99	679.157	416.562	696.465	1111.63	811.041	992.965	944.947	1087.05	1440.71	667.913	426.668	630.958	658.594	769.467	990.817	1035.41	548.357	313.095	612.373	1398.6	1510.46
LOC100643061	835.054	727.175	885.132	588.53	457.156	497.301	492.13	503.169	538.239	764.406	793.749	751.712	335.767	847.206	915.151	570.495	928.632	732.289	751.322	883.611	616.116	519.779	570.215	554.379	874.296	918.841	1022.72	333.939	152.328	670.854	1073.46	951.669
LOC100643062	19.9774	24.9717	16.9833	106.915	72.8655	112.841	273.072	652.219	714.318	145.077	123.116	203.193	162.887	190.271	97.1222	27.9752	32.9869	33.013	33.0141	77.1583	26.0049	402.829	652.245	884.194	223.331	288.264	211.149	0	6.96925	23.8173	32.6792	11.8399
LOC100643063	996.87	925.949	1495.53	1449.84	1067.03	1136.4	792.21	571.191	789.351	909.483	609.575	646.613	479.667	814.159	1170.47	566.499	908.64	1352.53	862.369	861.596	943.178	738.686	751.283	726.496	693.027	997.914	658.466	45.3133	131.42	195.5	1525.66	948.719
LOC100643064	655.258	636.278	517.492	155.876	103.808	111.843	210.056	171.057	241.107	297.158	304.287	293.278	178.876	313.446	236.297	363.678	536.787	316.125	208.089	208.144	344.065	203.913	253.095	247.169	336.499	346.317	430.304	485.64	54.7584	153.82	456.518	332.298
LOC100643065	2.9966	1.99773	2.99706	9.99203	0.998158	14.9789	383.102	132.044	22.0098	10911.8	3192.01	84.0797	0.999307	29.0413	0	1.99823	10.9956	9.00355	9.00385	16.0111	2.00038	65.9719	215.081	344.235	57.0846	9.00825	75.0531	4.92536	0	1.98478	18.8153	19.6626
LOC100643066	142.43	128.128	244.144	1844.05	1648.14	1858.5	4.81672	0	1.2044	31.7225	72.2999	36.6101	2.40605	14.4744	156.699	145.161	197.355	205.054	254.123	201.184	142.063	3.61005	6.02157	9.63747	61.6121	24.1136	54.9019	0	283.557	1179.46	86.7534	23.6851
LOC100643068	5.99321	13.9841	13.9863	28.5543	14.9724	26.3795	25.0459	17.4064	27.012	56.4373	107.101	116.517	2.99792	18.387	28.0353	15.6134	15.9937	11.5993	29.0051	83.8741	7.00132	12.9945	16.2809	29.0198	27.0401	23.2844	38.5486	25.6119	15.8789	33.7412	154.285	112.005
LOC100643069	6129.12	5532.29	3959.7	1227.16	654.216	823.079	231.99	362.784	431.684	739.062	728.831	858.275	203.071	902.139	839.497	4506.1	7404.27	2462.79	1354.69	1139.29	3607.22	252.76	486.286	448.107	720.628	1105.47	818.856	8791.72	774.16	4510.98	5615.18	2843.08
LOC100643070	3076.12	4685.65	5959.17	6132.03	3611.54	4397.76	530.164	609.388	1025.64	2512.74	2658.66	2420.58	566.922	2014.43	13785.7	4188.76	7493.14	7706.57	8750.63	12357.3	6005.93	636.344	911.091	920.572	1717.17	1635.25	1905.49	29.218	8208.93	16025.2	756.356	734.399
LOC100643071	120.972	98.9868	97.0796	12.4977	8.87708	14.2096	54.8558	22.4445	35.6146	151.879	105.991	129.047	10.5761	88.0997	8.90467	70.9796	110.601	38.2483	17.3257	113.644	32.9473	33.3076	44.2745	32.7347	123.996	130.362	219.423	70.8402	0.957901	10.5028	293.369	7.56716
LOC100643072	529.4	453.485	564.446	665.469	467.138	477.329	389.103	312.105	388.173	585.311	591.558	512.486	470.674	654.932	408.514	334.704	469.814	476.188	422.181	450.312	353.067	286.878	472.178	402.275	606.899	741.679	709.502	104.418	92.5914	249.089	739.738	638.051
LOC100643073	1291.87	1637.12	1913.6	3555.69	3025.14	2896.81	428.363	510.468	607.185	3151.16	1020.28	570.801	374.826	745.368	5098.72	2000.42	2734.71	2476.79	5899.79	9154.33	1839.71	456.81	431.458	535.95	936.81	679.703	768.802	8.97831	1451.67	6018.84	140.44	274.796
LOC100643074	219.599	186.713	123.082	117.527	88.9523	0.618397	123.504	9.2709	137.656	179.559	237.32	187.48	11.2996	183	80.23	147.024	164.401	130.508	79.2012	167.273	50.1093	120.324	123.155	52.0457	196.89	24.0228	188.91	59.9228	2.63158	59.2926	194.724	50.2719
LOC100643075	2131.82	1947.3	1560.24	310.194	219.423	250.716	226.255	286.54	273.005	341.026	340.633	290.792	168.043	293.197	416.732	1354.57	2397.72	920.365	569.666	731.745	1110.26	183.717	296.293	288.838	318.612	439.879	372.566	1899.62	135.559	451.561	893.566	827.358
LOC100643076	626.29	580.341	499.51	211.831	192.645	173.756	190.05	184.062	202.09	277.147	325.307	286.271	127.911	348.496	289.364	398.647	629.751	361.142	248.106	264.183	369.07	186.921	180.068	204.14	317.471	377.345	380.269	390.088	55.754	224.28	367.393	379.488
LOC100643077	5187.82	4773.46	3237.36	287.784	209.04	340.213	277.413	185.703	296.844	718.241	536.348	629.876	153.278	519.735	544.811	3706.46	5984.42	2278.63	1051.51	1523.21	3051.01	221.976	250.202	303.467	592.676	684.399	848.377	5430.09	108.696	259.065	1345.21	931.876
LOC100643078	182.793	138.842	268.736	310.752	210.611	204.712	103.027	83.0278	149.066	283.15	225.212	258.245	43.9695	170.242	263.331	160.858	252.9	188.074	223.095	350.242	212.04	86.963	88.0331	108.074	194.288	211.193	334.236	15.7611	33.8506	130.003	239.647	54.0721
LOC100643079	986.944	895.156	821.965	317.393	225.308	257.684	495.128	533.085	676.575	631.517	758.922	792.04	457.395	842.647	596.987	680.879	887.874	628.32	429.528	358.604	546.056	551.725	639.49	597.857	806.026	1056.01	970.56	404.903	110.991	249.501	220.58	171.414
LOC100643080	1437.81	1327.49	1921.18	3778	3706.35	2242.13	1937.89	1588.71	2030.21	634.639	383.065	367.517	803.969	280.03	1532.07	1192.77	1589.68	1716.74	2088.23	1077.14	1306.44	1919.69	1619.5	1849.67	189.266	635.61	172.142	152.09	719.813	2621.33	128.536	497.363
LOC100643081	0	0	0	0	0	0	5.00133	0	5.00223	0	17.0161	1.00095	0	0	0	0.999116	0	0	0	0	0	0.999575	2.00075	15.0103	1.00148	0	1043.74	0	0	0.992388	0	0
LOC100643082	24.9717	24.9717	21.9784	26.9785	17.9668	23.9663	32.0085	16.0054	36.016	32.017	40.0378	25.0237	16.9882	41.0585	28.0353	19.9823	27.9889	20.0079	18.0077	14.0097	15.0028	27.9881	32.012	21.0144	43.0638	49.0449	53.0375	6.8955	0	9.92388	64.3681	24.5782
LOC100643083	939.935	802.09	715.298	225.82	160.703	156.78	235.062	169.057	276.123	335.178	373.352	365.346	129.91	350.499	250.315	617.454	1015.6	446.176	290.124	330.228	472.089	196.916	248.093	205.14	408.606	426.39	510.361	735.848	40.8199	54.5813	381.257	300.837
LOC100643084	543.384	551.374	513.496	379.697	233.569	276.611	387.103	389.13	459.204	638.339	608.574	534.506	242.832	550.784	426.537	453.599	627.751	421.166	382.164	454.314	399.075	407.827	490.184	444.304	664.986	721.661	712.504	340.835	97.5695	283.823	532.77	444.374
LOC100643085	556.37	582.339	651.361	413.67	279.484	315.556	407.108	341.114	412.183	644.342	585.552	500.474	248.827	502.716	606.763	421.627	645.744	451.178	443.19	526.364	375.071	338.856	354.133	387.265	633.94	594.544	709.502	404.864	129.429	208.401	554.556	622.321
LOC100643086	3473.06	3545.98	3981.1	3436.26	2447.48	2993.79	1054.28	988.331	1425.63	2370.26	1340.26	1311.24	919.362	935.332	1374.73	1818.39	2532	3927.55	2780.19	2669.85	2141.4	1431.39	1239.47	1315.9	1068.58	1386.27	1968.39	5.91043	439.063	786.963	1874.6	1442.25
LOC100643087	7371.78	6435.2	8748.41	7036.59	3614.41	6192.7	16958.7	13483.5	16336	12147.6	9957.35	9594.19	13619.7	11581.6	11475	5164.22	7147.92	7605.29	8232.22	10677.8	5716.36	15350.1	15453.3	16798.2	11280.5	14866.7	14411.4	1671.67	1797.95	5092.24	5233.21	5254.17
LOC100643088	499.434	438.502	562.448	585.533	521.039	400.437	518.137	414.139	546.243	787.418	724.684	757.718	416.711	760.082	696.877	412.635	550.782	495.195	477.204	607.42	403.076	374.841	521.196	577.395	554.822	949.87	883.625	337.88	309.634	712.534	846.688	1088.32
LOC100643089	1715.06	1650.13	2226.82	2948.65	2327.7	2207.89	1139.3	1133.38	1420.63	1324.7	1222.15	943.894	751.479	1025.46	1262.59	1127	1786.29	1993.79	1140.49	1077.75	1418.27	1148.51	1249.47	1367.93	1380.05	1261.15	1226.87	598.923	1222.61	1641.41	1484.43	2023.28
LOC100643091	1572.22	1503.29	1444.58	1081.14	706.696	832.829	757.201	742.249	940.418	1853.98	1656.56	1893.79	597.586	1872.67	1688.12	1092.03	1800.29	1371.54	1177.5	1580.09	1344.25	623.735	902.34	927.634	2088.09	2090.91	2631.86	1354.47	385.3	1037.05	3672.94	2046.87
LOC100643092	120.593	123.693	110.728	328.366	220.015	407.525	51.478	40.9513	40.9558	290.023	136.512	146.122	26.0216	148.134	1088.32	145.394	149.935	270.062	379.416	631.784	147.853	50.3617	71.3752	66.9681	177.642	196.999	280.026	9.69316	53.7511	321.42	273.004	188.923
LOC100643093	0.998868	0.998866	0.99902	3.99681	1.99632	2.99579	0	5.00168	2.00089	7.00372	20.0189	32.0304	2.99792	3.00428	3.00378	1.99823	4.99802	1.00039	3.00128	81.0561	0	1.99915	3.00113	4.00274	1.00148	1.00092	4.00283	0.985071	0.995607	6.94671	22.7764	5.89877
LOC100643094	938.894	1007.87	1192.42	865.184	440.799	832.973	422.1	567.22	827.673	1995.33	1673.59	2131.34	276.769	1546.28	1018.95	985.131	1408.5	802.501	921.356	1393.26	1080.88	476.305	868.815	962.332	2103.51	2245.82	2513.83	1246.18	118.968	502.015	3081.26	1393.85
LOC100643095	171.117	205.916	218.106	313.714	233.756	227.437	116.994	84.8819	163.705	219.794	202.059	190.082	113.232	158.379	315.02	186.979	349.787	409.232	433.863	261.502	274.233	114.049	137.807	168.122	150.002	216.88	279.786	48.3434	63.8567	66.3581	109.807	89.29
LOC100643096	407.538	432.509	550.46	652.479	399.263	448.369	442.117	381.128	447.199	807.428	778.735	804.763	312.783	900.282	676.851	385.659	523.793	527.208	544.233	678.469	392.074	359.847	552.208	500.342	847.256	1059.97	1110.79	201.94	201.113	556.729	1338.86	966.416
LOC100643097	280.682	260.704	327.679	358.714	225.584	219.691	374.099	347.116	380.169	676.359	683.645	593.562	432.7	765.089	252.317	145.871	249.901	300.118	231.099	225.156	242.046	416.823	447.168	361.247	764.133	976.894	828.586	75.8505	44.8023	118.094	259.453	203.508
LOC100643098	182.793	174.802	153.849	173.861	82.8471	134.81	145.038	107.036	141.063	246.131	243.229	227.215	132.908	202.288	178.224	141.874	214.915	200.079	146.063	221.153	142.027	131.944	147.055	150.103	217.322	278.255	253.179	82.746	64.7145	191.531	400.073	315.584
LOC100643099	2533.13	2478.19	2132.91	1012.19	709.69	819.847	1355.36	1337.45	1414.63	1327.7	1234.16	1155.09	983.318	1447.06	1009.27	1658.53	2551.99	1454.57	1023.44	1145.79	1357.26	1365.42	1539.58	1583.08	1456.16	1985.82	1728.22	1454.95	197.13	396.955	986.318	796.334
LOC100643100	67.923	55.9365	109.892	77.9378	54.8987	47.9326	51.0135	60.0201	66.0294	91.0483	145.137	151.143	41.9709	43.0613	254.32	43.9611	76.9695	60.0237	65.0278	129.089	60.0113	95.9592	89.0335	108.074	63.0935	75.0687	76.0538	5.91043	18.9697	43.7519	70.726	75.012
LOC100643101	886.351	819.969	635.552	286.027	287.441	241.698	286.431	186.144	269.349	581.744	591.47	511.218	252.669	567.878	398.938	627.829	983.684	474.369	309.408	440.798	559.409	230.337	280.301	266.334	574.09	650.581	737.729	906.725	176.453	371.751	790.767	674.043
LOC100643102	1983.75	1730.04	1553.48	320.744	239.558	177.75	532.141	522.175	578.257	587.312	677.639	710.673	376.739	679.968	679.855	1230.91	2042.19	973.384	713.305	818.566	1099.21	501.787	560.211	584.399	665.987	985.903	757.536	1085.55	170.249	906.05	666.458	803.216
LOC100643103	138.843	150.829	77.9236	6.99442	5.98895	9.98596	9.00239	7.00235	6.00267	17.009	31.0293	41.0389	2.99792	35.0499	21.0265	66.9408	210.916	34.0134	32.0137	43.0298	78.0147	11.9949	4.00151	4.00274	32.0475	55.0504	61.0432	77.8206	2.98682	7.9391	17.825	7.86503
LOC100643104	123.153	143.151	139.797	555.449	432.558	424.076	10.0978	3.4147	11.3836	83.1072	32.613	51.2846	2.1984	34.1842	386.153	203.595	226.507	202.521	382.982	514.056	116.08	10.0825	8.97679	15.9408	35.6764	50.1113	63.8429	45.617	40.7827	56.3061	76.4	130.595
LOC100643105	415.529	424.518	434.574	372.703	288.468	275.612	374.099	319.107	407.181	437.232	363.343	400.379	263.817	421.6	420.529	282.75	415.835	392.155	353.151	347.24	283.053	360.847	365.137	354.242	468.695	578.53	556.393	132.642	100.419	161.427	651.582	593.974
LOC100643106	0	0	0	0	1.99632	0	0	0	1.00045	3.00159	2.00189	1.00095	0	1.00143	0	0	0	0	0	0	0	0	0	0	1.00148	0	0	0	0	2.97716	3.96111	0.983129
LOC100643107	924.553	914.758	762.952	1995.35	1317.97	1612.64	1005.43	1007.81	1020.61	527.01	469.865	560.232	573.732	670.193	903.918	448.164	967.396	518.979	217.966	184.895	554.981	1031.07	1049.18	1001.08	703.305	832.594	815.44	701.563	117.201	113.483	208.234	177.625
LOC100643109	32.9627	17.9796	28.9716	59.9522	40.9245	49.9298	5697.51	2518.84	334.149	1353.72	483.456	59.056	893.38	76.1083	14.0176	28.9744	26.9893	43.0169	28.012	13.009	19.0036	2171.08	1157.44	3053.09	32.0475	427.391	514.364	0	2.98682	10.9163	0.990279	2.94939
LOC100643110	74.9151	95.8912	76.9246	47.9617	39.9263	30.9565	74.0196	61.0205	74.0329	142.075	222.21	215.204	100.93	155.221	104.131	72.9355	141.944	89.0351	83.0355	114.079	65.0123	32.986	111.042	86.0588	186.276	238.218	181.128	48.2685	22.899	34.7336	117.843	58.9877
LOC100643111	173.803	155.823	190.813	258.794	154.715	261.632	243.064	237.079	266.118	298.158	217.205	214.203	135.906	225.321	122.154	135.88	164.935	184.073	160.069	161.111	113.021	258.89	246.093	224.153	261.387	264.242	274.194	38.4178	65.7101	140.919	237.667	243.816
LOC100643112	2092.65	2087.42	2444.37	2232.31	1660.4	1826.46	1622.13	1521.38	1877.03	2678.99	2463.86	2607.15	1141.46	2580.99	3177.42	1870.19	2431.28	2384.77	2192.41	2652.64	1830.29	1450.46	2091.06	2169.27	2700.27	3297.01	3241.51	747.59	649.329	953.17	3415.33	3066.9
LOC100643113	149.83	148.831	203.8	142.886	63.8844	98.861	310.082	73.0245	98.0436	3572.9	5312.21	5729.43	685.525	6636.45	225.283	77.931	120.952	148.058	139.06	138.096	96.0181	405.827	1132.43	147.101	3828.67	4356.12	6605.67	20.6865	42.8111	110.157	228.787	220.227
LOC100643114	356.596	311.646	394.613	255.796	174.678	246.653	288.076	252.085	306.136	481.255	417.394	352.334	180.875	430.613	378.476	290.743	346.863	332.131	346.148	429.297	251.047	335.857	281.106	307.21	474.704	397.364	434.307	128.059	84.6266	188.554	446.616	533.839
LOC100643115	74.9151	76.9127	51.9491	417.667	389.282	558.215	1.00027	0	1.00045	1.00053	1.00094	1.00095	4.99653	4.0057	23762.9	140.875	53.9786	65.0256	2970.27	7614.27	103.019	0	0	0	0	0	1.00071	0	0	0.992388	12.8736	7.86503
LOC100643116	31.9638	26.1269	37.0924	28.9769	33.0523	55.9214	1203.32	951.319	1245.55	16248.8	15601.2	21934.5	744.484	26246.6	14.0687	53.1637	50.9816	59.0233	55.0236	73.2715	35.1115	1625.31	1751.26	928.635	32503	18842.1	29689.9	3.94029	4.97803	4.96339	279.259	59.9709
LOC100643117	1603.18	1545.25	1461.57	802.36	563.959	621.126	759.201	792.266	877.39	1075.57	1056	1197.13	476.669	1130.61	1057.33	1099.03	1755.31	1179.46	1029.44	1317.91	1135.21	740.685	872.328	930.636	1304.93	1563.43	1497.06	802.833	235.959	464.437	1031.87	901.529
LOC100643118	1864.26	1856.54	1778.9	701.715	461.075	427.41	977.547	991.654	1394.17	1515.83	1688.07	2003.07	577.466	1836.32	1503.86	1155.24	2250.11	1218.3	900.296	1126.97	1325.22	1006.8	1359.76	1358.28	1992.79	2724.3	2276.08	1786.52	419.065	1325.87	2120.6	1635.05
LOC100643119	856.666	807.385	524.428	252.337	167.657	156.146	156.745	192.027	207.267	488.619	366.142	329.418	95.2589	301.993	240.744	433.079	780.144	452.523	215.609	226.447	375.975	163.255	213.301	193.811	370.549	371.073	444.282	869.832	108.419	200.897	547.442	388.642
LOC100643120	673.861	655.258	632.772	400.141	270.152	348.438	363.379	318.617	409.239	684.988	706.488	678.737	253.532	703.927	489.125	497.86	635.038	558.298	379.128	489.266	417.546	295.987	382.836	376.535	764.81	815.669	888.948	352.029	109.739	247.637	976.247	811.427
LOC100643122	717.578	629.694	617.548	412.027	212.755	240.928	350.92	399.536	474.558	503.298	488.697	426.481	259.971	434.673	354.511	395.814	716.457	521.785	316.419	270.977	447.438	390.207	417.231	445.044	534.017	606.298	626.658	448.925	168.563	402.256	524.514	362.365
LOC100643125	1103.42	1046.4	1233.56	877.979	765.986	551.752	669.328	548.88	716.468	549.354	624.741	557.655	415.549	610.928	1315.74	702.542	1155.94	907.798	862.077	782.826	820.061	560.069	631.669	676.95	568.12	797.853	796.843	576.624	292.937	893.974	1125.9	1014.44
LOC100643126	2148.91	2013.2	3370.12	1571.85	1390.14	1175.07	1388.2	1151.94	1238.72	1057.61	1241.55	1098.05	787.54	1045.18	3996.37	1503.22	2114.08	3601.03	2479.99	1371.11	2171.71	1454.3	1435.9	1447.71	1311.42	1907.28	1650.51	77.3908	405.03	354.001	1454.39	1105.84
LOC100643127	2971.68	2715.02	2546.65	1274.94	1225.51	1050.56	982.53	953.901	1171.56	1404.18	1455.33	1440.43	709.228	1729.67	2250.93	2021.93	3460.91	2159.82	1645.49	1362.99	1986.54	1073.8	1025.53	1058.67	1755.64	1707.73	2024.31	1299.28	518.01	3023.57	722.949	884.619
LOC100643128	722.384	705.747	801.47	633.086	445.384	387.302	602.17	549.375	561.956	420.173	478.789	424.895	408.552	481.072	426.24	420.343	669.288	582.636	368.491	399.913	404.475	543.809	559.802	527.751	533.256	633.712	600.234	323.269	132.066	276.934	554.602	655.158
LOC100643129	4.99434	4.99433	2.99706	11.9904	9.98158	9.98596	0	0	0	15.008	5.00472	3.00285	0	1.00143	13.0164	6.99381	8.99644	11.0043	15.0064	25.0173	6.00113	1.99915	0	0	7.01039	7.00641	14.0099	0	1.99121	4.96194	1.98056	0
LOC100643130	3339.64	3109.66	4007.6	2910.17	1797.7	731.502	2849.72	2644.42	2980.15	738.914	587.668	591.518	2777.73	1190.11	1500.74	1231.83	2628.89	2333.15	1777.65	1348.61	1720.75	2626.62	2245.39	2578.82	1021.78	2193.19	728.074	218.737	414.045	391.675	1141.32	2858.34
LOC100643131	488.447	463.474	445.563	209.833	98.8177	119.831	365.097	299.1	393.175	313.166	349.33	336.319	142.901	315.449	303.382	319.717	504.8	314.124	279.119	354.245	254.048	375.84	362.136	403.276	418.62	457.419	438.31	231.492	91.5958	330.465	371.354	288.057
LOC100643132	2382.3	2358.32	3042.02	2465.03	1669.92	2051.12	2590.69	2558.86	3020.34	2589.37	2613.47	2665.53	2032.59	2957.21	3934.95	1926.3	2490.01	2418.95	2787.19	3561.46	1910.36	2252.04	2784.05	2833.94	3026.49	3695.38	3256.3	556.565	623.25	1633.47	3081.75	3870.58
LOC100643133	897.599	840.975	1129.68	1313.23	856.039	1494.57	719.185	746.423	1015.43	1609.98	1425.93	1179.79	253.492	1133.9	1839.42	824.426	1091.36	827.376	1607.13	2522.62	715.419	598.022	915.914	929.586	1335.87	1258.17	1770.86	233.015	305.085	918.684	11780.6	9010.53
LOC100643134	194.779	191.782	182.821	221.823	108.799	225.683	234.062	188.063	244.109	404.214	458.432	328.311	109.924	304.433	358.451	242.785	275.891	205.081	273.117	460.318	142.027	204.913	228.086	225.154	396.588	421.386	506.358	140.865	71.6837	174.66	582.284	417.83
LOC100643135	2696.94	2380.3	2451.6	788.371	499.079	718.989	2640.7	2644.89	2761.23	1892	1664.57	1413.34	2099.54	1839.62	808.016	1497.67	2133.16	1552.61	876.375	937.649	1267.24	2846.79	2653	2837.94	2016.99	2546.33	2065.46	1309.16	228.99	260.998	662.496	973.298
LOC100643136	588.333	508.423	596.415	273.782	178.67	221.688	490.13	442.148	525.234	563.299	545.515	564.535	435.698	738.051	332.418	376.667	500.802	459.181	395.169	328.227	386.073	407.827	463.174	414.283	669.993	655.6	697.493	144.806	101.552	87.3301	284.21	543.67
LOC100643137	6741.01	6394.46	7387.03	8908.45	7286.34	8477.68	5856.68	5087.42	6320.95	8997.78	7509.18	7932.06	4424.53	8807.73	12790.2	6310.77	8575.76	7325.34	9098.51	13715.8	6887.93	5104.94	5995.09	6078.34	8275.36	9917.82	10589	804.621	498.494	1679.72	5367.03	2271.7
LOC100643138	0	0	0	0.999203	0	0.998596	0	0	0	1.00053	0	0	0	0	0	0	0	1.00039	0	0	1.00019	0	0	0	0	0	0	0	0	1.98478	3.96111	4.91564
LOC100643139	322.634	298.661	347.659	253.798	178.67	202.715	190.05	140.047	208.093	272.144	350.33	321.304	140.902	386.55	474.597	228.798	374.852	285.112	288.123	328.227	265.05	175.925	238.09	201.137	419.622	429.393	425.301	121.164	57.7452	266.952	441.664	399.15
LOC100643141	1029.9	891.26	1092.82	896.599	545.02	584.247	847.312	805.283	882.989	681.135	636.69	652.843	800.322	823.063	918.294	682.679	900.116	905.393	722.453	771.867	623.02	782.518	865.045	936.914	695.593	1137.01	821.503	270.417	212.029	477.439	794.738	623.104
LOC100643142	157.011	182.524	193.354	234.813	131.96	211.477	203.63	163.194	160	503.867	358.039	483.341	244.83	397.692	193.57	226.597	159.389	586.364	222.871	172.118	147.549	237.466	245.261	208.626	402.993	469.637	561.139	60.0894	38.8287	67.9437	199.977	137.638
LOC100643143	321.755	365.681	484.692	2428.97	1710.45	2680.89	149.735	118.328	178.689	837.937	254.421	200.062	29.1152	159.573	2040.37	442.667	784.246	882.21	1846.76	3435.69	495.211	173.784	167.843	172.33	196.889	192.599	272.796	1.97934	123.259	573.396	118.122	205.756
LOC100643144	475.461	422.52	439.569	355.716	278.486	325.542	392.104	263.088	322.143	470.25	516.487	468.444	265.816	444.633	790.995	350.69	472.813	415.164	430.184	494.342	294.055	316.865	376.142	313.214	463.687	628.575	563.398	142.835	91.5958	526.958	800.145	812.064
LOC100643145	42.6793	36.4691	60.7991	176.734	120.402	177.306	226.25	245.039	291.316	391.998	427.027	540.655	108.364	631.338	219.115	60.7468	85.3567	101.84	115.697	223.321	53.1231	179.277	225.674	273.145	898.798	510.876	739.234	8.68308	21.2554	75.6577	116.818	75.6194
LOC100643146	1626.31	1608.7	1307.04	960.924	744.059	684.777	903.916	1217.06	1834.9	2880.02	2987	3489.72	435.258	1795.72	3211.69	1574.48	2199.04	1163.99	1279.06	1804.35	1359.6	1049.99	1323.27	1726.72	2512.31	2706.03	3421.1	1142.27	114.134	453.439	1815.61	1295.37
LOC100643147	1482.32	1231.6	1278.75	416.668	240.556	415.416	692.184	621.208	814.362	996.529	1001.95	1058	353.755	1243.77	540.68	936.172	1345.47	778.307	563.241	594.411	781.147	746.682	736.277	782.535	1332.98	1173.07	1412	783.132	180.205	345.351	526.095	501.396
LOC100643148	6586.32	5725.68	7594.3	7390.42	6325.68	5415.75	5248.74	4618.77	5431.2	4613.21	5032.39	3878.56	3685.34	6581.09	12247.5	5550.98	8540.06	6611.59	14483.6	13869.2	6747.19	4150.58	6866.98	5782.43	5319.01	7988.77	5000.14	732.881	1724.14	15337.2	8753.83	7685.81
LOC100643149	29543.5	33204.8	55009.3	802.437	1374.53	401.076	30.824	11.5778	34.1574	389.133	1466.11	226.262	22.2014	77.6115	4578.47	3628.45	6400.66	21416.8	6907.97	1850.21	20420	44.4463	31.9491	36.2006	29.4984	58.8982	116.19	8.86564	2449.19	200.771	315.043	2032.45
LOC100643150	19059.3	23336.9	31473.8	12065.9	12765	8022.99	7.00186	3.00101	2.00089	4.40057	5.00472	3.42995	14.4549	31.3302	2686.42	23022.9	14965.5	14181.1	37681.5	28452.6	23800.7	12.9945	4.32013	3.00205	4.41899	7.00641	9.60508	0	0	4.96194	24.757	157.301
LOC100643151	1773.99	1653.12	2072.97	6524.79	4058.51	8848.56	9980.65	6277.1	1428.64	15687.3	3377.19	42.0398	14.9896	21.0299	1948.45	1475.69	2249.11	4766.88	4944.12	3408.36	1931.36	1901.19	7279.74	9549.53	71.1054	31.0284	184.13	0.985071	504.773	78.3986	31.6889	10.8144
LOC100643152	39.9547	38.9558	58.9422	1065.15	667.768	1161.37	1727.46	1640.55	877.39	6104.24	2056.94	477.452	122.915	242.345	42.0529	27.9752	33.9865	41.0162	75.0321	36.0249	32.006	712.697	824.31	1108.76	379.563	247.226	1255.89	0	7.96486	16.8706	7.92223	3.93252
LOC100643153	228.193	187.752	214.616	553.475	277.693	398.466	67.8568	93.8942	150.211	378.365	314.571	302.675	71.3849	315.848	368.771	159.225	233.946	202.389	299.3	247.658	196.258	95.7399	117.375	138.541	353.672	294.158	390.845	46.5993	92.2056	213.149	2116.63	862.555
LOC100643154	2044.68	1956.78	2546.5	1414.87	1022.11	1218.29	1494.4	1521.51	1932.86	1645.87	1732.63	1770.68	875.393	1727.46	1594.01	1478.69	2189.13	1928.76	1651.71	1623.12	1570.3	1350.43	1675.63	1611.1	1941.88	2221.03	2157.53	790.027	414.172	503.141	2543.04	2684.92
LOC100643155	6483.65	6112.06	5109.99	819.346	554.976	495.303	2674.71	2683.9	3111.38	941.5	967.913	1102.04	2052.58	1363.94	886.115	3874.57	6110.58	2700.06	1314.56	1151.8	2926.55	2939.75	2122.8	2647.81	1104.64	1801.65	1316.93	2827.16	282.752	418.788	1175.46	1514.02
LOC100643156	0	0	0.99902	1.99841	4.99079	2.99579	8.00212	3.00101	9.00401	18.0096	53.05	64.0607	10.9924	7.00998	5.0063	0	2.99881	2.00079	1.00043	12.0083	1.00019	2.99872	4.00151	5.00342	6.00891	2.00183	7.00495	0	0	9.92388	370.364	119.942
LOC100643157	3138.45	2700.36	3787.97	2675.62	2104.62	2579.33	292.844	334.937	419.176	924.792	683.041	658.472	150.856	743.819	10139.9	2077.08	2205.12	1602.6	4081.65	6168.11	1120.2	254.676	357.607	480.842	568.942	649.055	702.537	126.699	274.914	1195.95	2802.98	2580.46
LOC100643158	3808.05	3303.12	3306.75	1525.61	1147.08	1218.55	1683.51	1444.47	1730.77	2954.38	1891.19	1913.76	1086.1	2278.97	1560.38	2095.6	3324.88	1734.06	1595.35	1989.93	2030.12	1419	1791.29	1389.36	2520.76	2845.76	2775.27	1231.18	219.124	440.634	3188.46	1986.79
LOC100643159	951.279	926.704	678.895	142.086	100.616	134.942	239.533	196.678	376.717	529.274	454.21	512.775	110.814	538.44	153.465	531.541	996.949	444.2	182.163	227.715	489.061	186.717	238.532	228.803	727.292	448.169	762.078	860.291	40.7307	43.4653	267.807	255.33
LOC100643160	6.128	1.02133	8.62025	5.74788	6.93931	2.87219	5.11381	5.95794	5.11473	28.7778	63.4692	77.8214	4.08713	7.02686	4.79976	5.10794	10.7331	2.04579	5.11464	6.13919	9.20416	6.86586	5.11438	5.7564	8.19207	8.18742	5.11607	2.01445	4.072	0	12.1506	10.0524
LOC100643161	912.966	805.086	719.295	457.635	315.418	354.501	280.074	243.081	352.157	430.228	416.393	345.327	136.905	360.513	535.674	661.415	899.644	534.21	439.188	514.356	593.112	231.901	302.114	328.224	443.658	477.437	463.328	689.55	205.095	708.565	775.388	684.258
LOC100643162	1040.52	933.009	977.879	1030.02	881.988	1208.3	402.348	552.702	501.205	984.932	717.35	805.448	176.642	510.936	2129.47	828.479	1133.87	761.149	942.2	1131.06	912.046	478.391	629.194	768.95	694.754	843.164	1700.22	558.171	93.6475	210.431	461.432	267.112
LOC100643163	201.423	159.61	428.058	645.38	759.524	247.129	34.8768	38.5598	39.305	1287.99	675.538	77.5513	46.9583	91.8055	249.368	109.263	251.422	405.629	146.345	57.8223	176.515	42.5243	42.3863	26.8234	274.172	71.7905	318.75	13.6786	858.604	1333.93	85.4337	70.2238
LOC100643164	456.483	461.476	484.525	335.732	271.499	195.725	150.04	155.052	176.078	225.119	255.241	264.25	115.92	261.372	331.417	266.764	418.834	408.161	278.119	284.197	296.056	174.926	188.071	186.127	314.466	406.372	300.212	273.85	205.095	675.816	429.781	359.825
LOC100643165	30.1402	29.7915	31.2613	97.6125	59.1221	132.804	12.2965	6.70766	22.3613	145.361	92.2485	166.676	6.70077	48.128	59.3058	44.6633	64.487	72.8357	96.1521	106.8	43.5937	31.2786	30.1857	22.1337	87.2998	81.1758	448.462	6.60531	4.45064	24.3994	81.8962	2924.78
LOC100643166	2134.17	2025.12	2255.31	2598.38	1731.1	2124.59	1472.45	1583.86	1730.4	3568.72	3359.42	3213.62	1133.12	3400.59	1971.96	1646.86	2520	2012.27	1967.97	2278.53	1675.28	1140.17	1661.26	1724.25	3737.89	3539.1	4325.01	1705.08	597.735	1337.05	6525.13	6260.41
LOC100643167	0	0	0	19.9841	1.99632	55.9214	135.036	99.0332	6.00267	257.136	195.184	4.00379	13.9903	2.00285	2.00252	0	0	0	0	0	0	29.9872	68.0256	111.076	0	11.0101	60.0424	0	0	1.98478	2.97084	0
LOC100643169	1694.08	1727.04	1932.11	2358.12	1887.52	2554.41	398.106	466.156	551.245	1216.65	950.897	761.722	301.791	763.086	2757.47	1829.38	2796.89	1813.71	2841.22	4300.98	1714.32	430.817	573.216	645.441	928.376	1105.01	1144.81	937.788	517.716	1974.85	5709.95	3253.17
LOC100643170	1317.12	1370.65	1154.31	921.325	607.801	861.339	786.182	785.445	1032.96	1103.93	1190.02	1255.05	459.915	1189.21	1703.93	1151.18	1780.54	1116.58	1122.11	1511.56	1092.87	730.978	882.304	1052.71	1359.99	1388.27	1570.46	1032.31	359.414	1371.44	1955.8	2030.16
LOC100643171	1836.3	1119.23	563.339	10034.9	2908.98	959.704	1065.97	1208.55	714.574	1155.34	1057.28	857.577	2544.79	1126.9	65.0643	231.884	829.695	590.865	173.987	177.406	1269.44	1219.79	1143.49	1218.07	1057.58	1477.46	2030.82	36.5214	11.082	45.0013	507.906	79.3832
LOC100643173	581.341	670.239	834.182	783.375	507.064	499.298	232.062	217.073	254.113	1843.98	1663.57	2124.01	354.754	1288.83	350.441	559.505	708.719	1253.49	1120.48	1254.87	734.138	350.851	1011.38	376.257	1943.88	3115.85	3157.23	24.6268	174.231	519.019	1218.04	547.603
LOC100643175	199.774	214.756	206.797	158.873	108.799	78.8891	185.049	163.055	207.092	250.133	249.235	271.257	94.9342	259.369	139.175	114.898	208.917	181.071	101.043	118.082	123.023	184.921	167.063	155.106	347.515	269.246	365.258	83.7311	53.7628	112.14	245.589	229.069
LOC100643176	416.705	334.815	414.783	605.846	368.68	519.349	399.298	494.947	503.591	893.687	929.198	927.135	392.691	1098.26	531.433	275.477	462.036	362.593	393.633	484.397	291.575	397.387	638.283	657.226	1143.31	1208.2	1106.43	189.973	142.768	173.863	888.239	822.518
LOC100643177	1899.85	1645.13	2026.01	1356.92	1233.72	1126.42	985.261	957.321	1040.46	870.462	809.764	810.768	752.478	960.367	1383.74	1113.02	1863.26	1530.6	1172.5	1091.76	1193.23	909.613	931.35	1005.69	944.4	1120.03	968.685	574.297	395.256	964.601	909.076	1361.63
LOC100643178	233.966	221.107	223.022	160.516	143.253	140.893	122.363	116.253	117.674	247.642	188.7	186.935	191.074	183.175	245.716	156.691	223.146	208.304	160.252	204.737	125.338	94.4544	128.593	150.112	205.34	235.663	252.157	78.2069	58.8732	159.574	186.286	453.189
LOC100643179	803.09	704.201	637.375	278.778	195.639	274.614	244.065	247.083	297.132	330.175	356.336	380.36	165.885	352.502	361.455	511.547	777.692	492.194	407.174	612.424	461.087	241.897	308.116	290.198	405.601	484.444	461.326	432.446	77.6573	171.683	344.617	379.488
LOC100643181	2540.12	1738.03	3091.97	2415.07	1691.88	1909.31	783.208	867.291	877.39	61.0324	96.0906	34.0322	600.583	112.16	1349.7	2037.2	1909.24	2864.13	2785.19	3836.65	2377.45	867.631	712.268	976.667	92.1366	233.214	68.0481	16.7462	90.6002	217.333	263.414	116.992
LOC100643183	58.2778	54.2747	51.2521	6.03076	17.3993	20.0903	37.6953	28.178	43.598	46.7456	34.6384	47.716	13.5655	25.0971	19.1367	57.4157	77.6428	45.0751	21.1335	66.4372	44.2692	31.1705	29.388	17.1125	26.1929	32.4006	43.3314	67.6137	4.00603	13.4723	66.7601	16.4257
LOC100643185	64.2805	80.0696	49.3845	65.7733	43.5795	47.3523	43.1218	25.6181	34.1871	168.985	112.299	20.5796	15.1392	33.9189	32.9443	55.6759	86.6107	95.7866	115.105	147.798	69.2254	19.1852	24.5447	28.1543	22.7582	28.1608	77.3026	40.4006	34.2267	22.3304	103.443	303.549
LOC100643186	9.41317	11.419	27.2714	23.6635	7.12494	15.5657	31.5019	32.6545	35.9559	52.1715	44.9762	20.874	18.7348	34.9275	34.106	11.3811	23.7419	26.65	27.5895	34.583	13.4568	26.559	32.7505	20.2781	35.8471	40.2601	40.9014	7.88057	5.97364	23.8173	38.6209	58.9877
LOC100643187	1453.35	1213.62	1285.74	1525.78	1055.05	1083.48	939.249	803.269	838.373	1359.72	1106.04	921.874	779.459	1244.77	863.086	872.228	1264.5	1177.46	875.375	768.532	792.149	974.586	945.356	811.555	1189.76	1304.19	1258.89	466.924	334.524	713.527	885.309	1215.15
LOC100643188	59.8842	69.974	56.4393	88.9073	47.3761	79.5507	6.06114	2.26054	4.33019	96.1073	61.0719	68.7238	2.47411	72.4165	20.4339	66.0722	152.707	22.6068	28.587	51.9141	49.7247	7.78748	6.9278	5.19742	21.6727	24.8804	45.2277	50.9533	0.82165	9.00893	19.29	11.1083
LOC100643189	1.99774	0	0	146.883	58.8913	253.643	3.0008	11.0037	1.00045	548.291	864.816	953.904	0	0	0	0.999116	0	0	1.00043	0	0	0	0	0	0	0	0	0	10.9517	32.7488	195.085	1.96626
LOC100643190	1602.18	1402.41	1943.09	13132.5	9438.58	8769.67	2577.68	2594.87	2745.22	3340.77	1814.71	1217.15	1581.9	1610.29	1154.45	1075.05	1249.51	1817.72	1322.57	1135.79	987.186	3007.72	2292.86	2218.52	1894.81	2195.01	1796.27	234.447	515.724	1048.95	1182.39	1524.83
LOC100643191	452.487	373.576	435.573	191.847	144.733	135.809	285.076	282.095	298.133	412.219	457.432	462.438	283.803	607.865	260.327	281.751	383.848	369.145	258.11	235.163	273.051	308.869	309.116	306.209	506.751	626.574	613.434	193.074	107.526	242.143	634.769	1021.47
LOC100643192	39.7277	48.3957	62.2164	71.2966	57.0611	61.9178	114.078	72.7147	109.969	219.396	214.162	248.523	38.6798	163.278	103.35	56.5203	67.7926	50.9163	56.6098	93.086	50.6046	88.9059	77.4002	91.8059	179.927	140.682	258.387	31.1512	15.6666	15.6967	206.534	189.719
LOC100643193	3.78011e-07	1.26333e-06	59.6292	0	1.14137e-07	104.21	3.01251e-07	109.084	8.84799e-08	59.7192	7.88486e-07	59.7441	59.2023	8.53182e-08	59.7627	1.67039e-06	0	2.12953e-07	59.7131	8.68907e-07	59.6966	6.31343e-07	2.03881e-07	59.7088	1.48081e-06	177.208	59.7298	58.6996	26.7513	5.64384e-08	1.70353e-06	117.285
LOC100643194	877.582	804.857	749.472	130.198	75.0242	97.7466	229.789	200.003	281.919	627.626	427.769	542.076	117.16	500.003	169.071	511.216	799.829	486.532	348.074	334.071	564.705	192.704	259.095	265.869	345.125	494.074	607.93	515.783	10.9748	20.8856	66.4873	31.4229
LOC100643195	173.385	159.536	143.288	44.0161	48.9705	84.6744	80.3521	101.916	108.007	302.638	558.84	563.6	144.498	157.901	105.99	121.92	186.076	103.218	75.2681	109.742	108.949	80.0317	84.8674	109.211	130.811	128.047	157.137	107.434	34.7803	62.6784	176.318	396.857
LOC100643197	882.85	746.177	802.908	615.185	385.141	483.429	450.066	567.671	679.11	431.864	478.969	462.34	242.466	432.113	681.533	591.268	861.506	694.688	609.579	735.654	547.267	462.791	596.233	697.722	480.463	670.553	578.45	1466.11	234.769	646.716	1067.38	996.057
LOC100643198	447.493	466.471	545.465	663.471	610.873	554.221	685.182	586.197	615.274	746.396	766.723	846.802	359.751	828.179	1044.31	472.582	679.731	606.239	767.328	903.625	460.087	680.711	874.329	881.602	1009.5	1236.13	1153.82	82.746	114.495	805.819	2104.34	952.652
LOC100643199	285.685	291.704	375.567	714.195	495.12	455.349	137.94	173.142	198.128	298.22	299.355	283.405	147.883	239.298	714.767	223.715	349.899	406.124	337.215	375.346	311.096	148.925	169.998	207.242	249.348	278.174	289.344	154.623	299.67	1652.35	1054.54	796.229
LOC100643200	54.9378	38.9558	55.9451	110.912	64.8803	110.844	52.0138	35.0117	60.0267	164.087	98.0925	63.0598	8.99376	68.0969	160.202	34.9691	79.9683	58.0229	63.027	138.096	38.0072	35.9847	63.0237	62.0424	60.0891	60.055	93.0658	72.8953	16.9253	49.6194	67.3389	470.919
LOC100643201	395.552	368.582	419.588	181.855	101.812	136.808	460.122	324.109	411.183	386.205	357.337	348.33	449.688	464.661	221.278	209.814	320.873	330.13	213.091	300.208	228.043	333.858	361.136	396.271	401.595	548.502	426.301	110.328	53.7628	87.3301	407.005	334.264
LOC100643203	203.56	246.534	255.442	113.052	132.308	40.5008	23.3347	14.2771	33.251	39.5522	45.5382	66.6179	21.5669	34.4115	350.137	190.559	575.279	323.331	246.824	366.546	294.393	33.6771	48.7933	38.6981	52.5434	98.9761	79.8855	8.92494	4.02356	13.0172	45.1163	18.4642
LOC100643204	1744.02	1617.16	1906.13	1339.93	997.16	1138.4	1904.5	1408.47	1678.75	2056.09	2436.3	2399.27	2000.61	3004.28	1713.16	1045.08	1551.39	1483.58	943.404	759.525	1083.2	1438.39	2047.77	1734.19	2202.26	3548.25	2769.96	418.655	340.498	860.4	1433.92	1149.28
LOC100643205	757.864	810.158	831.779	1364.81	796.68	1299.91	329.991	477.998	678.706	1232.93	1232.2	1143.34	357.463	852.359	1414.46	749.068	1185.52	711.462	989.973	2024.07	903.957	335.571	613.764	709.935	1164.7	1277.39	1396.96	4155.29	965.281	2969.68	7905.94	4790.94
LOC100643206	229.199	269.15	212.884	153.551	97.7079	125.66	181.088	168.466	315.991	418.477	383.494	380.335	118.857	385.786	299.438	210.326	267.245	196.123	170.977	269.641	153.703	200.678	289.563	255.61	460.652	441.93	533.468	235.364	49.9474	163.687	390.873	324.928
LOC100643207	1126.72	971.897	1335.69	369.705	249.54	188.735	849.225	845.283	1010.45	1035.55	1058	911.864	762.471	767.092	573.722	655.42	807.68	845.333	636.272	470.325	612.115	1152.51	995.375	1043.71	699.036	1054.97	915.647	366.447	109.517	109.163	271.336	407.998
LOC100643208	265.479	237.758	275.87	178.59	122.594	142.469	189.132	205.859	199.541	219.18	234.842	257.705	121.076	210.836	188.999	207.397	304.799	240.161	175.501	180.829	171.595	203.435	199.629	155.268	234.614	270.634	263.783	135.187	64.2313	210.288	321.458	282.051
LOC100643209	364.587	543.383	678.335	1233.02	714.681	876.767	333.088	467.157	535.238	1785.95	1340.26	1033.98	603.581	939.337	1079.36	657.418	1075.57	1130.45	1207.52	1480.02	727.137	380.838	595.224	600.41	1156.71	1078.99	1232.87	10.8358	371.361	3003.96	205.978	296.905
LOC100643210	39.9547	24.9717	43.9569	110.912	93.8269	93.868	255.068	301.101	310.138	713.379	1066.01	1232.17	332.769	1281.82	121.152	27.9752	50.9798	77.0304	65.0278	96.0665	39.0074	269.885	517.195	326.223	1454.16	1464.34	1716.21	0.985071	11.9473	63.5128	1737.94	1594.63
LOC100643211	2699.89	2500.6	2299.53	1810.99	1358.94	1378.49	1322.35	1264.36	1511.37	1769.34	1872.7	1856.84	1081.06	1999.92	2186.18	1604.99	2691.39	1827.08	1674.31	1957.39	1674.67	1056.26	1485.99	1419.43	2165.11	2540.78	2608.87	1206.99	339.79	788.23	3639.09	3065.11
LOC100643212	230.867	188.439	140.603	92.7551	59.7794	140.543	48.9229	47.9279	92.8704	356.533	603.459	544.515	74.8103	379.842	169.191	174.524	315.295	140.796	135.808	224.742	186.692	50.8846	108.841	124.856	434.845	306.717	481.455	395.533	38.7573	51.5093	207.576	305.191
LOC100643213	1512.14	1361.07	1700.63	3383.3	2571.43	2737.75	1291.13	1337	1634.04	1815.54	1684.94	869.656	877.001	1614.57	3890.41	1644.61	2332.4	2164.11	2991.37	4039.07	1755.75	1052.77	1606.13	1916.6	1091.91	1918.53	1732.26	63.8143	332.15	835.251	4009.87	3609.99
LOC100643214	3197.38	3116.46	3855.22	2780.78	2547.3	3619.91	2988.79	2107.71	3615.61	8358.43	8736.24	11308.7	2618.18	15234.7	8293.43	2090.15	2969.82	5169.04	3043.3	3997.77	3504.66	3202.64	5634.12	3153.15	7314.84	15773.4	11949.4	470.864	746.705	1347.66	3811.58	1785.36
LOC100643215	32.355	28.8401	10.2523	7.01468	3.59378	11.4101	2915.64	3647.32	4246.95	1.14814	35.7418	5.23311	3056.87	261.277	1.00126	35.0381	47.5348	7.46313	1.23174	5.71678	17.7676	1724.64	2788.67	4236.33	345.228	1000.42	22.2893	28.8967	0	5.57051	6.8527	0
LOC100643216	698.209	642.271	645.367	296.763	193.643	226.681	392.104	335.112	395.176	419.222	389.367	369.35	291.798	461.657	165.208	412.635	506.799	464.183	262.112	231.16	371.07	409.826	382.144	350.239	462.686	500.458	464.328	344.775	192.152	245.12	345.607	411.931
LOC100643217	725.689	790.168	812.105	985.856	761.58	1110.16	542.047	557.759	788.713	706.391	568.095	673.706	475.077	794.413	1957.17	850.525	1135.51	822.017	1481.5	1799.03	828.095	529.459	908.375	995.245	766.383	1288.98	923.72	330.832	407.751	3157.04	3611.36	1637.67
LOC100643218	98.4601	92.1752	60.7587	196.986	142.352	176.558	35.6599	35.9997	25.3158	251.789	111.26	112.106	16.7665	81.9101	352.785	102.675	142.558	132.225	236.803	398.757	58.7346	33.542	42.1903	50.0171	106.262	159.539	210.878	24.7915	8.81642	70.9663	274.148	478.357
LOC100643219	1116.73	1130.72	1177.84	1103.12	784.552	709.003	871.231	968.325	1135.51	1409.75	1441.36	1579.5	534.629	1575.24	1036.3	736.348	1128.55	1082.43	860.368	996.69	845.159	883.624	1123.42	1125.77	1909.83	2139.96	2047.45	795.938	413.177	1115.44	2532.14	1928.9
LOC100643220	1604.3	1464.49	1608.61	2160.28	1389.81	1481.87	1297.58	1199.77	1156.77	1454.01	1186.33	943.476	583.169	1239.13	2196.8	1287.05	1851.07	1405.42	1711.8	2062.91	1438.84	838.749	1136.03	1587.45	1094.29	1256.76	1171.48	710.735	344.461	680.337	2893.07	2666.13
LOC100643221	201.43	193.481	169.873	187.668	101.759	108.186	143.591	134.299	162.526	215.619	194.563	181.234	97.8746	180.219	205.722	172.997	230.316	212.71	133.722	206.965	141.158	131.131	166.134	164.486	269.7	232.076	265.585	41.5687	34.7057	63.9857	90.801	78.8563
LOC100643222	985.311	802.877	929.85	511.365	386.771	425.834	659.838	615.755	673.87	855.069	729.823	787.087	362.021	853.131	634.437	579.656	797.324	740.668	658.488	596.65	544.023	643.062	678.393	597.947	1029.93	1013.95	1041.7	322.549	129.652	268.826	989.624	903.189
LOC100643223	775.122	705.2	825.191	520.585	375.307	425.402	411.109	434.146	532.237	702.373	595.562	701.665	293.796	619.882	670.844	513.546	734.709	667.263	534.229	550.381	511.096	406.827	539.203	518.354	804.192	777.712	789.558	273.85	158.302	238.173	1008.1	1194.5
LOC100643224	87.9004	96.89	136.866	313.75	230.575	161.772	182.048	141.047	156.069	915.486	1260.19	1392.32	128.911	1145.63	276.348	126.888	153.939	204.08	203.087	250.173	107.02	230.902	370.139	255.174	1209.79	1692.55	1887.33	16.7462	37.8331	72.4443	59.4167	15.7301
LOC100643225	1379.44	1365.45	940.078	225.82	157.709	192.729	189.05	218.073	306.136	496.263	417.394	435.413	90.9369	325.463	357.45	682.396	1404.44	602.237	414.177	412.285	744.14	189.919	297.112	269.184	429.637	434.398	538.381	1024.47	127.438	230.234	705.078	1199.42
LOC100643226	564.272	499.967	424.15	281.509	194.202	257.367	211.305	185.883	248.524	322.333	331.318	324.026	171.701	311.6	298.533	371.194	539.838	327.21	289.438	286.986	260.315	188.163	204.744	181.055	387.107	405.481	432.381	279.387	31.1586	62.1158	515.698	549.98
LOC100643227	799.146	746.899	763.738	628.644	451.648	490.149	456.989	528.074	637.227	975.861	977.734	1064.98	402.876	947.909	730.103	711.342	1056.92	649.863	632.935	714.389	609.448	449.431	649.118	623.507	1043.39	1258.74	1250.36	653.822	161.851	355.846	1326.61	1059.81
LOC100643228	264.197	320.001	229.146	164.277	85.2019	115.378	44.2185	90.406	113.582	219.988	296.522	372.438	43.9139	151.088	217.152	206.785	364.295	182.555	163.818	220.095	199.869	57.1983	116.534	99.4954	174.961	233.94	211.569	483.042	252.361	993.73	1298.47	824.639
LOC100643229	21.6258	14.8677	18.9255	32.4496	16.2078	44.5911	24.3631	36.5472	28.4287	55.5084	93.4551	42.7208	25.6919	17.616	10.8388	14.8714	18.9365	25.7199	32.4894	21.6653	20.301	36.5194	48.7315	33.8518	13.5515	21.6702	13.541	11.9965	12.1248	8.05707	47.1602	35.9185
LOC100643230	213.002	202.338	223.79	218.306	182.719	219.753	139.939	170.981	191.108	237.089	357.956	268.467	147.706	294.818	327.168	230.413	221.716	183.096	267.775	285.29	139.043	170.293	194.002	206.364	296.929	311.985	326.38	91.6116	60.6909	306.108	493.495	400.395
LOC100643231	283.882	237.135	151.539	57.8139	35.8181	72.5419	564.57	567.762	1054.87	1891.91	699.99	515.806	55.7363	201.114	32.7991	239.616	255.019	127.42	49.637	82.5767	149.801	392.905	783.896	651.672	819.028	255.732	1414.42	186.443	6.32394	38.7299	37.6629	34.2804
LOC100643232	3.99547	4.99433	1.99804	0	0	0.998596	5.00133	5.00168	9.00401	3.00159	5.00472	9.00854	0.999307	1.00143	2.00252	0.999116	3.99842	4.00158	1.00043	6.00415	2.00038	1.99915	3.00113	6.0041	1.00148	0	1.00071	6.8955	0	1.98478	13.8639	2.94939
LOC100643233	0.998868	0	2.99706	25.9793	10.9797	9.98596	53133.1	41020.8	20317	182.097	397.375	99.0939	3361.67	187.267	1.00126	26.9761	20.9917	10.0039	67.0287	82.0568	8.00151	19802.6	27526.4	28575.5	68.1009	1530.4	247.175	0	0	0	1.98056	0
LOC100643234	1362.46	1130.72	1391.64	850.322	606.88	789.889	938.249	816.274	893.397	1335.71	1217.15	1211.15	747.482	1517.16	970.221	897.206	1208.52	1121.44	1084.46	1123.78	760.143	901.617	943.355	823.563	1466.17	1436.31	1573.11	333.939	234.963	797.88	1165.56	1203.35
LOC100643235	1063.79	901.976	725.289	193.845	135.75	162.771	195.052	220.074	298.133	673.357	827.781	913.866	162.887	793.129	332.418	595.473	1330.47	499.197	329.141	379.262	642.121	259.889	298.112	297.203	1033.53	1033.95	1116.79	948.624	85.6222	227.257	944.726	548.586
LOC100643236	60.931	82.9059	100.901	115.908	58.8913	72.8975	25.0066	67.0225	89.0396	147.078	163.154	170.161	30.9785	134.191	161.203	97.9134	108.957	77.0304	100.043	112.078	91.0172	27.9881	90.0339	117.08	160.237	186.17	108.076	132	109.517	545.813	509.003	368.673
LOC100643237	733.296	683.814	851.445	1007.84	695.805	1040.72	899.091	939.945	1020.02	1112.95	1094.09	1026.19	631.657	1172.13	1589.92	786.983	1055.43	872.835	1253.84	1585.55	737.556	707.969	1083.73	1120.96	1110.26	1497.88	1265.59	731.709	134.402	258.517	1802.49	1463.82
LOC100643238	3187.39	2823.79	3817.26	1729.62	1349.51	1515.87	2183.58	1953.65	2062.92	2249.19	2079.96	2277.16	1712.81	2748.91	2523.17	1965.26	3102.77	3051.2	2727.17	2590.79	2043.39	2320.01	2377.89	2164.48	2692.99	3568.27	3107.2	578.237	331.537	1291.1	2433.11	2505.01
LOC100643239	540.388	538.389	561.449	803.359	547.989	795.881	513.136	552.185	670.298	1115.59	887.838	699.663	322.776	700.998	545.686	445.606	663.737	623.246	467.2	609.422	456.086	510.783	567.213	618.423	970.438	852.781	1043.74	162.537	228.99	365.199	804.106	801.25
LOC100643240	882.999	848.037	832.184	334.733	262.516	259.635	450.119	388.13	472.21	555.295	488.461	564.535	197.863	584.833	641.807	644.43	972.615	581.229	464.199	578.4	579.109	449.809	456.172	475.325	627.931	679.622	767.543	698.416	98.5651	210.386	414.927	493.531
LOC100643241	185.789	208.763	182.821	105.916	79.8527	89.8736	182.048	186.062	231.103	243.129	266.251	260.247	108.924	298.425	207.261	177.843	227.91	179.071	211.09	271.188	141.027	168.928	210.079	224.153	277.411	335.307	341.241	182.238	77.6573	261.99	273.317	233.002
LOC100643242	642.143	647.135	778.417	625.375	459.107	341.451	354.304	337.045	378.092	651.595	628.626	582.435	252.774	576.706	482.51	456.504	628.625	586.634	476.108	476.235	429.995	343.785	387.069	347.543	659.161	713.806	715.659	234.4	279.752	750.443	584.283	576.071
LOC100643243	8.98981	2.9966	7.99216	11.9904	3.99263	14.9789	10.0027	3.00101	14.0062	31.0165	12.0113	26.0247	5.99584	10.0143	5.0063	3.99646	3.99842	15.0059	14.006	12.0083	6.00113	2.99872	11.0041	14.0096	13.0193	23.0211	30.0212	5.91043	1.99121	7.9391	186.172	4.91564
LOC100643244	212.238	184.512	252.649	177.598	149.563	102.601	179.85	152.652	214.838	154.524	142.018	166.628	144.062	174.916	206.609	163.325	247.274	209.315	165.978	121.227	159.467	208.764	182.048	203.404	197.329	256.241	206.425	92.3049	49.9175	181.955	146.631	304.611
LOC100643245	155.717	133.585	155.669	204.796	124.002	180.046	226.283	224.443	203.763	347.448	283.479	311.387	102.991	334.154	266.563	152.866	169.231	154.071	189.03	229.367	98.1736	225.442	211.113	213.633	445.257	356.138	414.131	55.1332	40.0792	60.88	282.714	300.697
LOC100643247	319.638	254.711	406.601	343.726	228.578	224.684	333.088	360.121	395.176	237.126	197.186	243.23	291.798	357.509	374.471	212.812	302.88	461.182	323.138	252.174	257.048	352.85	461.174	377.258	277.411	498.456	347.245	31.5223	69.6925	75.4215	399.082	294.939
LOC100643248	179.811	116.21	157.038	235.094	162.672	244.417	130.964	172.802	222.789	206.381	286.856	195.099	68.4623	215.514	197.098	127.707	140.352	176.384	158.13	150.868	161.983	130.876	129.282	175.768	254.669	185.312	286.851	39.2345	51.144	191.497	151.564	190.47
LOC100643249	819.072	657.254	967.052	1465.83	960.228	367.483	955.253	687.23	1127.5	527.28	617.583	493.468	283.803	526.75	971.222	754.333	1035.59	1254.49	1894.81	1935.34	1121.21	929.605	1146.43	1172.8	308.457	1337.22	199.141	8.86564	2.98682	12.901	378.286	96.3466
LOC100643250	1125.72	1046.81	1192.83	1044.17	753.609	794.882	929.246	955.32	1247.56	992.527	1081.02	1093.04	608.578	1106.58	1300.64	791.3	1136.55	960.378	1021.44	1064.74	802.151	841.642	1058.4	1141.78	1269.88	1471.35	1283.91	368.417	314.612	589.478	2171.68	2392.94
LOC100643251	3105.72	3019.43	3147.21	3464.57	2293.54	2431.46	1974.19	2047.1	2498.53	3595.91	3294.66	3224.49	1763.41	3562.04	3051.63	2367.36	3527.4	2980.15	2895.13	3181.42	2731.82	1749.31	2357.36	2321.82	3675.4	3930.75	4291.06	2441.79	1247.71	2777.43	9157.25	6525.28
LOC100643252	815.696	680.201	816.874	883.836	761.47	732.858	859.402	837.237	1067.39	489.202	502.043	415.643	795.858	638.455	1126.01	648.639	962.367	750.985	950.418	1080.28	831.668	818.993	1182.55	1185.22	578.166	997.262	512.985	214.443	86.4643	77.7849	384.299	1087.63
LOC100643253	1832.92	1602.18	2113.93	2671.87	1737.79	2332.72	1780.47	1668.56	2188.97	2632.4	2626.48	2271.15	1554.92	2493.55	2010.53	1558.62	2014.2	1888.74	2022.87	1962.36	1441.27	1369.42	1888.71	1860.27	2687.98	3132.87	2882.04	559.521	430.102	771.085	3428.34	3215.81
LOC100643254	727.176	636.278	602.409	102.918	59.8895	60.9143	251.067	186.062	268.119	272.144	315.297	295.28	965.331	435.62	349.44	286.746	277.89	523.206	266.114	321.222	245.046	368.843	327.123	330.226	358.531	630.577	508.359	0	79.6486	136.95	284.21	136.655
LOC100643255	6119.7	5599.35	7085.98	17513.1	18641.9	10059.3	5677	5995.53	6423.84	1486.53	992.247	956.485	2298	1244.43	1864.97	3452.26	5628.7	5107.16	2386.48	1886.37	3946.37	5067.21	4981.33	5511.81	1474.25	2495.63	1305.78	2404.97	3342.57	10309.8	1615.92	3145.24
LOC100643256	410.535	371.578	381.626	263.79	175.676	169.761	181.048	359.12	432.192	695.369	650.614	815.773	110.923	634.904	334.421	327.71	398.842	273.108	321.137	379.262	273.051	256.891	392.148	440.301	781.158	883.809	811.574	294.536	110.512	409.856	652.594	540.721
LOC100643257	205.777	168.813	175.834	138.907	105.811	90.8783	92.0288	98.0367	121.062	214.139	102.101	219.224	62.9572	162.274	225.316	137.881	230.609	145.988	147.082	230.167	138.03	81.968	97.042	111.08	184.187	196.188	275.209	49.2536	9.95641	68.4791	132.732	76.7043
LOC100643258	318.639	330.625	191.812	133.893	25.9521	104.853	13172.5	354.119	267.119	48577.8	114142	122035	29780.3	157464	29017.5	167.851	352.86	330.13	65.0278	463.321	175.033	10125.7	64266.2	5333.64	73127.4	239872	70269.7	183.223	2.98682	12.901	17.825	14.7469
LOC100643259	295.815	313.724	284.331	100.968	99.1843	125.288	197.751	196.568	266.759	417.684	453.748	399.668	110.323	369.384	141.484	237.625	311.888	165.653	162.273	207.855	200.8	205.669	272.6	271.91	450.306	469.839	505.651	278.471	56.5645	122.504	597.866	1190.83
LOC100643260	0	0	0	0	0	0	0	0	0	0	1.00094	0	0	1.00143	1.00126	0	0	0	2.00086	1.00069	0	0	0	0	0	0	0	0	0	4.96194	2.97084	0.983129
LOC100643261	495.439	462.475	532.478	560.553	450.169	475.331	445.118	468.157	553.246	546.29	538.508	468.444	307.787	522.744	562.708	378.665	517.795	502.198	456.195	591.409	369.07	532.773	477.18	536.367	641.951	652.597	650.46	153.898	227.95	721.488	714.858	750.416
LOC100643262	14.983	18.9785	9.9902	38.9689	12.9761	32.9537	63.0167	24.008	62.0276	87.0462	177.167	104.099	57.9598	110.157	6544.23	26.9761	69.9723	7.00276	555.238	1578.09	17.0032	47.9796	144.054	83.0568	68.1009	283.259	75.0531	7.88057	13.9385	20.8401	24.757	24.5782
LOC100643263	401.696	371.318	549.475	711.997	405.875	384.779	335.523	453.921	580.239	459.183	386.839	457.558	290.061	378.55	435.275	268.479	403.209	367.842	386.148	418.932	432.703	360.27	505.003	491.216	409.698	601.684	491.694	115.109	111.927	389.989	1047.01	786.379
LOC100643264	27.9683	15.9819	46.954	85.9314	53.9005	59.9157	45.0119	34.0114	47.0209	167.089	310.293	239.227	24.9827	51.0727	77.097	25.977	25.9897	31.0122	43.0184	74.0512	25.0047	33.9855	34.0128	35.0239	60.0891	66.0605	71.0502	28.5671	36.8375	128.018	260.443	151.402
LOC100643265	132.394	165.611	148.288	189.478	150.608	158.419	75.5948	127.959	188.996	433.465	288.431	339.851	32.373	245.232	197.355	123.25	170.536	177.265	173.162	193.924	139.866	101.949	172.07	165.313	489.582	293.798	452.154	75.1124	45.2268	323.365	563.753	192.159
LOC100643266	2077.65	1977.76	1882.15	807.356	463.145	480.324	771.204	838.281	1017.45	1358.72	1346.27	1607.52	554.615	1803.57	1003.26	1520.65	2521	1321.52	895.383	1354.94	1431.27	740.685	1079.41	1080.74	1625.41	1966.8	1933.37	3635.9	379.326	967.578	2345.97	1472.73
LOC100643267	0	0	1.99804	2.99761	2.99447	3.99438	8.00212	11.0037	11.0049	1.00053	2.00189	2.0019	5.99584	1.00143	3.00378	0	0.999604	0	2.00086	1.00069	0	13.994	50.0188	13.0089	3.00445	7.00641	4.00283	0.985071	0	0.992388	1.98056	1.96626
LOC100643268	78.3307	105.628	67.6596	45.1146	48.6254	43.9007	42.7856	35.6572	58.2465	386.362	261.645	135.58	21.3723	96.3793	135.622	78.3502	118.77	46.3571	61.2137	91.4551	36.5368	29.6917	60.6197	36.8586	132.083	115.359	272.284	49.4791	8.28068	33.0156	223.564	1649.29
LOC100643269	428.033	425.525	485.465	269.525	188.074	292.138	124.986	108.131	144.851	310.564	330.782	343.335	122.884	299.918	586.827	277.135	441.128	293.656	315.493	317.19	324.344	99.1269	170.87	146.871	377.869	438.729	389.49	232.449	97.3597	284.395	1121.6	956.75
LOC100643270	490.444	442.498	431.577	249.801	162.7	171.758	172.046	158.053	183.081	223.118	227.214	227.215	120.916	283.403	298.375	290.743	515.796	283.112	276.118	236.163	301.057	164.93	200.075	186.127	282.419	353.323	313.221	340.835	96.5739	252.066	485.237	323.449
LOC100643271	1981.75	1881.86	1619.41	328.738	216.6	196.723	427.113	510.171	529.235	389.207	374.353	373.354	418.71	424.604	733.923	1145.99	1901.25	1020.4	559.239	633.438	993.187	503.786	481.181	531.363	425.631	606.555	541.383	1223.46	159.297	456.498	670.419	693.106
LOC100643272	865.02	842.044	1154.87	1706.64	1726.81	1336.12	530.141	742.249	765.341	450.239	346.327	315.299	390.729	358.51	448.564	447.604	765.697	895.353	348.149	379.262	628.118	603.743	559.21	602.412	341.506	492.451	438.31	235.432	620.263	2076.08	556.537	829.761
LOC100643273	2629.51	2527.04	2641.8	2728.58	1993.19	2899.99	1753.81	1630.95	2092.54	1865.34	2220.33	2110.17	1422.12	2306.09	2234.24	2170	3173.57	2751.68	2400.43	3026	2376.64	1345.52	1889.86	2075.46	2100.43	2766.74	2459.14	1985.46	552.69	5019.9	3506.53	2995.97
LOC100643274	1.99774	0.998866	3.99608	15.9872	5.98895	32.9537	6.00159	1.00034	5.00223	14.0074	11.0104	5.00474	6.99515	6.00855	8.01008	1.99823	3.99842	2.00079	8.00343	15.0104	2.00038	2.99872	9.00339	2.00137	12.0178	16.0147	17.012	0.985071	2.98682	15.8782	49.5139	11.7975
LOC100643275	7.99095	4.99433	4.9951	403.678	366.324	967.639	4591.22	4703.58	2968.32	9506.04	6250.9	3813.61	1114.23	3538.04	28.0353	11.9894	11.9953	9.00355	18.0077	31.0215	6.00113	3258.61	3872.46	5666.87	3119.62	3367.08	11029.8	2.95521	1.99121	7.9391	20.7959	1.96626
LOC100643276	451.675	405.811	330.714	118.64	90.6298	116.575	176.652	204.611	256.318	306.377	320.054	267.487	131.614	300.943	222.408	358.437	452.656	309.005	235.528	258.009	277.692	261.241	238.163	245.663	305.553	333.56	420.075	206.961	65.6503	124.898	232.738	214.825
LOC100643278	126.856	141.839	162.84	342.727	208.615	346.513	0	1.00034	1.00045	0	1.00094	1.00095	0	0	49.0617	159.859	90.964	142.056	257.11	233.161	148.028	0	0	0	0	0	0	3.94029	0.995607	1.98478	12.8736	10.8144
LOC100643279	339.615	327.628	279.726	157.874	123.772	105.851	148.039	144.048	161.072	163.087	178.168	165.156	86.9397	172.245	202.254	217.807	335.867	229.09	165.071	170.118	167.032	139.94	155.058	151.103	187.278	198.181	188.133	104.418	46.7935	52.5965	248.56	334.264
LOC100643280	295.881	278.512	318.781	327.415	229.269	268.948	117.729	140.291	173.149	274.196	268.434	268.145	140.54	255.647	443.063	215.444	312.416	266.72	231.36	291.601	262.71	118.654	150.018	145.939	226.277	268.091	304.094	127.573	112.468	444.626	854.523	556.697
LOC100643281	735.167	727.175	658.354	512.591	366.324	355.5	337.089	293.098	420.187	758.402	941.889	989.938	256.822	1003.43	1196.51	508.55	733.71	443.175	547.234	509.352	464.088	282.88	454.171	355.243	800.186	1148.05	948.671	782.147	205.095	1426.06	1452.74	975.264
LOC100643282	128.57	124.487	112.457	106.452	72.6397	96.8756	82.4373	59.8341	74.408	196.239	121.737	138.701	43.1879	137.243	99.8222	102.426	153.462	93.7529	82.7787	125.697	79.4152	64.7711	88.7613	80.8055	120.886	141.69	187.277	138.608	28.0182	58.3694	172.089	75.4663
LOC100643283	232.473	227.557	263.465	481.023	340.685	528.399	196.65	251.463	325.742	903.124	847.781	689.351	203.138	581.829	574.518	231.105	308.258	212.139	307.847	371.952	159.261	296.419	296.73	326.361	911.551	682.862	936.197	70.0754	61.5088	123.766	548.994	586.08
LOC100643284	2054.67	1864.88	2185.86	1219.03	645.808	531.253	1592.42	1740.58	2088.93	1703.9	1748.65	1802.71	1162.19	2009.86	726.914	1141.99	1569.38	1216.48	993.425	675.467	1030.19	1850.21	1814.68	1751.2	2272.37	2882.64	2356.67	473.819	208.082	179.622	1659.71	1030.32
LOC100643286	1692.85	1480.55	1799.75	1238.03	973.445	857.445	1737.65	1598.72	1933.21	1168.97	995.591	1030.51	3002.23	1585.7	1536.52	1095.5	1713.92	2033.57	1824.17	2167.06	1291.67	1605.77	1739.18	1647.33	1306.34	2273.41	1234.3	144.522	433.58	788.566	1695.36	1511.59
LOC100643287	3499.74	3408.92	3326.42	1775.66	1184.86	1102.2	2810.35	3008.81	4066.59	5287.24	5032.47	5512.17	1708.99	5160.4	2470.8	2343.84	3966.55	2393.14	1451.2	1662.77	2541.49	3212.78	3714.54	3820.25	6906.25	7008.06	8312.5	686.566	98.039	337.5	1005.62	600.553
LOC100643288	648.265	500.432	526.484	261.791	190.648	167.764	440.117	399.134	505.225	791.42	845.798	990.939	266.815	1206.72	230.29	350.69	573.773	334.132	250.107	219.152	325.061	389.834	442.166	369.252	1400.08	1011.93	1357.96	312.268	52.7672	79.391	621.895	423.729
LOC100643289	0	1.99773	0.99902	20.9833	18.965	46.934	1.00027	0	0	1760.93	980.925	2.0019	2.99792	4.0057	15.0189	1.99823	5.99763	3.00118	4.00171	13.009	6.00113	4.99787	2.00075	2.00137	34.0505	2.00183	501.354	0	5.97364	26.7945	17.825	40.3083
LOC100643290	1118.2	954.534	1292.59	1338.93	861.239	1054.01	903.556	879.013	996.443	1007.53	973.919	965.915	628.564	980.396	1180.49	779.68	1147.55	1295.51	1054.23	1020.44	837.939	748.22	938.353	930.636	1077.6	1285.72	1199.9	154.656	340.498	698.298	973.444	1130.57
LOC100643291	976.714	983.054	1200.38	1916.39	1144.82	763.865	178.488	186.585	250.712	1029.87	759.942	829.52	151.792	749.021	1095.75	880.002	1215.26	1334.41	1115.45	958.595	982.583	224.283	261.995	234.082	909.299	848.224	943.673	504.591	1071.91	5344.43	127.217	47.7872
LOC100643292	752.102	674.036	834.646	866.862	606.203	637.721	637.413	657.07	748.164	1298.32	1226.84	1318.99	557.787	1488.06	781.567	442.852	773.93	807.994	519.523	547.08	672.157	645.967	755.955	674.255	1399.24	1602.73	1645.22	185.91	136.33	556.664	1167.23	991.977
LOC100643293	471.111	570.15	894.684	6298.08	4500.68	7724.54	153.443	129.229	146.919	6522.28	1156.04	54.0793	28.999	58.1305	2057.62	701.826	979.129	930.745	1069.16	1202.98	799.1	113.526	92.9383	116.577	211.879	78.4876	462.05	1.89445	772.562	4521.7	75.0536	128.042
LOC100643294	1146.06	1103.82	926.969	531.778	377.533	374.056	459.495	472.407	518.902	745.962	799.291	849.649	289.315	799.379	816.654	846.789	1369.07	794.479	667.035	827.782	748.267	407.36	478.202	545.888	1007.8	1002.53	1158.22	1618.98	219.991	679.85	1318.13	1131.51
LOC100643295	246.72	285.676	277.728	259.793	190.648	191.73	211.056	208.07	234.104	419.222	400.378	431.409	111.922	439.626	210.265	141.874	293.884	238.094	173.074	265.183	187.035	211.91	265.1	246.168	518.769	514.471	577.408	138.895	70.6881	154.812	445.625	364.741
LOC100643296	124.85	55.9713	333.219	39.7369	30.5985	75.8685	129.392	195.614	179.038	189.299	164.36	159.454	131.005	173.805	128.476	192.498	156.79	240.637	269.652	299.206	223.066	126.185	121.596	158.246	113.675	114.443	193.613	64.4213	54.1256	119.537	330.894	12.218
LOC100643297	5256.04	5363.91	4534.55	1822.55	1432.36	1150.38	1312.35	1002.34	1239.55	1312.7	1070.01	1019.97	656.545	1110.58	1040.31	3307.07	7002.23	3264.29	2189.94	2002.39	3796.72	890.621	1075.4	1289.88	1507.23	1225.12	1834.3	2773.96	155.315	247.105	979.386	1331.16
LOC100643298	599.246	482.933	621.139	682.023	671.71	636.829	479.973	467.829	539.052	675.766	664.109	702.996	326.516	642.103	568.887	387.702	592.703	594.83	426.972	384.473	466.929	496.178	507.914	488.06	682.931	708.049	771.72	208.427	162.997	236.556	842.687	1759.04
LOC100643299	825.571	700.052	681.832	400.708	266.197	273.27	314.829	325.837	365.974	345.097	367.422	330.688	203.855	358.514	340.582	470.303	729.194	540.662	362.373	371.226	458.79	331.288	334.578	355.495	382.992	447.785	475.997	479.417	97.7874	222.194	473.014	524.3
LOC100643300	271.05	278.138	527.975	685.539	408.46	576.245	302.277	243.374	524.83	792.483	602.778	373.701	135.104	351.094	2697.09	256.908	453.157	360.846	647.644	858.067	301.29	308.74	408.118	411.471	553.279	606.364	518.442	53.6263	638.319	3681.16	2770.79	237.13
LOC100643302	986.882	913.963	944.074	852.32	485.105	648.089	602.16	694.233	818.364	1276.68	1154.09	1204.14	383.734	1090.55	997.255	773.316	1146.55	818.322	730.313	920.637	741.14	511.782	812.306	821.561	1264.87	1377.26	1417	991.967	353.44	943.761	2110.28	1827.64
LOC100643303	2177.01	1890.26	1247.55	761.477	397.802	895.031	498.307	454.503	495.204	360.98	324.061	480.342	283.898	438.151	1055.1	1533.01	2196.89	891.035	483.224	726.937	969.217	392.737	368.139	399.436	351.447	494.552	512.503	1133.49	41.9864	64.9854	768.275	920.016
LOC100643304	227.374	230.064	159.332	203.656	130.21	202.495	18.9669	17.993	36.553	353.778	305.599	329.793	7.36896	288.152	246.454	136.839	123.02	90.6843	219.085	147.659	111.508	25.4906	42.4862	38.2784	387.512	266.044	360.931	132.628	10.7417	209.51	5564.52	1882.46
LOC100643305	344.61	312.645	392.615	378.698	239.558	295.584	430.114	374.125	436.194	464.246	419.396	345.327	259.82	363.517	375.472	225.8	321.873	353.139	279.119	230.159	244.046	374.841	357.134	384.263	444.659	474.434	512.362	176.328	107.526	277.869	356.5	354.91
LOC100643306	2392.29	2099.62	1553.48	170.864	95.8232	163.77	299.079	288.097	428.191	539.286	567.535	545.517	138.904	514.733	449.566	1620.57	2766.9	997.393	557.239	651.451	1271.24	296.874	356.134	367.251	701.039	791.725	762.539	958.475	55.754	146.873	186.172	194.66
LOC100643307	17468.2	16228.6	21438	14852.2	7634.91	8262.38	24988.6	23451.9	28478.7	22165.8	22038.8	24489.2	17349	25578.4	12529.8	10894.4	13798.5	14215.6	11388.9	10321.1	10246.9	20506.3	25134.5	24154.5	24349.1	35005	27736.6	2690.23	1692.53	1951.03	8556.01	7423.61
LOC100643308	374.576	346.607	283.722	158.873	102.81	101.857	105.028	101.034	160.071	212.113	208.196	265.251	35.9751	198.282	267.336	219.806	329.869	191.075	116.05	159.11	213.04	103.956	118.044	149.102	277.411	257.235	276.195	407.82	92.5914	192.523	906.105	755.043
LOC100643309	1109.74	1075.78	809.206	194.845	108.799	118.833	131.035	101.034	151.067	184.098	165.156	189.179	107.925	140.2	223.281	638.435	1119.56	405.16	244.104	172.119	524.099	122.948	130.049	141.096	148.22	186.17	199.141	562.476	76.6617	145.881	312.928	284.124
LOC100643311	134.847	170.806	181.822	533.574	313.422	649.087	1759.47	1353.45	1059.47	1514.8	685.647	332.315	289.799	237.338	118.149	123.89	250.901	173.068	184.079	196.136	121.023	911.612	1082.41	1686.15	287.426	296.271	1422.01	40.3879	53.7628	78.3986	234.696	233.002
LOC100643312	921.955	897.981	1001.02	1822.55	1290.62	1681.63	1194.32	1374.46	1541.69	2770.47	2508.37	2712.57	818.432	2659.79	1672.1	975.137	1259.5	1172.46	1642.7	2209.53	1055.2	1117.52	1876.71	1946.33	2576.82	3651.34	3584.53	372.357	252.884	1075.75	6291.24	3884.34
LOC100643313	749.555	729.661	824.426	581.284	362.766	471.665	403.33	473.164	518.11	625.935	724.455	681.081	493.614	655.304	791.374	483.372	738.254	746.99	610.086	658.29	602.204	400.981	418.499	485.407	654.261	761.007	678.371	365.844	168.058	184.013	729.385	969.08
LOC100643314	572.351	532.396	832.184	484.613	325.4	294.586	509.135	424.142	700.312	306.162	248.234	256.243	500.653	276.393	486.612	323.714	444.824	605.238	435.186	293.203	405.076	779.668	635.239	891.609	340.505	665.609	291.206	36.4476	139.385	199.47	312.928	435.526
LOC100643315	254.032	255.986	214.983	259.249	174.441	184.155	84.1435	101.873	131.131	143.704	122.886	106.536	82.108	116.567	75.2007	164.07	242.486	168.103	100.806	143.827	138.924	119.284	114.487	92.9881	138.216	193.671	168.153	177.293	40.7735	118.303	204.286	154.563
LOC100643316	1126.31	855.798	926.751	725.142	536.538	681.046	364.965	342.922	425.703	935.296	938.106	892.889	207.776	733.684	924.241	833.338	1125.81	680.656	668.876	793.568	627.945	359.858	390.334	375.047	862.234	876.015	984.802	534.773	165.167	694.723	1084.3	681.694
LOC100643317	1001.86	858.026	1276.75	7655.89	6274.42	5279.57	1513.4	1430.48	1599.71	2213.17	1010.95	724.687	718.502	862.227	704.887	728.356	822.674	1243.49	985.422	921.638	745.141	1629.31	1349.51	1440.98	1075.59	1167.07	1130.8	172.388	504.773	902.08	1313.11	3004.44
LOC100643318	177.071	202.172	176.467	244.752	180.693	180.856	141.073	111.452	158.147	626.635	512.563	548.924	118.774	296.14	309.122	136.609	207.201	244.484	160.822	272.173	146.923	157.033	155.693	177.016	317.499	359.955	514.481	104.438	67.257	150.651	188.183	204.432
LOC100643319	0.998868	0.998866	0	175.86	99.8158	80.8862	670.178	567.19	61.0272	3566.89	1251.18	126.12	63.9556	13.0185	4.00504	0.999116	1.99921	0	3.00128	3.00208	1.00019	126.946	337.127	490.335	8.01187	23.0211	99.07	0	6.96925	3.96955	7.92223	8.84816
LOC100643320	2010.91	1729.99	2196.87	1901.26	1447.17	1465.27	1272.79	1032.54	1304.54	1972.69	1828.06	1971.79	1013.3	2276.67	2230.76	1236.38	1875.17	1657.39	1723.34	1820.25	1415.01	1067	1549.22	1449.75	2228.05	2452.83	2415.48	642.755	612.065	1915.04	3906.02	3317.11
LOC100643321	621.296	585.336	517.492	173.861	127.764	154.782	338.09	287.096	332.148	314.167	376.355	301.285	254.823	347.495	257.324	301.733	455.82	338.133	236.101	236.163	271.051	321.863	339.128	364.249	391.58	486.445	406.287	290.596	55.754	138.934	236.677	183.845
LOC100643323	626.29	600.319	497.512	173.861	110.796	142.799	335.089	376.126	441.196	519.276	700.661	751.712	234.837	576.821	246.31	592.476	946.625	375.148	254.109	558.386	467.088	325.861	386.145	405.277	641.951	701.642	758.536	344.775	21.9034	78.3986	203.997	136.655
LOC100643324	351.074	438.405	539.43	468.198	325.356	622.307	135.548	116.948	276.712	127.875	123.98	48.7144	25.391	5.301	815.803	546.411	686.79	1201.26	607.59	506.366	692.865	85.7175	256.701	202.251	9.92221	13.8832	41.6409	150.259	111.463	50.5972	198.708	293.906
LOC100643325	876.007	847.039	883.134	518.586	399.263	294.586	461.122	425.143	477.212	523.278	489.462	553.524	352.755	690.984	492.62	456.596	759.699	692.273	481.206	328.227	483.091	453.807	448.169	418.286	625.928	737.675	695.492	250.208	266.823	691.694	894.222	762.908
LOC100643326	934.941	883.997	952.066	903.279	693.72	591.169	662.176	603.202	735.327	533.283	470.444	530.503	427.703	560.798	522.658	621.45	1076.57	770.304	476.204	530.367	624.118	482.795	702.264	696.476	629.934	681.624	657.465	379.253	209.077	389.016	1436.89	10333.7
LOC100643327	210.388	179.921	338.119	394.707	345.62	571.218	326.522	376.153	485.136	186.35	287.649	163.359	191.066	146.224	618.307	272.132	312.498	459.671	580.285	552.199	318.748	362.644	406.415	467.929	87.2847	424.083	148.974	10.8627	61.4574	208.748	218.188	72.6365
LOC100643329	1124	963.231	1047.62	304.477	217.113	237.531	349.571	319.605	392.961	592.786	722.664	723.996	395.447	745.503	478.199	618.782	829.912	627.986	439.283	433.211	574.253	364.987	490.081	370.401	737.627	769.809	784.102	427.132	131.299	266.556	602.966	560.274
LOC100643330	768.13	796.096	787.228	494.605	256.527	367.483	218.058	358.12	471.21	783.416	899.849	986.935	158.89	587.837	744.937	701.379	951.623	592.233	589.252	778.539	721.136	240.898	473.178	514.351	737.092	896.821	808.572	1784.95	264.831	1021.17	2451.93	1442.25
LOC100643331	1323.09	1099.79	1593.05	3716.55	2344.1	5759.37	918.862	964.121	1197.79	2558.57	2093.62	1392.85	787.645	1425.84	2876.11	1026.05	1459.56	1453.62	2172.12	1969.49	1092.06	948.421	1211.94	1164.47	1916.68	2051.55	2634.75	437.859	1049.98	2300.7	7482	6929.78
LOC100643332	6144.8	5169.88	7488.01	10865.3	8496.89	7360.26	8594.93	8833.87	9723.98	3519.57	2915.69	2828.59	4865.88	3728.17	6145.22	4744.66	6742.56	6699.81	7650.28	6369.23	5164.28	6523.23	9122.98	10030.3	3597.59	6345.54	3522.99	1831.1	2078.55	6540.16	8215.47	7780.88
LOC100643333	49.4847	34.3058	35.6365	16.8836	13.1179	17.1725	110.788	141.03	234.4	604.463	694.321	843.521	48.3563	552.479	27.2573	41.2674	52.5477	31.7153	36.6259	51.6655	43.6829	160.56	200.49	205.601	867.846	734.516	1007.72	14.7954	1.31515	22.2852	19.6217	16.3133
LOC100643334	2235.63	1986.03	2247.94	1728.94	1376.31	1361.59	1181.88	876.595	985.101	1882.93	1621.39	1354.44	1041.98	1716.83	1566.92	1608.6	2140.71	2059.58	1924.61	2317.49	1473.15	898.971	1326.09	1225.92	1235.58	2301.6	1483.35	913.893	372.838	951.61	7933.88	4664.1
LOC100643335	2342.35	1901.84	3157.9	2662.88	1967.37	1820.44	1508.4	1160.39	1133.5	874.464	800.755	736.698	1503.96	1223.74	1687.12	1380.78	1996.21	2584.02	2280.98	1759.22	1802.34	1080.54	1535.58	1269.87	1255.86	1755.61	989.7	314.014	520.702	767.116	2098.4	6988.08
LOC100643337	588.208	557.367	444.511	210.652	176.403	185.739	167.044	157.053	158.992	258.419	297.036	242.03	127.835	245.349	237.188	349.624	621.671	288.029	240.95	212.607	315.018	147.767	178.067	166.996	290.261	287.113	352.707	310.298	60.732	208.401	425.82	367.69
LOC100643338	1312.51	1524.27	1769.26	3257.4	3147.19	2142.99	982.26	917.308	1093.49	850.451	812.767	786.745	700.514	930.324	3190.01	1331.82	2151.15	1726.68	2044.88	2104.46	1440.27	868.631	913.344	1042.71	818.213	1207.11	819.579	221.641	689.956	2256.69	3835.35	2486.33
LOC100643339	123.86	129.853	106.895	77.9378	21.9595	41.941	17.0045	35.0117	65.0289	76.0403	54.051	58.055	9.99307	42.0599	35.0441	111.901	166.934	89.0351	76.0325	88.0609	131.025	39.983	47.0177	47.0321	50.0742	54.0495	111.079	161.552	3.98243	14.8858	6.93195	2.94939
LOC100643340	426.517	376.573	402.605	184.853	127.764	157.778	221.059	207.069	249.111	335.178	372.351	391.371	140.902	304.433	251.316	313.722	479.81	300.118	242.104	301.208	274.052	191.918	222.084	258.176	360.534	407.373	449.318	314.238	68.6969	119.087	343.627	261.512
LOC100643341	23.9728	20.9762	30.9696	51.9585	46.9134	74.8947	36.0095	64.0215	66.0294	60.0319	77.0727	88.0835	48.966	69.0984	64.0806	36.9673	55.9778	34.0134	42.018	94.0651	34.0064	49.9787	64.0241	70.0479	36.0534	104.095	60.0424	11.8209	5.97364	11.9087	39.6111	21.6288
LOC100643342	320.61	302.201	303.874	336.398	217.025	301.167	277.745	353.479	373.415	121.304	153.443	235.868	162.201	396.874	114.921	338.211	360.155	228.646	142.783	321.149	279.508	470.715	732.706	669.604	316.853	709.031	251.688	266.715	9.97545	11.932	9.92199	12.8056
LOC100643343	628.288	559.365	524.486	93.9251	77.8563	82.8834	361.096	321.108	509.227	492.261	490.463	571.542	161.888	572.815	185.233	444.607	723.713	253.1	218.093	439.304	372.07	306.869	434.163	432.295	590.876	796.729	684.484	511.252	41.8155	155.805	246.579	182.862
LOC100643344	273.69	270.693	288.717	148.881	115.786	116.836	153.041	127.043	208.093	325.173	373.352	377.358	99.9307	369.526	240.302	184.836	323.872	204.08	169.072	204.141	192.036	153.935	189.071	208.142	393.583	362.332	474.335	269.91	59.7364	185.576	523.857	489.598
LOC100643345	345.672	400.186	451.366	903.159	696.718	534.663	373.388	373.624	532.034	1468.24	1174.95	1124.87	181.624	1213.36	1506.95	475.685	687.776	543.157	1094.95	1751.04	550.486	414.024	504.552	499.864	1556.35	1452.37	1661.96	46.3562	285.728	3740.43	958.703	689.351
LOC100643346	331.796	318.417	353.194	320.52	199.439	229.948	313.486	304.45	352.564	560.07	556.616	536.303	196.842	458.234	392.682	247.244	401.314	296.463	235.682	307.106	206.312	317.084	290.441	284.955	570.286	517.623	738.909	146.832	71.2361	267.538	540.389	353.066
LOC100643348	9546.18	8261.62	9506.68	4176.67	3795	3689.81	6272.66	5766.93	6847.05	5118.72	5853.52	5866.56	6081.78	7431.58	9035.37	5580.06	9178.37	8986.54	8057.45	8716.03	6562.24	5925.48	6812.56	6757.62	5944.81	8584.86	5860.14	635.371	702.898	907.042	5167.27	6891.73
LOC100643349	44145	25321.3	32670	39261.7	33308.5	16453.9	57783.3	44972.1	54933.4	2777.47	3789.57	804.763	68936.2	6079.65	9401.83	24334.5	34897.2	23155.1	25423.9	20216	26218.9	41844.2	52097.6	65388.7	11721.4	30494.9	746.528	0	0	3.96955	56.4459	64.8865
LOC100643350	786.38	751.074	701.306	662.041	500.773	740.609	516.127	409.771	544.389	1017.45	989.918	954.985	357.569	858.412	771.419	740.737	1017.92	668.519	712.423	824.49	554.152	444.328	644.755	598.823	892.509	1079.46	1128.45	460.602	121.184	279.432	1229.3	884.364
LOC100643351	795.85	663.4	742.912	707.878	442.792	596.233	611.258	547.569	698.672	657.966	655.157	594.829	561.011	679.158	557.72	528.632	783.378	675.048	450.434	523.554	442.89	683.025	625.456	641.16	628.146	771.55	775.848	224.113	172.993	396.797	574.247	704.707
LOC100643353	2.96332	1.97554	1.68331	180.329	10.8578	10.9369	1.97831	0	2.968	2.96825	6.92878	11.8059	13.8349	2.97091	0.990138	2.96405	4.21073	1.97856	5.05704	16.8228	5.93447	1.97694	3.95706	4.94784	0.84373	3.95919	1.97918	2.92239	2.95364	10.594	49.2093	879.733
LOC100643354	6.99208	3.99547	7.99216	4.99601	7.98527	1.99719	43543.5	29485.9	9365.17	41.0218	64.0604	165.156	7253.97	473.674	0	11.9894	9.99604	14.0055	13.0056	10.0069	3.00057	13703.2	16393.2	17050.7	70.1039	2836.6	380.269	0	0	0	2.97084	4.91564
LOC100643355	2531.13	2708.93	3276.79	2938.66	2083.16	2263.82	1501.4	1457.49	1903.85	2998.59	1980.87	1866.77	1188.18	2158.07	4230.32	2224.03	3161.75	3096.22	3346.43	3965.74	3029.57	1290.45	2260.85	2338.6	2353.49	3194.92	2921.07	1062.89	1301.26	10545.1	18234	17564.6
LOC100643356	1765.03	1775.29	1971.67	4344.52	2622.89	3466.94	798.192	846.943	1136.39	2093.8	2172.43	2083.47	723.962	2289.16	5500.56	1706.84	2401.33	2032.56	2356.08	2708.56	1842.81	1028.52	1445.86	1271.05	2437.03	2996.59	2822.29	881.584	1112.87	3224.68	7741.35	5480.24
LOC100643357	3.99547	0.998866	0.99902	5.99522	0.998158	37.9466	457.121	189.063	550.245	9640.11	4520.26	6821.46	102.929	5076.23	1.00126	0.999116	0	1.00039	1.00043	3.00208	1.00019	785.666	807.304	334.228	2562.8	1862.71	8840.25	0	0.995607	1.98478	1.98056	2.94939
LOC100643358	804.089	722.18	801.214	528.578	331.389	388.454	652.173	572.192	689.307	851.452	808.763	837.794	440.694	1050.5	479.603	472.582	723.713	574.226	537.23	464.321	407.077	719.694	621.234	648.443	1177.75	1058.97	1277.9	219.671	168.258	659.938	809.058	1099.14
LOC100643359	957.189	850.947	1220.39	915.206	574.111	641.389	786.034	732.374	852.292	874.062	828.945	866.158	609.857	895.525	1070.11	588.074	823.706	968.981	766.534	895.903	747.759	731.818	744.801	770.863	801.47	976.722	932.084	242.095	309.454	353.543	1198.47	1113.67
LOC100643360	1599.19	1356.46	1778.26	1893.49	1383.45	1197.32	3596.95	3238.09	3607.61	1212.64	1299.23	1430.36	3218.77	2154.07	2090.63	1132	1472.42	2507.99	1814.78	1338.93	1488.28	4302.17	3886.46	3992.73	1602.37	3817.49	1693.2	66.9849	229.985	225.272	1015.04	508.278
LOC100643361	4764.49	4393.92	3615.71	1077.04	684.271	798.549	1286.36	1233.03	1410.3	2346.87	2369.1	2591.85	798.176	2381.67	1507.02	2887.14	5434.16	2692.17	1421.67	1950.37	2821.88	1294.23	1460.65	1544.75	2809.82	2983.04	3399.23	3587.9	206.348	740.491	1684.57	1481.12
LOC100643362	627.395	532.948	758.445	668.807	618.252	648.391	502.199	420.665	416.374	823.193	779.546	777.403	319.599	709.951	1099.58	503.696	645.344	702.636	770.574	766.648	459.572	430.206	454.443	477.158	823.767	791.156	938.242	156.027	217.994	776.448	908.042	902.447
LOC100643363	245.722	234.734	278.727	146.883	133.753	134.81	203.054	203.068	210.093	248.132	223.211	224.212	96.9328	202.288	153.193	168.851	247.902	268.106	172.074	200.138	177.033	162.931	222.084	182.124	240.356	291.267	286.202	100.477	70.6881	225.272	297.084	291.006
LOC100643364	1062.52	931.652	1047.13	1561.85	1182.94	1565.14	643.212	672.113	692.629	769.653	832.867	711.024	294.273	1072.46	1420.08	880.247	1158.22	1084.07	1204.88	2054.84	861.226	649.976	760.899	880.238	751.127	1236.73	1007.94	192.525	128.888	204.009	2118.19	3028.25
LOC100643365	311.962	310.348	337.885	84.2809	107.639	124.745	969.727	1103.16	399.497	1693.91	1318.18	936.92	255.003	848.636	31.1338	336.774	652.33	263.663	248.993	623.32	243.481	544.536	783.986	990.472	534.642	1500.52	1197.21	194.228	2.12602	119.732	600.9	269.769
LOC100643366	1133.72	1099.75	1109.91	479.617	336.379	434.389	664.176	658.221	708.315	522.277	717.677	646.613	613.574	631.9	842.059	777.312	1119.56	911.359	740.317	795.55	793.15	659.719	626.236	689.471	544.807	695.637	659.466	492.536	129.429	156.797	772.417	1364.58
LOC100643367	187.787	164.813	219.784	221.823	176.674	204.712	212.056	190.064	233.104	260.138	252.238	196.186	86.9397	238.339	464.584	144.872	203.919	245.097	282.121	314.217	163.031	196.916	202.076	222.152	258.383	310.284	288.204	31.5223	95.5783	247.105	534.75	588.894
LOC100643368	2493.97	2759.71	2834.22	3001.97	1830.81	2734.69	2227.11	2396.82	3165.26	5594.45	4656.15	5395.71	1273.99	4068.42	3256.19	2406.94	3454.65	2286.93	2454.04	4608.12	2448.28	1798.6	2845.8	3176.05	5395.27	5908.79	6724.53	3054.07	975.832	3787.35	13551.3	5880.41
LOC100643369	14605.4	13544	11642.5	5018.2	4004.42	3926.51	5284.14	4419.91	4802.82	7445.89	7830.28	8304.57	4821.76	7057.79	3784.5	10877.2	17100.1	8572.22	5250.88	7163.39	9173.17	4429.04	4838.79	5068.45	6435.44	8708.66	8256.74	9452.48	568.104	1185.4	6401	3034.44
LOC100643370	1046.81	916.959	663.349	60.9514	41.9226	45.9354	231.061	182.061	315.14	612.325	674.636	732.694	115.92	677.965	149.188	643.431	1174.53	372.147	196.084	277.192	579.109	213.909	286.108	222.152	652.968	762.698	753.533	1549.52	31.8594	64.5052	331.743	277.242
LOC100643373	164.813	183.791	224.78	301.759	191.646	213.699	308.082	268.09	317.141	313.166	290.274	282.267	179.875	286.408	238.3	168.851	229.909	267.105	199.085	191.132	178.034	289.877	322.121	338.231	288.427	389.356	374.265	37.4327	82.6354	331.457	301.045	262.495
LOC100643374	967.903	1016.85	1246.78	1152.08	831.466	756.935	854.226	822.276	1050.47	1382.73	1350.27	1435.36	594.588	1300.85	1475.86	671.406	1069.58	965.38	964.413	985.682	760.143	868.631	1028.39	1063.73	1224.82	1600.47	1540.09	325.074	460.966	1105.52	1893.41	1297.73
LOC100643375	55.9977	53.4127	60.5024	52.8	29.145	33.9613	6.30196	20.7081	26.8962	33.7558	39.7147	56.9884	14.0609	33.9549	35.5894	37.4557	60.4071	41.7589	59.3317	39.7236	44.5388	24.8459	28.9078	21.8161	63.0093	55.3217	35.7453	55.369	16.4633	71.4232	280.383	169.676
LOC100643376	396.551	396.55	450.558	419.665	326.398	442.378	492.13	479.161	506.225	750.398	653.617	539.511	255.823	582.83	323.407	280.752	406.839	420.166	321.137	319.221	259.049	542.769	505.19	492.336	747.107	664.608	755.534	122.149	139.385	168.706	410.966	469.936
LOC100643377	585.337	504.427	532.478	285.772	218.597	200.718	497.132	438.147	522.232	456.242	481.454	549.521	270.812	601.857	447.563	406.64	543.785	440.173	353.151	398.276	325.061	402.829	492.185	489.334	612.908	700.641	678.48	234.447	56.7496	129.01	437.703	1156.16
LOC100643378	686.67	838.739	911.624	1457.25	920.766	1196.66	501.433	702.55	1008.26	1406.76	1309.21	1361.34	516.841	1163.67	1392.16	760.42	1233.52	911.645	1016.86	1414.4	879.092	450.795	968.66	1045.51	1384.58	1705.7	1672.77	1961.57	904.817	2756.74	7434.78	5529.81
LOC100643379	7816.14	7093.95	8441.72	8042.58	5266.28	6692.59	16919.5	13610.6	15781	23135.3	18737.7	24993.7	9615.33	28561.7	8503.7	5637.01	6181.55	7009.76	6285.69	6943.8	4442.84	16199.1	15203.7	14950.2	30913.8	27270	33688.8	1065.85	513.733	878.263	4179.97	3116.52
LOC100643380	1215.84	1495.41	835.359	688.884	471.249	684.188	374.614	333.211	469.312	405.89	483.301	462.244	628.756	359.148	430.332	920.416	1265.97	826.376	617.384	757.071	896.151	418.03	521.009	539.332	479.258	908.322	544.925	1179.36	126.602	182.526	1549.33	1051.73
LOC100643381	3883.42	3671.42	4156.19	3096.22	2462.7	2771.59	2596.85	2304.26	2711.57	6709.17	6854.39	7914.78	1630.75	7530.32	3442.99	2933.39	3859.48	3090.84	3289.98	3626.13	2784.4	2609.53	3461.38	3039.37	9091.73	9037.69	10479.9	1549.44	494.34	1244.2	5186.85	3795.77
LOC100643382	623.294	581.173	390.617	56.3168	35.1153	32.5725	5.00133	12.004	13.5961	5.00265	6.00567	2.0019	2.99792	5.00713	19.593	381.662	500.802	200.079	28.012	75.0519	285.054	11.9949	15.5552	11.0075	5.00742	3.00275	2.00141	516.177	7.96486	21.8325	16.8347	3.93252
LOC100643383	4.97767	5.71782	7.64922	3.99681	0	0.998596	2.00053	0	0	21.2037	1.00094	0	0	1.00143	1.00126	7.99293	16.7517	7.65974	7.003	3.00208	15.8115	0	0	0	0	1.00092	1.00071	4.92536	0	0	3.96111	1.96626
LOC100643384	2974.33	2573.72	2097.22	1218.1	1039.1	1022.74	1184.19	942.739	1130.37	1215.34	1005.05	1028.03	733.277	1297	1980.6	1893.98	3197.75	1853.07	1579	1582.52	1705.59	1176.52	1122.82	1046.74	1193.72	1553.36	1406.59	1183.83	179.522	578.847	1093.04	1133.76
LOC100643385	673.61	631.846	537.901	403.54	324.385	284.186	311.989	307.248	285.821	889.048	749.709	527.819	105.724	484.41	362.697	275.614	586.018	369.144	260.548	429.416	374.084	256.79	222.261	292.07	604.681	560.934	908.213	243.582	106.717	385.19	578.476	392.188
LOC100643386	8.98981	16.9807	13.9863	27.9777	7.98527	33.9522	16.0042	19.0064	21.0093	67.0356	30.0283	19.018	23.9834	25.0356	28.0353	9.99116	21.9913	11.0043	20.0086	16.0111	8.00151	14.9936	9.00339	14.0096	36.0534	34.0312	31.0219	6.8955	7.96486	97.254	12.8736	53.089
LOC100643387	50.3193	44.3684	19.6531	46.6801	18.0166	70.0181	351.099	323.445	494.351	1924.52	812.98	577.694	26.5256	199.895	44.65	34.4892	48.0135	53.0693	13.8282	24.5694	59.1018	161.842	457.475	550.137	839.561	560.527	2254.97	19.8938	1.05709	16.9106	35.4324	28.8635
LOC100643388	655.258	653.259	740.274	558.554	387.285	376.471	515.137	445.149	506.225	760.403	619.584	647.614	316.78	733.044	497.626	372.67	665.736	675.266	492.211	466.323	431.081	523.777	541.204	477.326	718.064	1019.93	882.624	280.299	201.521	355.028	787.083	763.561
LOC100643389	69.0065	83.0378	110.998	233.821	120.861	196.717	45.5294	71.1708	75.3049	539.061	390.208	449.235	86.1764	377.784	176.22	102.838	122.447	115.53	126.299	201.207	97.1668	66.1121	119.124	98.5845	674.751	509.73	684.546	18.283	55.0066	99.9863	339.607	561.739
LOC100643390	612.306	528.4	688.325	688.451	444.18	1036.54	562.149	570.191	543.242	625.332	514.485	398.377	325.774	545.777	871.096	436.614	648.743	706.278	532.228	532.368	470.089	542.769	528.199	512.35	562.834	677.62	630.446	152.686	241.932	1364.53	545.644	708.836
LOC100643391	451.488	487.447	622.39	171.863	106.803	42.9396	152.04	52.0174	67.0298	134.071	96.0906	92.0873	300.791	146.208	573.722	250.778	506.799	511.201	689.295	802.555	362.068	95.9592	124.047	105.072	130.193	391.358	192.136	0.985071	59.7364	101.224	194.095	106.178
LOC100643392	28.5146	28.9357	32.7988	87.3371	53.0111	99.2037	511.696	413.983	129.089	162.31	132.583	166.872	69.6061	74.4585	26.2962	20.26	19.4042	16.422	23.9897	27.424	9.65799	144.781	206.82	547.332	128.623	68.5753	370.229	10.1235	4.54744	33.9955	81.5971	106.657
LOC100643393	282.68	225.744	240.764	92.9259	53.9005	77.8905	135.036	132.044	145.065	162.086	167.158	149.141	118.918	190.271	103.13	210.813	297.882	160.063	131.056	139.096	129.024	107.954	132.05	139.095	189.281	195.179	185.131	86.6863	22.899	33.7412	136.658	205.474
LOC100643394	439.143	437.256	557.435	878.777	530.716	519.997	352.898	372.738	345.583	716.943	505.95	362.608	395.228	578.369	600.565	463.812	595.281	565.832	674.757	626.921	387.241	380.584	296.454	337.469	510.384	423.215	531.112	13.9667	395.009	2015.7	51.9881	113.946
LOC100643395	461.477	450.489	518.492	717.428	507.064	566.204	445.118	429.144	533.237	945.502	820.774	699.663	428.703	703.001	630.794	318.718	491.805	496.196	526.225	614.425	377.071	356.848	547.206	590.403	722.07	882.808	961.68	138.895	228.99	561.691	769.447	624.287
LOC100643396	1341.48	1306.52	1437.59	1812.55	1240.71	1452.96	1191.32	1205.4	1320.59	1871.99	1645.55	1526.45	719.501	1576.24	1296.63	857.241	1302.48	1406.55	1063.46	1134.79	970.183	1252.47	1269.48	1411.96	1871.77	1894.73	2053.45	502.6	525.939	697.327	2021.43	1898.8
LOC100643398	317.793	278.103	353.597	355.051	195.919	228.789	375.312	324.956	408.292	359.177	346.206	369.678	237.922	352.348	395.343	228.665	356.857	282.087	274.782	328.584	229.242	328.815	354.952	399.633	392.126	383.747	429.831	118.309	62.5118	135.603	554.702	442.836
LOC100643399	552.374	541.386	613.398	273.782	154.715	173.756	1126.3	1338.45	1412.63	771.409	823.777	834.791	357.752	781.112	359.452	402.644	473.812	390.154	340.146	500.346	279.053	1556.34	1319.5	1463	937.389	1216.11	1116.79	215.731	94.5827	168.706	158.445	166.149
LOC100643401	505.097	464.17	495.191	508.657	332.17	389.198	267.896	204.935	275.943	392.952	323.627	365.108	185.75	380.331	403.244	386.405	509.465	471.878	447.899	562.411	333.845	238.742	263.927	272.008	348.289	401.105	471.026	177.197	187.052	716.036	712.898	383.023
LOC100643402	2689.95	2746.88	2632.42	2139.29	988.177	1479.92	1175.31	1299.44	1714.76	3254.73	3157.98	3297.12	922.36	2623.74	2223.8	2722.59	3634.56	2115.83	2058.88	2790.93	2282.43	1358.42	1678.63	1794.23	3580.31	3732.42	4036.85	2142.53	801.464	2443.26	4728.58	3415.39
LOC100643403	557.368	482.452	490.519	199.841	175.676	195.725	216.057	201.067	263.117	580.308	507.479	582.552	213.852	526.75	288.363	351.689	609.759	386.152	265.113	283.196	338.064	182.922	279.105	245.168	555.824	653.598	705.499	347.73	71.6837	105.193	412.946	378.505
LOC100643404	210.977	261.326	339.841	875.179	573.983	892.222	333.736	300.221	820.969	237.33	210.113	359.393	99.2185	186.431	545.915	426.574	551.282	507.399	541.191	771.565	265.275	348.266	431.37	590.393	372.292	392.341	613.417	30.6722	226.26	366.524	457.185	708.466
LOC100643406	3325.23	4565.82	6373.75	8443.26	8076.1	7492.46	1542.41	1353.45	2025.9	5733.04	1961.85	893.847	687.523	751.069	30900.9	4898.67	7810.91	6910.72	9054.88	13838.6	6922.31	1054.55	1525.57	1816.24	1422.11	1054.97	2168.53	688.565	4104.2	7676.18	4487.94	1783.03
LOC100643407	735.542	686.176	643.271	820.602	496.633	1326.07	548.07	419.532	839.126	1967.86	1280.57	1180.84	140.688	1167.4	355.178	598.849	590.779	387.695	465.861	492.766	443.614	407.973	614.658	620.002	2053.87	1272.97	2581.8	465.76	94.3841	276.794	2267.27	389.406
LOC100643408	778.118	725.177	823.193	401.68	361.333	351.506	406.108	393.132	489.218	611.324	647.611	620.588	308.786	641.914	629.792	561.503	787.688	682.269	525.225	608.421	526.099	370.842	481.181	410.28	637.946	756.693	689.487	514.207	226.003	587.494	775.388	822.879
LOC100643409	1262.61	1282.9	1442.57	2117.03	1440.57	1873.76	441.055	314.623	396.836	4550.57	2002.83	1529.22	205.603	1593.94	2167.17	1076.75	1662.17	1451.33	1514.11	1666.47	1148.23	328.518	367.273	357.167	1855.61	1070.95	2475.47	386.421	569.096	1415.84	1815.83	874.157
LOC100643411	9.98868	6.99206	10.9892	93.9251	56.895	134.81	457.121	235.079	281.125	818.434	450.425	163.155	28.9799	53.0756	1.00126	7.99293	6.99723	13.0051	7.003	5.00346	5.00094	161.931	257.097	426.291	315.468	70.0641	1068.76	1.97014	0	15.8782	201.027	208.423
LOC100643412	103.882	84.9036	85.9157	88.9291	77.8563	88.875	104.028	64.0215	105.047	130.069	167.158	180.171	60.9577	89.1269	210.265	99.9116	190.924	93.0367	92.0394	271.188	104.02	83.9643	99.0373	89.0609	110.163	119.109	129.091	186.179	29.8682	77.4062	174.289	183.845
LOC100643413	0	0	0	0	0	0.998596	0	0	0	8.00425	40.0378	65.0616	0	0	1.00126	0	0	0	4.00171	1.00069	1.00019	0	0	0	0	1.00092	0	0	1.99121	4.96194	31.6889	17.6963
LOC100643414	1238.6	1139.71	1095.93	345.724	373.311	251.646	214.057	218.073	312.139	315.167	545.515	390.37	281.805	646.921	1953.46	822.272	887.649	804.317	530.227	338.234	599.113	254.892	266.1	278.19	392.582	456.418	493.349	392.058	96.5739	113.132	548.614	345.078
LOC100643415	47963.4	41194.9	28833.6	992.183	694.706	755.762	1522.84	1567.82	1882.39	2824.49	2524.61	3022.71	1115	3034.18	2409.05	33951.9	57992.4	18445.4	7016.4	9986.08	25551.8	1513.54	1802.75	1841.7	3446.19	3562.84	3995.73	21245.6	221.094	514.677	937.198	818.09
LOC100643416	1156.42	1075.54	1120.49	1003.64	736.395	634.672	806.506	805.318	967.486	1134.65	1177.41	1137.91	656.295	1264.95	1035.65	800.603	1315.47	1158.18	665.787	794.382	914.881	776.048	920.045	993.438	1301.01	1385.79	1467.82	916.323	336.366	450.034	1760.13	1791.16
LOC100643417	148.337	137.361	135.492	108.172	76.6535	49.5507	94.6871	78.2806	95.0423	147.676	108.788	104.641	52.798	106.645	123.744	102.866	162.213	108.044	115.687	108.761	92.1413	63.1033	76.6919	57.3431	112.166	141.028	147.179	71.7182	30.2487	112.672	173.835	163.73
LOC100643418	223.331	229.318	322.376	410.084	337.707	384.737	140.551	199.253	314.474	237.604	207.495	208.064	47.0884	172.601	642.332	238.457	307.3	334.671	470.91	456.175	310.189	130.142	225.624	233.991	298.564	236.003	369.2	177.488	204.954	932.825	3660.79	2945.64
LOC100643419	341.613	362.588	180.823	5.99522	2.99447	11.9831	9.00239	5.00168	7.00312	4.00212	12.0113	7.00664	0	6.00855	2.00252	181.839	489.806	106.042	41.0176	62.0429	141.027	1.99915	2.00075	3.00205	9.01336	5.00458	7.00495	321.133	0	1.98478	1.98056	13.7638
LOC100643421	3503.03	2878.73	3689.38	2359.12	1039.08	2023.15	7063.87	6242.09	6764.01	5026.67	3890.67	4342.11	4644.78	4946.04	2002.52	2193.06	2760.91	3088.22	2654.14	2817.95	2014.38	7016.02	6565.47	6540.47	5225.75	6744.17	6820.82	1041.29	689.039	1469.53	2760.73	2278.02
LOC100643422	2336.54	2282.52	2105.76	2037.67	1646.19	2086.16	1193.22	1298.22	1614.68	3255.25	2888.59	2988.79	746.601	2263.73	3102.89	2084.03	3301.94	1802.05	2038.54	3203.61	1846.87	965.03	1579.24	1717.23	2843.34	3188.44	3624.23	1866.95	269.443	1923.68	3732.69	2379.57
LOC100643423	7699.28	6888.18	9782.41	8816.97	6242.48	8846.56	4574.21	3336.12	3773.68	2569.36	2015.9	2078.97	2424.32	2396.41	13655.2	5969.72	9321.31	10953.3	11880.1	10345.2	7091.34	3171.65	3326.25	3530.41	1813.69	3287.01	2613.85	236.417	1126.03	2642.73	8404.5	4282.51
LOC100643424	686.222	669.24	688.325	633.495	482.11	614.136	540.143	533.179	611.272	675.358	786.742	644.611	400.722	770.096	1122.41	518.541	653.741	496.196	469.201	615.426	449.085	585.751	628.236	545.373	813.205	868.795	847.599	303.402	305.651	3655.96	562.478	820.913
LOC100643425	302.521	243.708	291.185	151.932	114.261	103.869	231.153	212.369	222.405	202.674	146.039	179.813	126.279	190.984	113.685	133.788	195.44	223.829	122.767	98.4385	142.224	263.934	190.777	221.513	262.688	276.475	247.206	117.479	76.6068	134.159	269.174	335.793
LOC100643426	64.9047	74.3262	65.9615	360.056	229.915	289.219	337.717	438.112	391.427	1227.89	1434.44	559.956	159.296	359.423	80.8004	40.8373	70.1906	73.3914	71.2969	88.9444	45.074	175.941	299.851	642.888	392.355	440.46	1534.01	19.6154	33.3898	60.3339	176.492	407.477
LOC100643427	1031.83	977.89	1021	568.546	353.348	436.386	649.172	606.203	697.31	882.468	797.753	907.86	297.793	893.272	542.683	599.47	1050.58	798.315	468.2	464.321	680.128	584.751	695.262	666.455	1031.53	1030.94	1177.83	541.789	266.823	1107.5	601.099	458.138
LOC100643428	188.968	188.314	182.637	156.903	103.991	182.821	221.104	127.95	187.547	340.865	317.521	299.749	109.074	249.382	179.422	197.367	280.436	143.182	164.982	263.991	165.501	191.733	209.302	210.433	337.298	314.405	475.084	88.0022	36.8303	98.5263	379.187	313.024
LOC100643429	409.536	450.489	446.562	227.818	109.797	156.78	598.159	656.22	705.314	430.228	365.345	458.434	289.799	485.691	233.293	293.74	381.849	344.136	260.111	253.175	280.053	677.712	690.26	703.481	575.853	616.564	688.487	33.4924	7.96486	20.8401	18.8153	12.7807
LOC100643430	959.893	933.476	882.282	360.24	242.638	329.577	454.618	394.472	451.655	901.121	709.107	830.17	192.902	791.75	499.313	682.898	1072.95	593.787	463.266	631.029	605.08	420.467	475.782	460.944	814.345	865.856	1056.02	570.771	88.6738	260.523	590.041	465.783
LOC100643431	448.492	430.511	407.6	307.754	232.571	322.546	256.068	211.071	304.135	338.179	349.33	365.346	182.873	374.533	303.382	324.713	426.831	341.134	300.128	377.261	304.057	260.889	292.11	264.181	380.564	383.351	461.326	275.82	94.5827	241.15	508.013	564.316
LOC100643432	934.941	886.993	950.068	859.314	574.939	905.726	447.119	362.121	487.217	854.453	759.717	739.701	303.789	812.156	1367.72	638.435	1097.57	738.291	833.357	1057.73	743.14	322.863	461.174	472.323	903.339	884.81	982.695	1216.56	442.049	2555.4	2699.5	2972
LOC100643434	1006.79	883.829	826.85	426.658	360.246	288.634	337.893	263.194	387.249	629.588	573.719	590.477	149.765	537.889	740.167	552.586	1227.95	483.09	506.253	466.27	575.911	236.852	290.113	345.304	622.086	635.838	753.473	1053.99	116.501	534.088	1100.49	917.394
LOC100643435	0.998868	3.99547	0.99902	11.9904	5.98895	11.9831	1.00027	0	2.00089	6.00319	5.00472	6.00569	0	2.00285	11.0139	7.99293	22.9909	9.00355	16.0069	4.00277	4.00075	0.999575	4.00151	7.00479	8.01187	3.00275	6.00424	3.94029	1.99121	1.98478	0	1.96626
LOC100643436	8276.62	7370.63	8156	4316.56	3446.64	3640.88	6383.69	5847.96	6258.78	10543.6	9333.8	10905.3	5546.15	13176.8	6891.67	5884.79	7577	6850.7	6518.79	7594.25	5346.01	6749.13	6311.37	5982.09	12713.8	12688.6	14323.1	1913.01	791.508	794.903	4505.77	4331.67
LOC100643437	721.659	677.229	757.588	483.231	300.765	300.897	713.602	631.612	717.694	463.364	536.643	518.265	587.043	754.808	335.916	557.387	749.792	777.226	546.562	604.786	525.186	674.597	808.853	901.628	586.049	1131.19	561.423	280.36	266.791	482.358	634.459	447.324
LOC100643438	632.792	676.483	893.776	1574.16	1167.66	1581.49	264.64	343.83	269.417	360.436	305.865	300.302	60.1959	277.241	874.084	724.274	935.021	944.058	1315.16	1501.11	736.028	204.249	327.832	445.242	611.203	379.49	582.938	160.848	334.274	1683.19	5986.56	1902.03
LOC100643439	616.302	671.238	483.526	146.883	82.8471	119.831	127.034	121.041	137.061	458.243	467.441	404.383	53.9626	358.51	142.179	330.707	558.779	336.132	151.065	168.116	324.061	106.955	111.042	121.083	457.678	344.315	407.288	480.715	121.464	159.774	158.445	229.069
LOC100643440	533.527	548.6	440.337	230.695	157.941	228.257	258.911	234.676	331.545	351.362	372.275	360.926	98.4499	288.221	394.795	420.441	635.421	331.595	276.675	425.794	366.284	236.318	269.177	319.242	373.164	358.485	415.133	434.645	65.0826	144.048	576.615	593.125
LOC100643441	2459.95	2352.56	2449.81	3234.35	3068.16	2444.59	1452.86	1345.02	1646.99	6500.86	4475.62	3837.42	1189.8	4541.89	2536.82	1730.5	2914.8	3654.9	2342.95	2359.55	2462.53	2287.67	2562.65	2189.17	3896.73	4679.25	5161.67	727.361	654.438	1258.61	1953.95	1084.13
LOC100643442	758.141	742.158	793.222	503.598	350.354	424.403	552.146	554.186	599.267	601.319	590.557	448.425	334.768	547.78	502.632	531.53	778.692	668.263	494.212	578.4	490.092	530.774	539.203	567.388	635.943	667.611	646.457	286.656	188.17	591.463	543.663	608.557
LOC100643443	1066.79	1030.83	829.187	431.656	276.49	315.556	379.101	368.123	429.191	620.329	499.471	574.544	218.848	584.833	547.689	653.422	1206.52	655.258	466.2	649.449	624.118	319.864	430.162	449.307	667.99	724.663	817.578	1606.65	203.104	606.349	803.116	609.54
LOC100643444	501.39	434.451	646.943	928.1	645.33	791.82	404.107	383.325	513.591	639.34	574.969	541.662	367.048	600.546	543.489	426.419	551.647	581.899	588.696	603.949	398.327	445.584	341.279	429.969	583.075	636.454	653.177	149.323	238.767	704.412	813.106	573.758
LOC100643445	504.264	431.384	407.722	241.79	137.705	176.765	370.259	355.234	413.099	455.244	480.457	464.49	229.94	593.631	352.421	352.627	467.764	396.258	299.976	336.301	309.01	355.928	391.135	376.201	603.059	642.732	617.238	217.717	87.6238	326.519	610.009	416.817
LOC100643446	6.07899	12.158	15.5059	7.60128	4.556	1.51933	7.60936	10.6539	7.61073	1.35658	0	0	9.12249	1.35779	6.09354	0	4.91964	9.13241	10.6548	10.6577	7.60878	3.04164	13.0659	15.2251	3.52485	4.56859	0	2.99751	2.69981	18.4573	23.0351	11.9747
LOC100643447	208.367	155.022	278.675	232.45	167.158	211.584	128.669	52.2386	55.7739	260.175	264.451	287.488	118.094	288.083	415.31	156.08	194.685	230.397	251.716	216.507	156.658	121.39	139.321	90.1749	168.022	457.014	269.817	9.51714	11.5452	51.3909	112.58	35.7557
LOC100643448	5957.25	5218.08	6935.2	9568.37	7775.65	5231.64	7338.95	7655.57	8595.82	2629.4	3071.9	3451.27	5004.53	5045.18	5543.97	3635.78	5188.95	5137.02	3382.45	2611.81	4120.78	6850.09	6913.6	8417.75	4491.66	6040.53	4099.9	1113.13	2044.98	10958.9	3179.78	3242.36
LOC100643449	501.76	427.007	422.586	259.585	184.146	185.839	208.484	191.797	245.255	236.264	238.37	269.988	124.395	255.079	189.179	294.235	477.728	355.309	220.375	276.505	279.393	219.589	223.669	201.743	332.209	287.496	295.964	180.36	98.9363	195.371	303.788	249.936
LOC100643451	32.9627	35.9592	81.9197	77.9378	32.9392	37.9466	1.00027	5.00168	4.00178	18.0096	16.0151	20.019	10.9924	14.02	204.257	48.9567	94.9624	172.068	233.1	169.117	82.0155	3.9983	7.00264	7.00479	8.01187	16.0147	16.0113	0	0.995607	7.9391	34.6598	13.7638
LOC100643452	389.821	332.838	291.093	156.392	123.614	119.105	233.233	196.361	259.974	207.849	234.439	225.196	108.514	217.431	188.326	247.097	366.035	233.355	139.803	172.988	178.713	202.351	239.299	247.773	252.014	309.013	295.66	206.397	52.0539	114.237	370.918	372.393
LOC100643453	960.06	1039.03	1426.7	4252.23	2667.42	5602.23	1168.54	1415.51	1438.93	2326.45	2975.19	1910.55	418.691	1584.37	4331.49	1121.81	1753.17	1910.14	2434.46	3413.49	1652.63	938.498	1333.33	1602.23	2273.15	2817.65	3937.44	9.85014	705.033	3735.19	7162.93	10591.3
LOC100643454	631.941	522.224	818.728	1041.09	811.25	632.372	467.511	403.449	411.484	420.558	458.635	361.302	797.473	571.914	423.74	429.007	651.92	669.437	636.324	577.908	505.04	355.095	656.481	561.093	525.264	1134.42	488.594	75.687	256.486	717.442	563.907	555.162
LOC100643455	355.172	370.886	419.823	323.441	341.482	328.459	319.22	311.466	436.337	667.846	495.345	576.293	229.975	472.294	454.323	304.139	409.956	355.24	257.032	570.514	342.045	338.562	406.117	452.459	474.088	678.975	718.16	847.066	23.4173	128.981	415.445	568.925
LOC100643456	24.9717	30.9649	21.9784	36.9705	28.9466	51.927	11.0029	21.007	17.0076	96.051	61.0829	92.1186	2.99792	68.0969	61.0768	32.9708	38.9846	37.0146	60.0257	79.0547	47.0089	21.9906	21.0079	27.0185	89.1321	115.105	149.105	8.86564	0.995607	16.8734	33.6695	9.83129
LOC100643457	1641.14	1546.25	1698.33	1113.11	1003.15	894.742	937.248	918.308	1095.49	1369.73	1440.36	1541.46	860.403	1916.73	2566.23	1189.95	1793.29	1349.53	1559.67	1863.29	1306.25	908.614	1273.48	1132.77	1813.69	2176.99	2011.42	834.579	395.256	3282.82	2408.36	1716.54
LOC100643459	63.2194	58.8502	76.4473	85.8679	44.9282	54.7702	31.4687	36.6821	40.3493	82.3269	71.5637	58.0631	20.1076	46.2646	47.7908	36.0815	56.1905	43.6874	52.7746	70.4956	32.7906	31.3585	47.6166	32.487	57.0644	40.0895	63.1725	19.5793	14.0276	27.0502	117.565	64.136
LOC100643460	258.707	220.749	338.668	979.219	523.035	507.287	168.045	291.098	240.107	98.052	26.0246	1.00095	300.791	269.383	240.302	200.822	278.89	240.095	182.078	173.12	135.025	247.895	250.094	361.247	26.0386	66.0605	12.0085	1.97014	119.473	106.185	118.833	3214.83
LOC100643461	26.9523	23.5832	20.2173	50.5525	64.3284	43.7856	25.3031	20.8575	23.6205	77.6169	48.9526	35.4486	104.486	106.396	54.0337	26.959	42.144	28.4438	38.8045	45.5651	13.271	21.9143	183.89	67.5033	148.626	229.564	92.8192	6.966	10.0741	30.1246	66.8248	19.8957
LOC100643462	3492.8	3582.23	4669.66	6051.24	6663.8	4093.98	1982.9	1987.42	2399.97	16126.5	4488.19	2709.31	1046.01	3505.92	24968.7	6053.2	6541.21	8463.15	14716.8	24489.5	5402.2	2273.46	2187.77	2209.34	3536.69	4030.31	4263.17	19.2708	1070.67	15854.8	152.403	494.545
LOC100643464	386.562	452.486	434.574	208.833	127.764	120.83	243.064	269.09	394.175	581.308	492.465	650.616	214.851	563.803	485.611	286.746	487.807	380.15	293.125	271.188	355.067	267.886	317.119	379.259	608.902	697.639	804.569	657.043	136.398	304.663	486.227	638.051
LOC100643465	91.5851	55.9537	85.37	282.952	315.187	81.6375	410.617	380.806	346.501	184.996	194.838	120.114	573.604	382.742	240.109	67.7378	111.824	148.961	215.075	253.364	76.6934	532.055	635.916	608.928	254.002	802.283	33.0233	3.94029	0.995607	7.9391	101.999	23.5951
LOC100643466	1059.8	990.875	1214.81	1133.1	832.464	856.795	1185.31	1193.4	1284.57	960.51	832.786	681.646	647.551	719.024	687.865	865.234	1218.52	1241.49	791.339	714.494	786.148	1230.48	1300.49	1266.87	827.226	1151.05	906.641	356.596	588.404	1838.89	635.759	684.258
LOC100643467	1271.56	1246.59	1172.85	887.292	658.784	689.031	565.15	577.193	791.352	1143.61	1092.03	1217.15	327.773	1083.54	1348.7	1023.09	1638.35	979.386	886.379	1376.95	1116.21	511.782	824.31	860.588	1265.88	1653.51	1524.08	1446.08	288.726	1201.78	2168.71	1402.92
LOC100643468	29.6726	29.6726	59.3543	0.622235	3.10792	14.8323	0.622897	14.8581	14.8597	10.5921	19.9462	16.2064	3.1115	0.623619	2.49406	29.68	52.2887	27.411	11.837	14.8634	74.2796	1.24493	0.622966	14.8633	0	29.7335	1.86952	121.627	29.5757	14.7401	220.631	131.423
LOC100643470	573.538	533.918	635.101	500.88	344.981	320.758	303.861	301.003	372.498	529.377	518.998	495.237	290.023	572.668	552.368	377.047	465.237	500.91	428.093	406.493	325.418	334.306	390.729	334.114	554.815	587.908	639.481	146.603	94.5681	158.631	683.684	649.98
LOC100643471	2464.69	2211.89	2854.84	2259.41	1376.27	2080.69	2373.88	2670.84	3160.23	2988.76	2886.13	3207.67	1687.96	3257.1	2427.56	1959.99	2343.98	2255.95	2249.07	2678.81	1882.14	2200.37	2797.5	2916.8	3331.39	3765.9	3740.14	769.602	378.918	740.279	3086.27	2978.29
LOC100643472	3549.92	3268.21	3224.23	3263.63	2208.83	2935.1	587.758	715.626	844.727	1843.74	1506.6	1288.48	309.351	1043.12	2968.22	3184.92	4956.83	2959.48	3544.59	4438.14	3114.11	494.493	826.033	911.03	1425.71	1000.46	1926.23	6189.48	575.993	1376.34	4197.06	6003.45
LOC100643473	778.118	789.104	725.289	278.778	171.683	189.733	404.107	380.127	434.193	541.287	649.613	699.663	333.769	684.975	542.683	497.56	745.705	576.227	436.187	428.296	514.097	345.853	512.193	533.364	705.045	798.731	817.578	786.087	114.495	406.879	442.655	566.282
LOC100643476	7.99095	3.99547	3.99608	156.875	38.9282	324.544	109.029	25.0084	0	843.448	549.518	0	3.99723	0	4.00504	0.999116	2.99881	5.00197	4.00171	10.0069	4.00075	5.99745	11.0041	17.0116	0	2.00183	45.0318	0	3.98243	0	3.96111	0.983129
LOC100643477	38.7643	28.1922	32.0122	56.4033	19.8533	47.5614	47.6409	51.1735	51.1791	225.913	337.244	386.685	38.2616	88.1225	63.5844	35.249	61.7159	33.5294	31.7658	77.6702	31.7582	72.2937	45.8815	70.6087	104.231	127.125	133.78	36.9615	19.8863	116.411	364.615	210.79
LOC100643478	487.448	542.384	571.44	441.648	450.169	455.36	1142.3	1109.37	1286.57	723.384	825.779	772.732	756.475	1048.49	982.236	392.653	638.747	574.226	614.263	621.43	433.082	1042.56	1180.44	1068.73	893.324	1214.11	1069.76	58.1192	124.451	166.721	820.941	1220.06
LOC100643479	87.7854	77.9218	85.8258	100.642	61.5093	105.511	67.1658	85.0677	80.0207	97.8115	123.55	108.725	32.564	61.7106	107.358	128.258	116.475	83.9924	125.764	177.868	82.9632	68.1065	79.0274	91.8976	89.0043	91.9189	137.906	70.0365	37.3591	67.2689	174.527	113.585
LOC100643480	76.4399	39.6689	94.1659	30.7727	146.868	178.932	249.216	252.06	371.068	316.803	939.411	1007.67	9.89364	27.0099	1580.06	81.121	120.342	66.2869	211.939	553.315	90.5424	115.244	99.6349	355.888	25.3935	42.9689	45.7616	0.919318	14.0729	15.164	299.951	17.2878
LOC100643481	1809.95	1512.28	2312.73	2409.08	2302.75	2106.04	3226.86	3001.01	2535.13	1202.64	1797.7	1016.96	4956.56	1948.77	2819.55	1826.38	2313.08	2621.03	3286.41	5023.48	2129.4	2654.87	3329.25	2931	1879.79	3390.1	948.671	1.97014	2.98682	8.93149	176.27	245.782
LOC100643482	3797.53	3562.16	3947.05	2388.51	1591.77	1537.98	2323.09	2482.55	2796.73	2458.3	2361.52	2597.15	1400.39	2638.3	2700.04	2551.43	3757.63	3140.12	2465.53	3064.46	2846.19	2080.09	2727.01	2720.42	2599.4	3548.39	3074.21	2600.43	727.586	2410.98	3886.92	2451.04
LOC100643483	915.314	877.659	822.802	640.696	546.586	597.254	534.912	522.764	545.207	927.657	856.681	892.608	440.637	1109.33	674.811	770.184	1176.57	691.784	617.572	779.836	677.001	421.208	570.354	538.267	962.588	1075.76	1247.85	437.643	137.681	555.005	1166.28	698.43
LOC100643484	122.861	115.868	95.9059	59.9522	47.9116	42.9396	55.0146	62.0208	64.0285	92.0488	101.095	99.0939	10.9924	95.1354	75.0945	106.905	123.951	105.041	83.0355	94.0651	77.0145	62.9732	57.0215	44.0301	111.165	104.095	118.083	67.9699	13.9385	56.5661	145.571	98.3129
LOC100643485	153.233	176.268	172.611	539	452.367	403.504	83.2427	55.1647	94.2918	816.597	718.581	766.757	47.0923	708.886	401.911	188.334	184.416	282.861	283.081	270.905	184.524	76.1696	110.334	79.2642	1028.25	776.769	982.415	3.95076	380.96	2509.66	47.88	32.0129
LOC100643486	153.826	164.813	44.9559	160.872	93.8269	176.751	24.0064	18.006	65.0289	164.087	152.144	190.18	48.966	107.153	33.0416	122.891	143.943	44.0173	72.0308	98.0678	42.0079	38.9834	47.0177	55.0376	155.23	127.116	252.178	54.1789	6.96925	42.6727	784.301	1186.64
LOC100643487	4432.98	3854.63	4226.85	3028.58	2040.24	2139.99	1710.45	1351.45	1943.86	1749.93	1532.45	1632.55	955.337	1991.84	3495.4	2545.75	4171.35	2935.16	2988.28	2284.58	3051.58	1522.35	1739.65	1622.11	1974.93	2676.45	2769.96	1859.81	361.405	1091.63	4301.77	10959.9
LOC100643488	65.055	79.0667	74.0736	141.032	38.0051	47.7195	180.367	138.251	134.013	44.8237	104.141	73.1324	156.816	102.143	41.1329	48.9081	78.1235	108.257	116.824	32.0854	47.1017	136.024	186.52	161.278	83.1662	300.403	46.9861	0	139.52	117.988	12.8778	6.8513
LOC100643490	2545	2362.59	3014.51	6463.03	4911.59	4380.73	1336.1	1900.02	3048.31	620.943	512.073	457.086	1008.47	725.914	7407.28	1996.27	2500.07	4548.98	3307.86	2450.53	2621.4	1601.57	1834.31	2371.96	473.849	953.42	537.069	370.448	1130.7	1004.95	2521.21	2053.03
LOC100643491	534.394	503.429	566.444	460.633	331.389	286.597	295.078	248.083	304.135	481.255	472.446	430.408	265.816	546.778	436.549	324.713	554.78	492.194	341.146	354.245	392.074	343.854	321.121	321.22	486.721	587.538	607.429	195.044	131.42	278.861	643.681	586.928
LOC100643492	693.562	762.683	792.913	1144.96	1090.43	992.706	241.963	264.086	287.994	762.391	503.525	507.405	165.363	404.142	1133.06	612.918	1036.28	1085.55	1056.34	1384.86	606.793	294.755	277.19	310.325	452.9	532.434	624.82	124.611	259.852	3315.13	6679.29	6526.67
LOC100643493	585.337	648.264	658.354	96.9227	104.807	77.8905	449.119	284.095	238.106	115.061	34.0321	153.145	16.9882	12.0171	63.0794	327.71	545.784	120.047	162.069	184.127	295.056	108.954	204.077	215.147	132.196	24.022	468.331	377.282	7.96486	44.6574	195.085	149.436
LOC100643494	270.693	252.713	308.697	336.731	248.541	250.647	265.07	243.081	285.127	272.144	347.328	340.322	193.866	224.319	339.427	197.825	307.878	357.141	182.078	225.156	242.046	241.897	253.095	271.185	273.405	355.325	276.195	79.7908	106.53	209.394	370.364	337.213
LOC100643495	1637.61	1605.92	1980.31	2143.88	1636.83	1559.78	795.305	751.232	1062.73	2625.39	2227.47	2117.1	636.095	2317.79	5839.88	1512.82	2080.54	1757.25	2434.44	3167.22	1538	687.623	954.345	957.079	2115.77	2200.65	2682.63	339.493	1223.87	11921.1	2758.37	2592.1
LOC100643496	556.37	523.406	365.641	189.849	110.796	137.806	503.133	649.218	662.295	415.22	452.427	416.395	203.859	416.593	242.305	381.662	575.772	327.129	168.072	255.177	297.056	445.81	607.228	589.403	482.715	656.601	528.374	524.058	37.8331	99.2388	211.92	174.014
LOC100643497	308.331	314.282	380.865	319.493	270.058	202.632	327.214	295.251	322.351	319.918	290.507	339.747	239.645	312.815	271.857	230.998	331.915	297.982	281.745	313.816	215.256	265.524	365.206	326.12	395.352	516.99	419.659	92.0696	78.8916	355.124	498.971	443.982
LOC100643498	1622.78	1386.7	1015.54	113.984	68.4514	66.6082	207.096	231.099	263.9	484.077	550.84	614.566	142.212	553.902	155.221	1041.28	1832.71	636.369	223.808	334.229	778.481	223.292	276.138	229.949	662.04	763.794	705.352	836.246	24.0207	59.173	184.777	177.301
LOC100643499	1467.76	1441.74	1752.26	2688.89	1669.35	2270.7	1092.16	1448.7	2263.48	5661.31	4020.47	3189.05	804.119	2763.73	1779.19	1684.62	2011.71	1641.98	2046.93	2334.65	1706.04	1219.19	1718.96	2209.69	4227.43	3114.44	4535.86	1054.8	477.651	1038.67	3559.67	9957.58
LOC100643500	1171.44	1109.71	1337.25	1414.52	1023.38	1449.56	1434.21	810.866	1392.13	2340.62	2195.7	2368.38	1524.03	2304.92	871.677	922.046	1431.83	1314.95	1662.95	1192.81	904.446	906.642	1637.86	1074.92	2631.4	3590.93	2757.34	719.689	259.968	449.614	6473.18	2228.08
LOC100643501	135.138	150.026	184.411	202.775	234.607	271.347	673.195	453.189	945.655	2091.03	1176.72	962.532	312.784	536.502	112.502	122.571	230.362	151.402	217.507	390.091	123.849	526.116	802.881	816.636	599.43	1117.06	2392.16	24.2242	5.36855	22.2953	164.468	208.179
LOC100643502	137.844	188.786	176.827	214.829	149.724	241.66	91.0241	86.0288	102.045	311.165	291.275	347.329	48.966	251.358	472.595	189.832	294.883	215.085	256.11	342.237	197.037	92.9605	104.039	145.109	278.413	358.328	420.297	15.7611	44.8023	86.3377	1324	185.811
LOC100643503	212.982	204.806	270.314	487	450.07	479.759	364.941	390.961	485.07	485.972	483.244	799.31	162.957	277.889	379.438	125.634	236.401	376.634	178.779	270.15	186.881	336.53	439.781	437.395	191.245	418.566	362.786	7.07419	114.887	226.95	413.631	2974.2
LOC100643504	513.418	462.475	488.521	304.757	208.615	172.757	180.048	209.07	283.126	239.127	227.214	179.17	125.913	229.326	281.354	249.779	406.839	390.154	267.114	177.123	286.054	197.916	218.082	239.163	244.362	285.261	273.193	119.194	113.499	198.478	363.432	540.721
LOC100643505	1.99774	1.99773	0	0.999203	0	0	0	0	0	0	0	0	0	0	0	0.999116	0	0	0	3.00208	0	0	0	0	0	0	0	0.985071	0	6.94671	0.990279	0
LOC100643506	397.627	413.964	468.595	387.255	240.842	218.609	346.236	306.671	434.133	505.307	537.305	537.366	346.551	682.123	430.396	297.528	494.732	387.902	262.014	273.203	370.844	269.758	386.176	385.39	592.449	773.717	661.061	211.818	136.822	263.94	937.263	1111.48
LOC100643507	40.9536	24.9717	56.9442	97.9219	98.8177	113.84	44.0117	35.0117	42.0187	180.096	111.105	109.103	67.9529	77.1098	95.1197	38.9655	64.9743	64.0252	59.0253	96.0665	58.0109	33.9855	35.0132	48.0328	121.18	61.0559	129.091	0	21.9034	61.528	35.65	92.4141
LOC100643508	396.551	399.547	498.511	392.687	360.335	280.605	354.094	295.099	368.164	334.177	351.331	332.315	172.88	378.539	488.615	268.762	395.843	418.165	353.151	306.212	304.057	321.863	317.119	320.219	383.568	442.405	464.328	71.9102	350.454	1507.44	388.189	496.48
LOC100643509	5419.12	4817.22	5983.34	3681.17	2006.01	3061.29	7655.54	6259.2	6836.96	5951.68	4813.04	4703.07	6488.14	5529.23	4607.17	3435.82	4724.65	5152.62	5562.65	5186.78	3361.9	9234.97	7179	7315.21	5322.62	7496.32	6309.19	1235.13	1891.12	4627.41	3848.28	4251.92
LOC100643510	136.845	126.856	111.128	109.912	74.9486	106.949	46.1033	57.0191	63.1955	84.118	109.24	76.1734	53.9626	94.134	265.334	107.905	141.944	113.045	120.299	199.138	119.022	33.9855	96.0361	67.1354	128.322	140.288	90.0637	343.79	615.285	1099.57	7847.14	2169.77
LOC100643511	209.578	189.761	340.528	398.695	189.627	242.319	376.078	287.663	412.531	532.408	463.698	510.392	305.642	620.387	470.839	158.587	257.579	397.288	340.689	317.959	230.44	342.301	296.961	427.486	611.228	595.752	717.15	27.2507	127.865	314.886	445.04	1029.71
LOC100643512	8783.69	7447.47	8587.04	5249.52	4557.5	5561.18	2154.09	746.265	1313.03	1239.94	1429	872.506	803.455	1606.97	24232.7	9533.34	9575.27	18722.3	10880.4	8580.11	8979	985.8	1000.77	582.257	1181.27	1669.36	1866.31	4.44336	735.533	386.087	198.775	166.897
LOC100643513	189.785	176.799	221.782	136.891	77.8563	113.84	274.073	344.115	401.178	206.109	196.185	207.196	95.9335	159.227	126.159	119.894	168.933	172.068	116.05	118.082	149.028	262.888	253.095	297.203	198.294	224.205	245.173	142.835	83.631	177.637	174.289	149.436
LOC100643514	1154.69	955.915	1175.85	2743.81	1365.48	1510.88	553.147	534.179	420.187	526.279	468.442	124.118	113.921	112.16	610.768	997.118	1577.38	604.238	611.262	455.315	636.12	302.871	418.157	486.332	103.153	126.115	481.34	352.656	180.205	328.48	560.241	334.264
LOC100643515	292.773	277.215	335.255	265.989	162.536	231.892	236.529	211.05	235.155	308.845	257.949	231.021	107.539	233.968	202.738	188.157	268.927	267.723	195.487	195.539	175.613	222.212	209.642	235.211	294.958	246.604	303.231	62.7673	53.5703	115.225	162.655	210.204
LOC100643517	3924.55	3471.06	3819.25	2858.72	2407.56	2478.51	1817.48	1277.43	1642.73	2496.32	1945.84	1599.52	1703.82	1985.83	3488.39	2822.5	3713.53	2645.04	2847.22	2820.95	2099.4	1574.33	1498.56	1611.1	1957.9	2036.86	2155.52	1562.32	1392.85	5311.26	2889.63	5293.17
LOC100643518	34.0918	32.6818	37.4159	146.639	119.544	145.886	0	0	0	3.05678	0	2.0387	0	0	84.8317	46.5281	70.1116	142.42	137.13	152.452	46.4364	1.01795	3.03784	3.05723	0	0	1.0191	0	1.01391	17.3476	3.84682	6.0072
LOC100643520	6.99208	4.99433	1.99804	14.988	9.98158	19.9719	23.0061	25.0084	11.0049	77.0409	33.0312	33.0313	5.99584	24.0342	22.0277	8.99204	18.9925	23.0091	29.0124	49.0339	11.0021	10.9953	12.0045	21.0144	46.0683	63.0577	76.0538	0.985071	2.98682	17.863	16.8347	30.477
LOC100643521	511.421	437.503	354.652	119.904	98.8177	131.815	148.039	139.047	201.089	293.156	273.258	258.245	119.917	286.408	181.228	285.747	561.778	268.106	209.09	261.181	255.048	130.944	187.07	158.108	316.469	344.315	322.228	497.461	52.7672	190.538	310.948	198.592
LOC100643522	314.849	264.659	383.473	458.789	400.565	418.879	1118.55	989.024	1415.04	195.78	172.274	252.316	476.478	253.916	338.028	174.211	280.383	356.742	486.163	430.337	223.25	900.765	1041.62	1493.53	287.749	710.615	250.541	18.8843	20.7402	54.144	112.112	48.552
LOC100643523	1857.36	1824.27	1108.44	13.0298	7.01024	3.00096	14.09	13.0705	21.1284	19.0754	15.1204	31.1318	22.0616	26.1584	15.1114	1110	2388.35	388.721	134.439	166.811	1243.1	18.0294	23.1506	19.0616	23.0957	36.1788	36.136	3362.05	4.97803	27.7869	88.1348	114.043
LOC100643524	618.299	623.293	650.362	533.574	261.517	310.563	223.059	437.147	520.231	895.475	832.786	960.911	303.789	796.133	868.092	544.518	799.683	525.207	573.245	848.587	561.106	364.845	524.197	617.422	919.363	974.893	1022.72	841.251	155.315	380.084	1742.89	1278.07
LOC100643525	694.213	661.249	563.447	446.644	354.346	239.663	224.059	241.081	234.104	203.108	202.191	214.203	110.923	241.344	270.34	387.657	637.748	456.18	237.101	235.163	377.071	234.9	263.099	268.183	266.395	322.295	271.192	275.82	108.521	350.313	276.288	188.761
LOC100643526	4941.4	4252.17	6009.11	6430.87	4954.86	5500.26	12417.3	11832	12583.6	2973.58	2383.25	2008.9	7497.8	3194.55	4290.4	3789.65	5751.72	7018.77	7115.05	6881.76	4172.79	10122.7	8673.26	9872.75	2924.33	5160.72	2858.02	467.909	1029.46	4838.88	5503.97	5227.3
LOC100643527	433.891	393.553	511.594	994.029	713.342	719.211	473.821	439.931	493.07	551.961	405.305	318.502	248.452	272.008	606.489	386.373	462.007	538.199	489.74	408.026	363.778	442.012	442.154	496.226	424.485	400.668	460.933	120.179	164.085	470.268	462.281	604.421
LOC100643529	531.085	441.641	432.471	408.373	318.859	335.657	358.625	289.14	425.026	537.094	511.037	501.645	281.528	522.001	509.194	381.552	545.954	435.436	461.205	477.899	363.886	328.401	403.263	368.517	595.918	647.132	719.782	247.283	87.0769	324.463	681.764	574.839
LOC100643530	3.99547	6.99206	9.9902	25.9793	9.98158	25.9635	1.00027	5.00168	6.00267	7.00372	9.0085	25.0237	0	9.01283	15.0189	14.9867	16.9933	22.0087	31.0133	29.0201	16.003	1.99915	2.00075	9.00615	14.0208	16.0147	26.0184	1.97014	7.96486	15.8782	23.7667	1.96626
LOC100643531	696.558	646.768	562.647	329.371	250.126	309.476	310.711	273.599	328.954	432.743	402.013	473.567	168.095	464.379	513.78	560.444	798.71	491.651	440.419	537.929	448.345	272.582	331.855	335.92	507.462	621.246	659.472	360.997	51.275	149.545	469.384	279.014
LOC100643532	4850.13	4636.82	4629.76	3890.52	2439.04	3276.83	3223.08	3724.14	5056.81	7547.51	5933.11	6905.12	2126.79	5906.62	6100.22	4926.86	6516.4	4365.34	5258.13	7471.98	4712.77	3430.65	5338.78	5589	6956.04	9515.69	9267.56	2405.47	513.654	2814.66	9782.98	5679.76
LOC100643533	583.316	581.883	480.784	817.401	293.501	912.728	72.1703	105.158	197.514	706.799	571.268	654.052	42.0258	534.002	310.736	525.913	843.745	364.956	410.484	473.036	486.876	127.484	202.219	188.753	617.953	683.15	684.399	1426.38	129.429	382.113	4682.04	359.825
LOC100643534	240.571	256.453	249.558	303.671	124.288	201.998	462.487	447.422	506.008	477.455	298.726	321.339	204.639	306.327	273.101	175.333	294.75	303.474	274.805	252.914	146.012	432.011	539.517	562.295	397.408	402.119	552.061	92.848	104.182	256.942	253.114	348.791
LOC100643535	396.551	326.629	514.495	638.491	415.234	744.952	764.203	677.227	904.402	2776.47	2259.13	2740.6	286.801	2576.67	570.718	353.181	432.829	389.153	584.25	1153.8	304.057	613.739	834.314	649.444	2628.9	3508.21	4500.18	94.5669	37.8331	147.866	1426.99	1223.01
LOC100643536	2145.57	2128.58	3280.78	6585.75	4786.17	4661.44	495.131	589.198	787.35	572.304	477.45	326.309	269.813	241.344	1647.07	1634.55	1974.22	1468.58	1636.7	1241.86	1722.32	406.827	586.221	565.386	634.941	426.39	498.352	65.0147	311.625	360.237	167.357	502.379
LOC100643537	3609.91	3258.3	2376.67	406.676	222.589	281.604	373.099	371.124	472.21	762.405	745.703	877.832	252.825	930.324	399.503	2183.07	3670.55	1352.53	599.257	644.446	1575.3	379.838	447.168	433.296	876.299	1042.95	1058.75	2295.22	69.6925	149.851	809.058	478.784
LOC100643538	2366.32	1999.73	2669.38	14214.7	12080.7	10616.1	3576.95	3556.19	3694.64	4174.21	2191.07	1468.39	2213.46	1936.76	988.243	1325.83	1828.28	1989.78	1161.5	1023.71	1376.26	3898.34	3248.22	3189.18	2330.45	2860.62	2273.61	667.878	222.02	236.188	1133.87	1400.96
LOC100643539	937.113	929.708	952.609	175.591	78.7342	83.2974	295.627	355.576	470.321	340.303	407.352	451.635	83.8137	327.967	306.918	581.54	1076.18	386.562	280.691	563.157	567.108	273.466	399.602	429.638	370.984	484.461	478.031	668.726	103.734	265.554	350.719	282.709
LOC100643540	1630.15	1463.34	1561.47	1518.79	1110.95	1070.49	607.161	602.202	760.338	1105.59	1154.09	1082.03	490.66	1185.69	2055.59	1201.94	1730.31	1489.59	1288.55	1399.97	1271.24	592.748	829.312	855.585	1232.83	1458.34	1278.9	957.489	713.85	2845.18	2725.25	2615.12
LOC100643541	1452.35	1283.54	1242.78	1272.98	949.248	771.914	489.13	410.137	577.257	1502.8	1966.86	1668.58	433.699	1375.96	1477.86	949.16	1783.29	943.372	794.34	1101.76	1022.19	385.836	636.239	538.368	1145.7	1665.52	2018.43	3058.65	481.874	2948.38	2628.2	2380.15
LOC100643542	169.396	141.506	166.45	234.225	237.033	141.468	182.482	183.516	264.086	401.773	355.01	527.047	103.885	368.463	1088.85	193.219	259.414	188.508	252.012	415.829	190.455	179.3	215.134	246.811	330.705	384.584	660.97	90.3571	34.5	145.645	177.632	131.262
LOC100643543	428.256	318.654	468.613	916.744	727.324	741.172	1612.4	1974.76	1948.04	167.472	130.421	138.447	1115.11	180.67	545.758	355.499	489.295	507.515	601.056	455.593	378.333	1710.72	2065.02	2098.92	186.428	687.199	130.055	8.22367	102.897	60.825	3088.69	1805.39
LOC100643544	226.743	234.734	276.729	90.9275	62.884	90.8722	247.066	237.079	296.132	295.157	255.241	306.29	144.9	287.409	121.152	173.846	226.91	226.089	157.067	154.107	164.031	254.892	228.086	241.165	324.481	363.333	361.255	105.403	77.6573	188.554	154.483	195.643
LOC100643545	4.99434	3.99547	2.99706	21.9825	18.965	46.934	49.013	30.0101	108.048	103.055	376.355	926.878	0	187.267	4.00504	3.99646	3.99842	1.00039	3.00128	3.00208	0	103.956	243.091	120.082	1417.1	5824.33	3818.7	0	1.99121	2.97716	26.7375	4.91564
LOC100643546	782.471	710.7	774.216	563.843	354.509	409.42	415.91	296.439	395.922	849.705	730.512	786.588	259.426	756.25	1126.51	602.283	977.491	612.633	697.966	814.735	554.951	296.272	361.261	383.364	924.625	932.523	1179.56	357.73	117.487	615.57	1354.25	1005.4
LOC100643547	74.9758	87.3249	90.9022	296.265	197.461	234.738	142.115	117.048	161.594	1099.45	560.186	421.732	41.4952	305.381	114.318	74.2404	87.3828	125.039	121.916	219.057	69.9471	144.184	135.341	158.508	564.151	381.227	604.5	11.4448	26.8392	84.1521	151.891	113.893
LOC100643549	548.379	468.468	453.555	273.782	170.685	197.722	372.099	362.121	353.157	209.111	204.193	232.22	182.873	235.335	207.261	375.668	522.793	371.146	251.107	239.165	289.055	348.852	383.144	340.233	268.398	324.297	292.207	265.969	54.7584	58.5509	232.715	208.423
LOC100643550	101.927	111.919	112.936	106.959	45.9236	66.9184	570.202	514.154	696.261	60.0452	163.099	90.0315	359.748	299.455	110.184	89.9575	170.83	71.022	126.978	128.012	95.0336	401.802	700.15	814.577	178.338	506.427	29.0257	30.519	2.98732	15.8768	173.225	723.688
LOC100643552	1893.85	1570.22	1673.36	1076.14	671.76	854.798	882.234	963.323	1046.47	789.419	756.714	747.708	568.606	806.148	1078.36	1337.82	1778.3	1311.52	1152.49	1371.95	1092.21	904.615	953.359	1043.71	834.236	1114.02	938.664	628.476	227.994	492.224	1267.56	1470.76
LOC100643553	3021.58	2639	3452.61	9333.55	7745.71	6687.59	2942.78	2568.86	3063.36	3012.6	2179.06	1551.47	1325.08	1904.71	3768.74	2298.97	2876.86	2900.14	3057.31	3183.2	2164.41	2775.82	2481.93	2636.8	1998.96	2465.26	2247.59	1239.22	1449.6	4620.56	3080.76	5202.72
LOC100643555	1511.43	1379.77	1512.25	1734.87	1024.25	2055.68	728.579	583.23	1081.48	1283.7	826.434	949.064	354.761	1237.82	3145.16	1156.91	1870.84	1242.84	1880.72	2149.02	1170.57	552.189	769.888	910.109	1248.01	1059.07	1398.56	924.489	775.728	9301.86	2152.91	2038.91
LOC100643556	3.94354	3.9099	3.87275	0	11.7196	1.02915	29.7502	14.3612	15.7311	1.00053	0	0	21.4859	0.425927	1.06355	1.08219	7.56862	1.03341	1.01801	0	1.06879	2.928	8.01491	2.13606	0	0	0	3.94029	0	2.97716	0.990279	0
LOC100643557	9796.2	11537.3	11175.9	10659.5	10192.3	6554.82	13519.1	12598.9	14698.8	4491.45	4984.26	4828.85	13674.2	6699.1	23767.2	5397.96	12374.2	11017.1	14471.8	15717.9	8300.32	8993.29	11887.4	14111.1	3573.84	15762.2	3510.94	1531.76	3206.21	21158.6	11423.2	4403.83
LOC100643558	8.98981	6.99206	27.9726	15.9872	7.98527	17.9747	2.00053	3.00101	8.00356	47.025	144.136	144.137	7.99446	16.0228	7.00882	20.9814	33.9865	41.0162	12.0051	26.018	23.0043	9.99575	10.0038	12.0082	11.0163	11.0101	16.0113	8.86564	19.9121	35.726	40.6014	17.6963
LOC100643559	2076.51	2394.95	2269.77	2590.11	1538.7	2458.25	1576.21	1691.18	2351.25	2248.92	2014.72	1960.74	857.409	1834.44	3252.72	1765.8	3088.62	2318.3	1462.93	1801.34	1874.57	1239.86	1796.31	2125.05	1819.43	2347.74	2332.94	2293.36	371.386	948.824	9045.62	6517.15
LOC100643560	356.596	329.626	422.586	267.786	182.663	193.728	331.088	264.089	289.129	357.19	325.307	297.282	219.848	446.636	235.296	215.809	289.885	331.13	233.1	257.178	230.043	279.881	287.108	307.21	373.554	435.399	431.305	106.388	141.376	357.26	451.567	376.538
LOC100643561	135.903	98.0863	156.017	269.533	236.185	209.115	209.465	299.957	336.075	147.966	145.659	110.133	52.0205	175.349	329.317	93.3826	180.943	114.724	175.174	238.751	112.03	150.19	168.064	224.943	127.965	111.314	194.166	25.6397	15.3128	80.6579	441.694	496.662
LOC100643562	1353.47	1252.58	1385.64	648.483	504.07	451.365	697.185	505.169	643.286	1078.57	1167.1	1135.08	832.423	1573.24	678.854	816.278	1250.5	1046.41	616.264	473.327	809.153	726.691	783.295	668.457	1186.76	1455.33	1376.97	471.849	246.911	569.631	528.809	512.21
LOC100643563	481.454	513.417	440.568	125.9	83.8453	114.838	94.0249	99.0332	153.068	188.1	222.21	211.2	55.9612	241.344	182.229	341.698	390.845	253.1	191.082	210.145	314.059	119.949	181.068	190.13	267.396	313.287	289.204	616.655	30.8638	94.2768	626.846	408.982
LOC100643564	1462.72	1406.73	1066.88	635.851	509.671	559.145	485.832	529.469	648.931	839.01	785.338	698.081	382.693	685.711	1041.21	1110.21	1763.61	988.401	750.67	941.752	955.75	465.786	557.523	579.504	770.171	942.172	891.086	1009.19	272.783	744.637	1246.4	1113.17
LOC100643565	281.904	266.849	342.007	340.186	324.909	204.157	341.927	288.371	326.907	530.632	526.577	475.428	345.382	653.845	491.197	216.602	466.776	308.827	333.395	422.819	359.173	238.163	293.718	330.148	583.604	460.561	647.298	56.5724	31.5637	139.301	337.367	930.183
LOC100643566	1121.84	976.603	1107.61	697.915	495.001	486.888	523.048	540.061	616.717	630.791	790.698	679.978	425.885	753.536	845.4	817.664	1113.34	803.776	647.947	810.326	645.024	513.971	609.566	652.639	750.624	857.4	820.343	468.32	307.969	1094.03	739.345	769.275
LOC100643567	979.89	1030.83	858.158	468.626	323.403	353.503	854.226	798.268	936.417	1085.58	844.797	727.69	343.762	973.386	448.564	662.414	962.619	1107.44	402.172	515.357	709.134	1231.48	914.344	1037.71	977.449	1108.01	1398.99	486.625	146.354	195.5	664.477	542.687
LOC100643568	32.9627	35.9592	52.9481	52.9578	34.9355	47.9326	5.00133	20.0067	20.0089	74.0393	114.108	88.0835	21.9848	130.185	91.1146	34.9691	55.9778	70.0276	85.0364	121.084	39.0074	9.99575	12.0045	17.0116	117.174	76.0696	144.102	19.7014	11.9473	18.8554	386.209	2.94939
LOC100643569	9.98868	14.983	6.99314	8.99283	5.98895	7.98876	22.0058	9.00302	18.008	27.0143	14.0132	19.018	37.9737	20.0285	13.0164	10.9903	15.9937	13.0051	9.00385	23.0159	6.00113	13.994	22.0083	17.0116	26.0386	26.0238	61.0432	9.85071	0.995607	8.93149	21.7861	9.83129
LOC100643570	809.534	717.658	962.226	392.764	273.695	351.8	1058.9	852.387	949.709	950.658	702.649	832.933	743.121	901.978	451.783	505.434	607.164	829	744.823	689.447	515.523	963.628	801.208	928.228	890.734	1169.02	1055.03	2350.14	3134.57	24820	17495.9	8496.66
LOC100643571	585.337	577.345	549.461	483.614	288.468	366.485	436.116	370.124	496.221	874.464	850.803	827.784	232.839	813.158	504.635	429.62	656.74	464.183	330.141	404.28	385.073	295.874	436.164	490.335	1008.49	917.84	1206.85	521.103	111.508	279.853	807.077	511.227
LOC100643572	61.1876	82.3973	106.422	260.118	143.713	186.604	123.603	90.4601	140.796	691.179	767.099	987.686	183.921	884.033	230.555	80.6185	82.1822	132.842	109.568	218.601	111.544	146.833	243.613	156.849	1341.26	1105.83	1520.81	4.95484	28.0438	55.2767	71.5047	21.5243
LOC100643573	759.14	695.211	878.139	608.515	517.046	502.294	504.134	485.163	547.243	580.308	557.526	450.427	326.773	540.77	839.056	505.553	771.694	655.258	729.312	760.526	518.098	456.806	538.203	542.371	487.723	626.574	606.429	337.88	119.473	338.404	1376.49	997.876
LOC100643574	792.102	694.212	1194.83	3140.49	2143.05	4174.13	3216.85	3041.02	4754.12	13244	11150.5	12452.8	3175.8	15404.9	3263.11	985.128	932.631	1570.62	2335	1826.26	968.183	4104.25	5816.19	5081.47	14426.4	13254.1	16391.6	82.746	188.17	511.08	3526.38	2973.96
LOC100643575	72.9174	100.885	149.853	787.372	387.285	693.025	458.121	283.095	912.406	2966.57	2221.1	3118.96	349.757	3053.35	431.543	253.775	367.854	358.141	421.18	563.39	226.043	467.801	750.282	557.381	4353.45	3623.32	4141.93	13.791	130.425	274.891	1388.37	54.0721
LOC100643576	528.401	547.379	762.252	553.558	500.077	476.33	614.163	465.156	592.264	419.222	318.3	299.284	461.68	417.594	543.684	347.692	571.774	674.266	505.216	398.276	437.082	547.767	546.206	647.442	451.669	573.525	423.299	78.8057	204.099	269.929	293.122	640.017
LOC100643577	1828.93	1905.84	2149.89	912.272	926.291	1189.33	4373.16	2658.89	2934.31	1206.64	1544.46	3856.65	143.9	748.065	1801.27	981.132	1187.53	1150.45	1091.47	445.308	898.169	485.793	708.267	564.386	2725.04	11904.9	13729.7	138.895	225.007	99.2388	10781.2	200.558
LOC100643578	963.908	881	1091.93	1374.9	949.248	943.673	1097.29	1090.37	1137.51	974.517	916.865	835.792	764.47	936.333	1448.82	797.295	1187.53	1126.44	991.424	1264.88	849.16	1022.57	994.374	1058.72	1285.91	1081.99	1305.92	204.895	321.581	820.705	1304.2	1686.07
LOC100643579	752.148	727.175	628.384	393.686	287.47	333.531	493.131	497.167	534.238	520.276	595.562	577.547	429.702	577.823	516.65	548.515	725.713	582.229	477.204	641.444	463.087	478.796	584.22	543.371	620.92	716.656	691.489	473.819	115.49	394.97	598.128	595.776
LOC100643580	329.465	516.879	147.073	1336.99	929.574	908.172	3658.21	2182.05	2597.87	1794.36	2071.54	1585	7971.92	3710.41	3063.7	954.632	1237.21	2641.52	2755.96	5923.08	722.759	3945.86	6385.91	5320.68	4594.3	8180.49	1882.3	1.09687	100.39	284.005	691.43	275.387
LOC100643581	1197.64	1181.66	1109.91	954.239	646.806	682.041	834.221	860.288	1169.52	1604.85	1571.48	1637.55	527.634	1608.29	1157.46	780.31	1511.4	991.391	761.326	1031.71	913.172	694.705	1049.39	961.657	1798.67	1829.68	1986.4	860.952	338.506	1196.82	1896.38	1771.6
LOC100643582	2901.98	2716.51	1948.5	1062.51	606.027	909.333	465.622	476.926	669.212	1399.69	1324.09	1114.09	160.029	789.072	1067.87	2428.06	3534.29	1624.98	1596.02	2509.57	1941.06	373.078	602.754	525.151	856.295	1036.76	1094.17	1209.52	230.981	1608.73	2427.33	1986.85
LOC100643583	5.99321	1.99773	9.9902	3.99681	2.99447	0	4.00106	8.00268	7.00312	8.00425	12.0113	9.00854	11.9917	28.0399	7.00882	2.99735	4.99802	4.00158	8.00343	7.00485	3.00057	15.9932	13.0049	6.0041	11.0163	8.00733	18.0127	6.8955	5.97364	5.95433	30.6986	25.5613
LOC100643584	1724.15	1580.26	2056.95	1311.16	1138	1085.07	776.23	871.871	936.22	925.981	723.623	641.749	675.098	908.27	1891.64	1201.64	1883.03	1562.86	1930.64	2031.93	1497.03	643.756	798.291	945.472	1046.28	981.364	994.962	1049.92	425.141	1737.76	5529.77	3499.18
LOC100643585	427.578	450.352	638.005	2415.4	2047.78	1457.6	186.39	191.271	224.239	732.492	404.373	255.457	173.505	259.163	2343.3	672.695	788.493	932.908	1087.58	1249.08	600.948	117.817	133.984	166.114	302.875	262.561	440.212	1.03068	270.254	213.515	6882.92	2201.7
LOC100643586	1194.01	1279.07	1520.51	2586.98	1725.25	2600.94	623.218	755.164	992.727	1780.35	1321.27	1014.41	257.43	940.496	2805.47	1132.78	1642.25	1218.52	1582.57	2583.33	1261.16	522.361	793.726	1038.6	1340.27	1305.05	1559.32	453.607	523.539	2479.61	5272.36	3377.73
LOC100643587	91.3073	96.2282	83.1616	223.536	136.262	182.565	37.8583	58.623	83.5949	369.496	362.592	443.263	26.8399	340.408	331.112	129.08	156.051	133.133	377.258	490.219	133.878	81.6222	104.857	119.525	421.17	519.996	615.113	18.0437	33.3038	99.3559	335.171	1010.5
LOC100643588	3402.15	2670.97	2799.25	2144.29	2272.81	1352.1	1531.41	1484.5	1690.75	1618.86	1527.44	1957.86	1644.86	2646.77	1923.42	2003.23	2108.17	3030.19	3133.34	3102.15	1848.35	1243.47	1378.52	1274.87	1810.68	2652.43	2160.53	502.386	1064.3	2264.63	3302.58	1742.1
LOC100643589	16.9808	8.9898	10.9892	102.918	66.8766	198.721	3.0008	13.0044	7.00312	214.114	345.326	365.346	9.99307	4.0057	62.0781	17.9841	36.9854	16.0063	26.0111	33.0228	10.0019	9.99575	13.0049	7.00479	4.00594	7.00641	5.00354	4.92536	16.9253	51.6042	110.911	568.248
LOC100643590	0.998868	2.9966	1.99804	1.99841	2.99447	1.99719	0	5.00168	3.00134	8.00425	2.00189	5.00474	4.99653	7.00998	1.00126	0	1.99921	0	3.00128	6.00415	1.00019	4.99787	11.0041	5.00342	4.00594	22.0202	11.0078	0	0	9.92388	4.95139	0.983129
LOC100643591	125.857	119.864	133.869	59.9522	34.9355	38.9452	106.028	70.0235	104.046	104.055	124.117	109.103	44.9688	80.114	81.102	97.9134	132.947	96.0378	91.039	91.063	90.017	115.951	93.035	107.073	83.1232	96.088	103.073	47.2834	19.9121	44.6574	33.6695	109.127
LOC100643592	1697.72	1663.38	1222.53	342.087	257.345	249.394	334.862	266.15	346.477	419.993	497.377	460.302	238.287	555.195	363.914	1025.11	1989.46	796.882	382.369	449.16	845.549	346.501	343.594	352.505	462.431	525.74	512.393	983.176	128.723	648.091	370.682	354.185
LOC100643593	34.9604	49.9433	47.953	114.908	96.8213	138.805	29.0077	47.0158	50.0223	110.058	81.0765	62.0588	25.982	49.0699	119.15	77.931	132.947	76.03	140.06	188.13	66.0124	34.9851	48.0181	58.0397	55.0816	53.0486	54.0382	2.95521	30.8638	177.637	132.697	1304.61
LOC100643594	325.631	323.633	467.541	525.581	395.271	335.528	27.0072	27.0091	28.0125	981.521	997.941	1405.33	20.9854	2626.74	471.593	148.868	209.917	437.172	353.151	361.25	289.055	48.9792	34.0128	46.0315	7424	563.516	3526.49	1.97014	32.855	42.6727	14.8542	2.94939
LOC100643595	2773.59	2509.72	3358.74	11370	8077.9	9148.24	3788.62	3675.03	4310.41	4382.05	2762.43	2488.54	2317.01	2545.01	3453.02	2191.2	2873.3	2956.08	2439.48	2792.63	2511.18	3631.66	3385.37	3718.21	2716.6	3113.19	3087.13	845.426	670.642	2051.91	2378.01	2650.06
LOC100643597	448.492	470.466	441.567	258.794	150.722	227.68	485.129	393.132	472.21	627.333	423.399	366.347	305.788	415.592	314.396	349.691	478.81	400.158	325.139	407.282	331.062	473.798	431.162	453.31	521.773	535.49	591.418	184.208	135.403	260.006	446.616	461.087
LOC100643598	877.545	773.37	887.357	678.055	510.143	502.557	474.648	414.764	559.757	801.804	742.593	710.801	343.882	820.442	871.114	552.331	866.849	783.908	705.94	808.766	587.279	421.639	537.635	465.685	866.175	808.023	935.776	392.734	204.81	436.974	1250.52	1059.34
LOC100643599	775.353	852.665	877.869	830.907	472.198	791.073	694.076	623.031	678.601	1939.19	1867.76	2084.48	895.141	2053.77	592.612	690.007	869.241	573.934	850.296	1348.5	588.624	684.535	949.115	796.771	1703.24	2497.17	2930.77	208.075	44.5405	133.496	4381.66	2083.65
LOC100643600	1213.55	1084.48	719.684	54.0167	52.7611	65.9803	217.237	149.015	244.174	376.216	428.338	475.567	168.07	412.644	120.284	611.605	1099.75	430.758	151.455	245.241	444.46	160.91	159.837	155.188	419.886	502.945	480.31	1135.53	24.7783	69.9665	229.617	216.641
LOC100643601	97.4672	83.0102	62.58	165.768	111.104	172.042	117.263	102.515	178.856	314.526	299.035	245.817	93.9548	246.926	166.249	136.466	137.082	93.2471	123.814	228.543	72.2916	116.254	145.038	156.296	316.921	227.28	384.574	55.3497	23.1649	81.1061	293.949	268.105
LOC100643602	1680.66	939.597	1671.01	12087.2	5210.51	19970.9	34342.2	22870.8	2401.17	39652.8	12493.2	519.083	1209.72	131.628	1384.8	1757.05	2034.95	2694.06	1787.33	909.653	1388.38	6783.34	14535.4	15119.7	104.383	1703.01	1017.04	3.37807	318.612	119.926	5747.32	5092.11
LOC100643603	4000.47	3655.85	2073.97	1049.16	1316.57	1063.5	1826.48	1480.5	1443.64	1811.96	1406.33	1845.75	229.841	1450.06	1011.27	2084.16	2097.17	1168.46	2300.98	5702.95	1681.32	2255.04	1557.59	2202.51	1900.82	3472.18	2146.52	565.431	225.007	663.907	937.794	4515.51
LOC100643604	274.689	247.719	272.733	188.849	121.775	199.719	284.075	227.076	268.119	226.12	175.165	211.2	188.869	243.346	123.155	158.859	221.912	249.098	165.071	165.114	183.035	240.898	258.097	246.168	249.37	295.27	287.203	90.6266	81.6398	261.99	437.703	729.482
LOC100643605	920.956	853.032	897.12	420.664	353.348	345.514	459.122	436.146	515.229	622.33	637.601	602.571	343.762	659.939	688.867	673.404	951.623	617.243	468.2	552.382	652.123	457.805	535.201	545.373	730.082	831.761	875.619	516.177	123.455	468.407	783.31	590.86
LOC100643606	74.1988	65.2437	79.3281	204.755	150.849	146.161	39.7135	26.9046	39.7206	111.427	119.221	53.8413	13.8466	20.521	94.8941	79.3357	104.979	90.9684	124.379	137.134	106.512	30.7247	34.593	32.0404	20.5222	23.0744	25.9587	22.4339	6.37557	26.6908	147.504	36.5148
LOC100643607	2275.55	1935.13	2174.37	2583.73	2310.44	901.978	757.646	780.07	1571.26	1067.49	1147.58	1023.33	1038.77	1103.33	5602.29	1658.33	1923.01	2425.27	2623.05	1621.14	1665.72	1170.04	1308.8	1410.11	951.952	1519.13	1217.08	96.7523	960.648	1923.38	8262.24	20169.3
LOC100643608	510558	569275	560882	160.872	178.67	47.9326	5355.42	3861.29	3494.55	47.025	34.0321	55.0522	5090.47	818.165	975.227	320487	527640	789308	112085	1099.76	397690	4127.24	2680.01	3587.45	465.69	1804.65	285.202	39.4029	502715	3500.15	36.6403	38.342
LOC100643609	622.282	451.158	450.082	198.75	227.974	153.144	93.0302	30.6822	40.5841	123.743	157.575	102.006	96.8955	392.206	188.226	363.048	520.788	380.085	237.561	95.8635	305.787	76.8278	151.509	83.6953	142.687	310.961	146.537	162.107	9.85069	20.5938	431.297	109.918
LOC100643610	95.8913	73.9161	61.9393	156.875	158.707	45.9354	5.00133	10.0034	10.0045	16.0085	18.017	15.0142	5.99584	15.0214	16.0202	59.947	81.9675	29.0114	16.0069	24.0166	43.0081	2.99872	11.0041	11.0075	13.0193	19.0174	17.012	158.597	8.96046	56.5661	12.8736	27.5276
LOC100643611	852.132	764.554	817.443	995.849	646.642	693.385	745.687	718.821	747.815	637.193	527.722	510.765	503.952	672.658	1000.57	443.114	745.334	782.674	578.301	551.525	539.286	599.724	743.776	664.218	710.082	908.774	754.993	139.411	191.507	311.265	811.411	822.484
LOC100643612	1317.65	1041.75	1252.65	1360.71	1133.11	825.647	1011.96	846.735	1106.23	1508.5	1430.59	1399.44	740.604	1515.27	932.753	1026.8	1226.95	1040.75	1142.69	931.764	878.755	850.6	1181.48	1128.9	1788.35	2279.32	2026.79	287.886	167.483	361.556	2968.39	1003.62
LOC100643613	384.503	398.977	414.574	504.576	342.805	356.203	203.632	224.49	213.309	450.71	394.043	320.787	183.122	368.841	484.326	297.931	427.476	450.782	446.069	377.944	315.847	207.363	219.808	197.214	377.43	352.637	382.903	107.151	146.838	515.801	410.901	437.363
LOC100643615	1298.53	1348.47	2270.77	20892.1	6833.39	16614.6	78.0207	62.0208	78.0347	80.0425	63.0595	83.0787	103.928	64.0912	4113.17	770.318	1263.5	1544.61	1180.51	518.359	1410.27	51.9779	61.023	90.0615	61.0905	80.0733	56.0396	27.582	4828.69	22630.4	158.445	102.245
LOC100643616	1121.83	991.064	1257.97	1475.17	1073.18	806.779	1799.52	1867.77	2005.38	690.301	705.161	603.616	1199.03	979.299	1274.62	877.429	1104.16	1124.29	1103.95	1551.27	1109.77	1447.61	1810.63	2113.19	749.419	1233.57	826.825	118.458	153.794	229.578	3384.04	1640.81
LOC100643617	133.963	118.765	132.718	123.917	112.704	171.339	68.5976	28.5169	39.0252	312.56	145.377	103.935	76.6987	169.057	268.62	95.188	174.517	284.359	184.345	237.562	147.283	33.5867	54.2369	50.7409	62.833	113.225	168.249	136.144	90.6804	242.549	2485.22	610.092
LOC100643618	462.913	402.638	448.331	407.974	352.197	320.591	272.57	233.355	301.813	346.973	401.621	364.206	275.917	378.274	390.011	285.423	437.251	397.492	303.069	238.673	304.533	245.116	322.542	313.792	385.256	457.335	379.443	97.6236	91.7255	284.003	494.89	430.733
LOC100643619	528.401	473.463	543.467	305.756	181.665	181.744	546.145	596.2	667.297	594.315	536.506	537.509	257.821	538.767	438.552	372.67	553.781	442.174	429.184	443.307	387.073	501.787	636.239	656.449	607.901	779.714	814.576	383.193	161.288	429.704	496.13	346.061
LOC100643620	7125.93	6912.15	7447.7	3824.95	2675.06	2726.17	7001.86	6036.02	7614.39	9205.88	9996.43	11209.6	5526.17	11752.7	5638.09	3995.46	7158.17	5348.11	3491.49	5421.75	4904.93	6454.26	7935.99	7806.33	12707.8	14521.3	13892.8	3857.54	782.547	1176.97	6276.39	4600.06
LOC100643621	70.9196	49.9433	71.9295	189.849	95.8232	132.813	104.028	81.0272	90.0401	130.069	85.0803	64.0607	45.9681	68.0969	51.0642	62.9443	72.9711	97.0382	68.0291	61.0422	48.0091	86.963	87.0328	85.0581	93.138	96.088	109.077	32.5074	26.8814	62.5204	230.735	414.88
LOC100643622	847.318	936.372	1156.64	1183.09	638.234	896.019	1947.88	1635.25	1889.66	1820.51	1835.74	2533.66	5297.89	5961.85	6976.52	787.215	846.585	2203.56	584.827	1224.97	677.948	1987.15	3646.27	2593.64	2236.66	6542.35	2170.67	14.898	150.987	294.768	1216.07	498.034
LOC100643623	169.024	185.013	287.841	603.207	393.729	522.918	689.622	498.667	717.199	1526.04	639.736	619.143	68.5534	467.154	397.243	188.673	268.112	267.935	499.857	694.494	227.932	451.431	648.523	637.281	553.057	588.219	813.48	36.0102	107.993	585.826	427.984	281.015
LOC100643624	9392.36	10817.7	9223.95	3513.2	3979.66	2148.98	10380.8	6464.17	7896.51	873.463	2050.93	2584.45	24418.1	7147.17	1624.04	6152.56	9459.25	18690.4	9164.92	7080.9	10273.9	12696.6	12358.7	8909.09	4950.34	19189.6	928.657	61.0744	1285.33	1026.13	3531.33	1161.08
LOC100643625	607.011	506.843	1108.21	238.477	143.137	217.818	91.2793	68.2135	80.5127	163.345	213.122	138.047	91.1919	100.052	227.923	292.466	203.489	371.184	532.976	492.011	250.748	97.2306	97.8123	98.0083	67.9271	144.166	128.875	25.2935	115.567	42.7923	2363.77	828.187
LOC100643626	632.28	548.802	667.817	657.84	413.983	453.329	477.325	499.338	659.77	1354.5	1226.79	1201.57	406.94	982.699	672.484	526.834	776.02	592.669	476.647	619.289	461.688	500.458	558.572	689.911	1295.02	1091.06	1480.94	246.446	190.355	546.772	1582.38	1046.87
LOC100643627	1269.21	1312.51	1844.76	2540.07	1539.81	2092.5	1138.23	1126.01	1201.77	1530.49	849.418	616.86	440.465	631.783	3432.51	1044.27	1398.63	1319.87	1536.26	1627.85	1106.96	1018.12	1080.46	1216.34	739.853	912.195	860.71	63.7837	1152.47	6608.98	674.412	566.89
LOC100643628	756.674	754.772	902.876	669.228	427.855	407.147	584.125	480.608	517.383	901.842	881.429	819.028	560.916	1006.04	626.1	497.34	679.996	702.586	533.209	597.989	545.037	399.14	576.621	506.211	1028.93	988.19	1082.7	281.796	138.486	160.169	826.988	694.03
LOC100643629	1092.62	1110.87	866.301	627.253	336.649	594.002	210.631	399.543	534.594	605.139	618.376	673.331	176.387	580.744	1173.57	871.523	1170.12	757.818	453.308	671.068	731.708	269.359	383.395	555.295	524.738	647.935	644.205	1118.52	123.056	291.073	2281.83	1143.41
LOC100643632	361.59	346.607	431.577	294.765	187.654	154.782	293.078	289.097	308.137	409.217	415.392	435.413	284.802	479.683	380.479	232.794	356.859	393.155	302.129	246.17	296.056	278.881	304.114	301.206	505.75	527.483	560.396	81.7609	118.477	324.511	318.87	373.589
LOC100643634	127.855	123.859	114.887	106.915	92.8287	121.829	70.0186	67.0225	77.0343	133.071	124.117	117.111	60.9577	125.178	184.232	116.897	159.937	111.044	130.056	145.1	94.0177	67.9711	107.04	105.072	119.177	136.125	131.093	101.462	33.8506	295.732	242.618	138.621
LOC100643635	172.804	199.773	251.753	216.827	166.692	194.726	161.043	161.054	167.074	209.111	243.229	195.185	145.899	247.352	291.367	145.871	216.914	249.098	200.086	236.163	158.03	157.933	169.064	205.14	189.281	228.209	303.214	55.164	84.6266	194.508	352.539	392.268
LOC100643636	2173.54	2000.73	2069.97	1984.42	1641.97	1703.6	510.135	716.24	744.331	1021.54	778.735	821.779	477.669	772.099	831.045	1421.74	2307.09	1697.67	1654.71	1341.93	1838.35	517.78	661.249	747.511	678.005	1127.03	955.676	1283.55	385.3	1069.79	4466.16	2303.47
LOC100643637	80.3608	88.8991	75.0398	184.771	109.171	183.386	139.885	112.427	184.715	475.403	263.272	155.99	124.487	148.025	229.313	58.0745	77.2202	95.4495	71.3498	110.47	53.2212	111.613	141.169	165.651	124.515	164.464	311.405	7.88057	21.9034	76.6345	554.178	90.5477
LOC100643638	18.7311	14.4182	5.54631	15.1089	18.7637	23.2848	15.5328	3.64759	4.77284	56.6576	29.3035	41.2054	3.64384	32.2461	20.4575	15.5312	20.5519	12.2639	32.0862	14.8854	13.985	1.10988	10.079	14.4444	42.2538	34.7659	52.5691	1.79597	1.81518	4.40759	20.4082	6.5497
LOC100643639	1498.3	1250.58	1120.9	49.9601	57.8932	34.9508	97.0257	45.0151	48.0214	65.0345	82.0774	91.0863	77.9459	119.17	87.1096	1460.71	2574.98	734.289	392.168	535.37	1172.22	56.9758	56.0211	50.0342	89.1321	163.149	107.076	2513.9	252.884	946.738	2626.22	1514.02
LOC100643640	491.039	434.4	482.879	457.267	408.421	523.248	337.862	305.97	405.302	666.365	610.653	570.742	214.691	597.927	626.625	472.634	517.045	460.961	516.098	610.853	352.931	341.533	360.694	398.337	645.854	806.891	803.041	173.331	114.772	248.333	1501.49	1808.8
LOC100643641	85.7776	102.883	103.898	130.792	81.849	103.854	238.063	319.043	238.106	280.149	238.225	224.212	118.918	190.271	79.0995	66.9408	101.96	193.076	175.075	231.085	117.022	150.922	213.08	191.101	210.312	248.227	297.21	12.8059	45.7979	48.627	345.607	381.454
LOC100643642	15.9765	18.9477	10.9855	25.0018	15.9835	18.9889	4.00427	1.00113	2.00254	36.0502	16.9884	37.0657	4.00029	34.993	34.0744	18.9979	34.0162	23.0277	88.0317	92.0834	20.9699	8.00291	3.99501	3.00444	43.9938	24.0412	61.9432	0.985811	0	17.8795	47.4562	39.2747
LOC100643643	136.845	96.89	107.894	45.9633	31.9411	62.9115	69.0183	64.0215	84.0374	303.161	284.268	355.337	27.9806	351.5	60.0756	132.882	159.937	77.0304	51.0218	94.0651	71.0134	75.9677	100.038	61.0417	322.478	364.334	523.37	74.8654	16.9253	72.4443	161.415	110.11
LOC100643644	1.01866	3.05598	8.15054	53.0311	33.3382	129.335	50.1187	32.4282	5.10136	497.332	306.329	44.9145	4.07644	24.5105	6.12661	7.85181	4.07765	9.18197	12.7759	11.7963	7.14007	21.4071	28.5693	63.2723	42.8959	25.5188	302.776	0	0.978029	63.2387	19.4559	0
LOC100643645	181.577	185.857	188.583	262.361	144.522	278.189	333.67	343.03	470.006	1074.75	1099.24	1304.89	186.868	1161.95	351.576	174.014	241.255	177.237	237.769	397.2	160.159	403.682	573.84	440.212	1454.58	1526.99	1639.08	27.3029	24.0722	216.416	1021.65	459.76
LOC100643646	147.832	131.85	145.857	133.893	84.8434	144.796	89.0236	61.0205	86.0383	410.218	352.332	395.375	92.9355	412.587	318.401	120.893	139.945	76.03	143.061	193.134	92.0174	102.956	135.051	128.088	491.729	409.375	478.338	65.9998	30.8638	52.5965	331.743	286.09
LOC100643647	762.136	597.322	627.385	278.778	230.575	209.705	406.108	369.124	466.207	471.25	444.419	441.418	192.866	531.757	393.495	439.611	649.743	454.179	376.161	376.26	359.068	472.799	381.143	398.272	589.874	552.506	621.439	284.686	137.394	240.158	504.052	422.745
LOC100643648	183.792	149.83	205.798	226.819	155.713	158.777	277.073	244.082	347.154	337.179	324.306	245.232	137.904	223.318	179.225	193.828	185.926	199.078	275.118	281.195	134.025	260.889	307.116	333.228	331.491	317.29	369.261	59.1043	47.7891	75.4215	203.007	280.192
LOC100643649	917.64	818.005	1238.46	943.758	707.798	666.911	1101.55	913.625	1065.17	814.805	739.185	730.729	844.225	909.567	682.074	549.612	837.882	998.786	734.123	579.88	726.162	1023.67	990.294	975.577	910.995	1149.61	970.862	62.5152	123.284	207.752	746.874	732.975
LOC100643650	12567.8	18537	26283.2	39892.2	25886.2	39844	10978.9	11935	16610.4	29725.8	15106.3	13794.1	12635.2	15667.3	84525.3	23153.5	28793.6	23908.4	32905.1	42880.7	27888.3	9805.83	14267.4	15379.5	15018.3	17774.3	16008.3	1048.12	40365.9	35209.9	40097.4	15945.4
LOC100643651	604.585	566.168	591.426	577.11	377.56	503.577	623.506	551.939	707.821	1035.72	994.511	809.287	394.77	830.057	686.691	437.248	654.726	642.619	576.785	491.418	478.691	555.958	600.756	699.898	900.486	929.347	1119.9	164.494	183.427	363.114	746.198	619.462
LOC100643652	1056.8	985.881	1267.76	1226.02	733.646	651.084	731.194	756.254	713.317	669.355	677.639	668.634	579.598	846.205	680.857	501.556	905.641	974.384	552.236	562.389	703.133	656.721	732.276	659.451	712.055	970.889	828.586	337.88	356.427	1065.82	1101.19	742.262
LOC100643653	1019.84	1059.84	984.951	1029.44	761.304	1074.92	1023.95	946.715	1174.52	2119.89	2131.01	1852.25	584.595	1670.19	1351.4	933.174	1447.06	981.741	1066.46	1388.96	863.747	701.702	1250.47	1373.59	2061.05	2227.73	2339.64	635.009	207.18	804.946	1428.97	1069.04
LOC100643654	1894.1	1733.16	1829.16	1832.55	1422.26	1412.19	919.32	776.048	1001.3	1401.13	1518.66	1141.1	970.94	1235.6	2419.42	1296.46	2037.3	1737.24	1655.22	2500.36	1403.02	749.799	999.129	847.48	1002.85	1931.45	1978.96	828.182	140.338	440.485	739.741	937.369
LOC100643655	296.592	262.244	281.587	152.644	129.934	133.214	274.405	249.143	264.932	497.29	498.48	490.724	261.242	523.591	228.541	282.35	307.561	180.896	190.501	294.985	186.788	226.251	270.131	302.51	554.866	575.011	592.702	156.711	48.2048	101.424	404.835	262.289
LOC100643657	26.9694	24.9717	39.9608	65.9474	35.9337	57.9185	18.0048	18.006	34.0151	296.157	440.415	473.449	4.99653	23.0328	11.0139	11.9894	20.9917	9.00355	15.0064	17.0118	13.0025	8.99617	7.00264	23.0157	21.0312	20.0183	28.0198	9.85071	8.96046	31.7564	32.6792	24.5782
LOC100643658	762.909	788.87	678.367	125.982	116.75	93.8401	204.279	249.01	330.049	283.066	325.235	242.248	192.865	297.335	758.111	410.515	1003.39	569.245	375.076	378.15	574.938	189.918	290.076	295.226	202.473	310.269	211.382	1153.25	189.177	177.604	164.359	292.123
LOC100643659	299.581	369.091	310.109	755.891	548.668	559.617	470.374	395.325	728.392	600.628	636.11	522.143	310.93	442.013	930.371	299.339	467.996	299.301	383.999	557.459	316.549	364.741	523.996	649.929	431.457	617.51	610.707	586.027	97.3641	496.559	1634.37	1221.88
LOC100643660	83.803	77.8169	75.8417	195.606	134.933	165.566	123.39	141.875	145.888	430.195	915.543	991.618	91.8249	177.037	100.004	59.8741	102.834	64.9466	74.6379	100.947	56.9415	153.748	135.886	121.935	208.277	192.613	199.549	11.8065	12.9272	22.7972	617.183	401.737
LOC100643661	297.663	280.681	384.623	297.762	234.567	272.617	266.071	235.079	265.118	290.154	353.333	256.243	212.852	326.465	344.433	201.838	321.873	336.132	265.113	217.15	247.047	262.888	270.102	312.231	388.576	408.374	347.245	856.027	214.055	397.947	323.821	352.943
LOC100643662	1114.53	1092.83	1156.85	777.546	524.998	523.046	545.765	464.151	632.235	1216.5	1044.6	1129.11	318.328	1009.02	861.803	687.989	1215.33	865.322	513.928	553.386	784.188	591.869	707.804	620.205	1405.09	1407.8	1586.62	579.889	185.341	459.404	1810.51	1305.07
LOC100643663	1774.21	1589.29	1448.95	735.158	585.611	725.843	1094.72	1032.46	1236.65	1317.57	1361.47	1239.61	744.247	1331.03	946.224	1297.43	2002.53	1272.51	903.359	954.99	1123.9	1081.77	1114.47	1129	1383.86	1533.1	1547.55	823.405	257.683	670.798	1048.93	876.026
LOC100643664	41.8888	28.4129	36.0493	45.8007	32.1243	68.1724	55.5245	52.3566	54.6389	20.4914	16.5951	4.88093	38.0088	13.6838	43.942	34.104	44.8443	69.6802	58.5407	42.9412	50.7231	51.6669	55.6108	70.5921	4.88354	16.5946	13.6633	1.12082	0	4.83919	6.76046	3.35583
LOC100643665	497.043	415.094	483.619	408.262	284.282	266.272	1090.02	1053.86	1220.21	393.711	319.354	355.53	926.079	472.586	222.715	321.793	486.842	481.159	288.001	253.741	361.298	1042.06	1128.39	1115.65	380.024	778.62	472.609	128.528	60.9939	62.1206	805.206	775.685
LOC100643666	697.21	731.17	728.286	783.375	361.333	815.853	445.118	409.137	542.241	1790.95	1399.32	1686.6	205.857	1343.91	758.955	652.423	868.656	617.243	726.311	1244.86	547.103	347.852	836.315	656.449	1364.02	2118.94	1962.39	527.013	164.275	910.02	5154.4	2425.38
LOC100643668	55.9366	46.9467	99.902	175.86	98.8177	231.674	309.082	385.129	536.239	1106.59	904.854	901.855	61.957	947.349	94.1184	43.9611	64.9743	81.0319	86.0368	77.0533	66.0124	305.87	369.139	279.191	1547.29	998.915	1581.12	9.85071	17.9209	33.7412	68.3292	180.896
LOC100643669	364.01	208.77	587.97	2434.06	2042.72	2317.18	3745.94	3977.78	3199.67	124.804	50.1783	32.7141	526.208	47.1269	63.1539	107.779	145.381	87.5317	94.4309	64.9881	45.5049	1213.59	626.987	1416.59	26.5718	119.306	15.5211	10.4367	36.8232	29.4815	10.2396	23.673
LOC100643670	653.277	590.787	630.631	408.736	260.351	271.775	352.328	312.539	462.628	488.217	494.2	569.251	296.238	578.74	471.864	381.426	718.745	452.748	324.824	369.941	409.312	420.304	408.496	451.489	550.198	590.225	776.978	308.185	132.991	384.423	617.629	617.844
LOC100643671	19.9774	22.9739	27.9726	28.9769	43.919	25.9635	12.0032	12.004	13.0058	44.0234	102.096	103.098	4.99653	13.0185	80.1008	37.9664	42.983	40.0158	70.03	91.063	29.0055	11.9949	14.0053	12.0082	18.0267	28.0257	27.0191	10.8358	28.8726	100.231	58.4264	12.7807
LOC100643673	2916.7	2583.07	3013.05	2748.81	1716.83	2801.06	3945.05	3365.13	4171.86	4975.64	4382.13	4530.29	2168.5	4925.01	2102.65	1990.24	2795.89	2228.88	1926.82	2092.45	1801.34	3539.49	3887.46	3816.61	5147.63	5444.98	5944.2	986.057	370.366	475.354	2256.85	2103.9
LOC100643674	480.456	399.547	413.594	349.721	239.558	242.659	363.096	306.103	356.158	496.263	416.393	449.426	145.899	551.786	383.482	233.793	388.846	356.14	279.119	278.192	271.051	275.883	311.117	329.225	567.842	564.517	600.424	114.268	93.5871	177.637	1479.48	553.502
LOC100643676	3273.29	3130.45	2188.85	642.487	481.112	515.275	693.184	670.225	725.323	1119.59	913.862	874.829	439.695	857.22	622.783	1988.24	3800.5	1299.51	696.298	841.582	1582.3	536.772	741.279	786.537	896.328	1032.95	1231.87	3422.14	182.196	427.719	1009.09	776.672
LOC100643677	951.184	848.458	780.019	357.805	239.483	256.799	366.353	367.863	480.417	641.442	601.065	698.452	313.429	709.041	614.524	542.306	1043.12	668.927	427.025	451.387	570.965	356.187	355.749	391.017	783.341	836.92	888.614	535.961	133.324	279.955	627.565	781.104
LOC100643678	197.089	141.117	168.487	52.7284	195.612	34.2059	14.7743	0	7.06529	2.00106	0	0	58.8704	6.76384	38.0191	239.435	168.013	211.962	187.244	92.0962	152.265	0	1.43151	1.30862	0	2.11644	0	0.985071	14.9341	0	8.91251	0
LOC100643679	529.4	444.495	478.531	633.495	275.492	762.927	260.069	234.078	290.129	544.289	475.449	523.496	122.915	466.664	336.423	310.725	621.754	379.149	309.132	360.249	398.075	203.913	298.112	311.213	519.77	621.569	685.485	250.208	108.521	326.496	400.073	412.914
LOC100643680	59.5638	51.8851	63.6649	70.2886	43.1597	51.3994	4.32508	0	1.71649	148.84	135.786	121.5	0.857267	111.706	57.5491	33.6394	51.8666	61.7904	56.8981	65.2426	35.179	8.64419	2.16278	2.57535	201.08	101.798	174.118	2.53517	20.4982	40.7647	390.508	376.584
LOC100643681	1218.95	1163.46	825.325	127.609	111.688	90.4053	240.487	220.81	332.349	441.055	543.707	527.419	177.89	632.179	180.274	804.672	1371.08	549.813	286.378	321.228	686.515	199.29	272.657	246.335	553.169	738.5	615.242	1068.96	44.9037	36.3411	278.91	137.363
LOC100643682	0	0	0	0	0	0	1.00027	0	0	11.0058	37.0349	34.0322	0	0	0	0	0	0	1.00043	2.00138	0	0.999575	1.00038	3.00205	1.00148	2.00183	4.00283	0	0	8.93149	4.95139	2.94939
LOC100643683	1228.39	1188.88	1055.24	1215.33	858.136	898.825	930.247	940.63	1127	2281.98	2261.73	2359.69	788.883	2502.07	851.082	849.066	1245.77	931.753	760.427	989.223	697.443	856.041	1224.94	1066.87	3078.5	2627.98	3319.85	507.809	187.905	584.058	3411.41	1973.03
LOC100643684	12504.8	10214.4	8853.32	10536.6	8721.91	7624.28	5076.35	4567.53	4306.92	11998.4	11218.6	11947.3	4776.69	15458	12553.8	8836.18	9563.21	12688	15852.8	15924	5605.06	4241.2	6072.28	4623.16	10169.1	13892.7	11176.9	464.954	2458.15	5018.5	6729.93	5090.64
LOC100643685	1844.7	1660.19	1756.64	1315.86	954.223	878.325	1390.62	1315.45	1684.86	1516.46	1586.34	1625.52	1099.78	1706.71	1653.16	1127.48	1752.66	1500.18	1043.44	1118.18	1304.22	1273.35	1447.81	1490.57	1705.58	2150.56	1728.91	700.944	333.851	714.073	1888.63	2137.93
LOC100643686	1909.35	1772.46	1631.4	1272.98	961.226	1128.41	1196.32	1113.37	1453.65	2270.2	2159.25	2314.19	598.585	1778.53	1511.21	1685.51	2531	1512.91	1550.66	2330.61	1623.31	850.638	1647.62	1642.12	2022	2888.64	2790.97	722.057	147.52	801.849	1950.85	1075.54
LOC100643687	80.9083	97.8889	110.891	360.712	204.622	363.489	34.009	27.0091	33.0147	95.0504	56.0529	23.0218	24.9827	15.0214	260.327	99.9116	131.948	210.083	192.082	334.231	80.0151	27.9881	46.0173	70.0479	26.0386	19.0174	111.079	4.92536	68.6969	163.744	480.285	146.486
LOC100643688	456.483	437.503	418.589	241.807	151.72	195.725	154.041	153.051	163.073	305.162	314.296	289.274	95.9335	266.379	345.435	314.722	430.829	335.132	308.132	393.272	281.053	141.94	162.061	133.091	310.46	290.266	361.255	218.686	75.6661	233.211	392.15	387.353
LOC100643689	119.119	134.416	152.799	194.415	254.238	347.02	102.192	78.3965	123.521	349.047	196.557	256.198	38.3175	137.688	216.138	125.286	197.284	103.79	129.296	170.716	135.27	91.2184	137.852	131.571	183.169	254.118	315.349	27.2292	34.6854	349.594	57.6519	70.229
LOC100643690	235.677	173.63	123.667	96.8317	73.7943	63.009	98.4985	77.9528	100.739	216.268	207.652	204.224	53.4052	194.094	115.817	117.546	147.195	85.7687	74.9616	90.5733	97.4955	79.1099	97.1452	75.1667	238.79	195.645	250.669	176.777	36.3673	69.4495	378.064	266.087
LOC100643691	13.7933	15.1401	11.6612	7.77557	2.52157	6.30668	12.4211	2.91914	10.7801	49.2849	69.8946	64.9429	1.97134	27.8377	36.2634	12.6199	30.7745	20.2177	30.4214	25.009	13.6207	11.7094	16.5426	26.2984	44.3848	53.6509	41.7121	8.70977	2.94606	23.8164	25.0166	50.3986
LOC100643692	138.784	110.918	75.8934	12.9958	12.9815	3.99609	11.0075	10.0074	33.0289	61.0066	142.192	149.078	6.99789	45.0837	40.0334	81.9601	216.822	80.0651	68.0376	93.025	115.973	8.99237	22.9989	22.0057	39.0414	46.0227	50.0563	93.5765	1.99202	3.97124	31.6755	20.637
LOC100643693	111.873	98.8878	143.859	290.768	178.67	287.596	53.0141	104.035	105.047	172.091	76.0718	117.111	29.9792	65.0927	200.252	180.84	217.914	242.095	365.156	471.326	182.034	71.9694	92.0346	84.0574	90.1336	158.145	143.101	20.6865	37.8331	79.391	4561.22	70.7853
LOC100643694	440.905	347.579	461.547	613.789	426.787	634.132	482.128	412.138	488.217	973.517	654.618	761.722	160.888	717.872	402.727	280.96	329.869	333.202	306.694	262.95	245.046	338.856	411.155	406.278	921.366	651.755	988.385	119.205	94.0892	208.157	3379.36	499.675
LOC100643695	6.81944	3.02222	7.21934	51.3199	31.2623	43.5321	6.1615	10.0435	4.741	22.1425	11.0679	12.8417	12.4542	9.80502	18.0059	11.5568	21.4879	24.763	27.8602	31.9203	10.5918	3.09114	7.90112	6.32284	15.7273	26.3857	25.2617	3.04629	7.5309	31.6612	305.886	23.8897
LOC100643696	483.452	464.967	456.683	453.055	398.32	491.881	313.391	220.324	280.664	987.578	812.213	641.639	193.354	620.058	496.318	295.127	548.384	473.293	368.524	363.25	390.42	281.62	290.885	287.95	744.416	614.527	858.139	187.826	149.733	392.142	588.831	646.846
LOC100643697	465.633	457.947	390.765	295.197	190.039	258.633	177.208	141.578	183.181	359.086	357.977	333.854	153.301	363.773	285.983	348.557	447.37	360.131	227.938	281.67	319.565	157.301	220.016	191.615	398.877	378.431	429.845	272.701	51.2679	114.916	509.591	503.059
LOC100643698	338.616	339.615	265.739	71.9426	56.895	84.8806	77.0204	58.0194	109.049	211.112	497.469	466.442	42.9702	154.22	208.262	245.783	443.824	158.062	159.068	179.124	238.045	49.9787	66.0248	74.0506	136.202	145.133	211.149	378.267	23.8946	47.6346	301.045	327.382
LOC100643699	16.0543	18.6317	31.2316	97.4813	43.7021	76.7448	32.6128	10.7957	31.6867	91.4467	41.9593	46.2685	15.8253	31.7178	53.046	22.5206	37.2472	53.0002	68.4225	62.7417	15.8393	15.6909	25.5181	30.7621	37.3302	39.1608	76.4409	4.10026	18.6485	14.4575	76.8279	32.0541
LOC100643700	291.751	285.816	285.612	89.0386	71.8133	85.0296	144.617	159.375	157.808	161.721	146.674	180.916	84.4041	194.749	159.1	194.879	272.172	219.992	152.045	156.599	169.34	164.288	179.788	160.507	199.788	250.972	258.724	109.236	49.2879	106.949	226.517	192.077
LOC100643701	505.427	438.502	370.637	273.782	132.755	210.704	256.068	261.088	310.138	436.231	475.449	483.458	164.886	438.624	286.36	371.671	550.782	388.153	267.114	349.242	334.063	260.889	317.119	293.2	547.812	511.468	545.386	272.865	69.6925	109.163	267.375	217.271
LOC100643702	1326.33	1066.03	1446.61	1994.45	3018.88	2467.13	362.851	494.982	499.091	1053.83	1332.96	1101.04	348.688	844.917	1599.12	1635.78	2186.07	1416.16	2637.58	2396.82	1227.48	361.194	602.173	530.356	981.02	1301.74	1355.21	412.451	30.8089	135.21	1817.91	8825.81
LOC100643703	498.996	495.877	701.477	1473.58	1133.91	1905.17	624.702	504.129	532.103	1857.13	1299.03	1695.49	371.912	1345.62	2021.83	619.464	873.126	684.923	1474.18	3020.51	570.491	612.155	660.624	601.632	1800.24	1635.93	2681.92	28.6884	107.245	728.431	2177	2372.78
LOC100643704	3068.84	2687.17	2265.66	1291.55	703.54	814.911	886.359	1067.79	1373.57	2199.07	2261.88	2224.41	610.137	2079.66	1412.4	1968.9	3564.54	1696.13	1151.21	1401.16	1952.58	964.998	1263.99	1463.23	2666.72	2592.9	2837.43	2307.92	332.551	907.012	1976.97	1297.36
LOC100643705	850.037	840.047	919.099	709.434	403.256	509.284	823.218	1056.35	1324.59	770.409	784.74	899.853	390.729	811.155	1179.48	669.408	994.606	836.33	817.35	1225.85	684.129	967.588	1194.45	1405.96	998.48	1232.13	1040.74	927.937	249.897	1136.28	1110.1	1339.02
LOC100643706	732.17	682.226	639.373	491.608	325.4	446.372	428.114	369.124	418.186	733.389	742.701	774.734	232.839	742.056	705.888	602.467	789.687	481.19	596.255	713.494	468.088	398.83	486.183	442.302	797.182	993.91	1096.78	373.342	107.526	450.544	802.126	424.712
LOC100643707	46.9565	57.9449	30.9756	15.9916	14.9755	30.9301	22.0154	38.0202	41.0273	53.0421	57.0052	83.0629	14.9922	54.0893	23.0357	48.915	124.985	55.0332	28.0196	29.9952	85.943	56.0006	59.0346	45.0396	39.0651	108.007	66.0604	27.5865	0.995798	2.9778	46.5276	9.83327
LOC100643708	2857.81	2777.91	2529.8	580.753	340.296	381.674	624.69	537.764	637.882	544.607	395.556	537.435	470.285	500.134	618.28	2034.42	2613.89	1204.85	772.723	855.426	1274.69	619.438	625.25	654.317	516.667	808.854	766.102	1247.17	159.053	349.9	888.594	944.164
LOC100643709	34.9604	33.9615	57.9432	130.896	88.8361	68.9031	44.0117	34.0114	59.0263	70.0372	59.0557	41.0389	49.9653	41.0585	180.227	59.947	71.9715	51.0201	95.0407	162.112	69.013	57.9753	36.0136	78.0533	65.0965	61.0559	88.0623	0.985071	0.995607	8.93149	22.7764	117.975
LOC100643710	106.822	109.167	146.041	150.089	94.5879	126.799	123.72	70.5914	99.8474	369.351	366.921	373.938	73.8742	215.034	678.08	88.8246	199.356	247.59	233.001	321.141	159.629	82.6308	86.7301	111.977	248.099	222.059	347.66	46.4533	58.6339	77.4821	261.804	241.545
LOC100643711	120.161	71.8224	283.651	29.3864	13.1811	22.6061	16.8105	12.6087	26.2711	29.6609	32.1006	30.2125	1.04965	8.76906	71.5155	195.209	184.509	101.927	111.391	100.91	160.945	9.44937	16.8123	18.9197	19.4879	32.7115	16.9515	183.627	11.7968	44.2284	260.301	101.412
LOC100643712	219.751	171.805	222.782	399.681	227.58	275.612	226.06	191.064	243.108	321.17	379.358	385.365	160.888	390.556	182.229	111.901	166.934	190.075	136.058	181.125	141.027	170.927	239.09	217.148	493.732	430.394	492.348	82.746	17.9209	67.4824	102.989	116.009
LOC100643713	1051.99	1063.09	1307.42	2288.35	1954.54	1672.15	1806.34	1933.1	2397.42	2054.77	645.207	444.83	903.327	474.024	2828.04	1001.78	1444.37	1435.26	1638.54	1595.99	1147.13	1531.34	1747.12	2128.98	579.789	936.772	876.238	40.5922	746.508	3726.07	4404.67	4498.7
LOC100643714	193.432	185.462	359.29	672.641	418.936	535.253	338.257	865.314	683.674	1165	560.741	447.813	369.143	231.66	200.822	180.814	366.455	418.595	275.613	452.171	394.298	372.164	366.696	441.852	313.812	305.753	491.685	0.775866	51.6436	126.976	852.902	412.728
LOC100643716	328.694	331.597	365.595	148.053	126.061	94.3345	319.7	322.306	342.239	398.908	356.345	406.141	207.694	430.21	161.302	194.738	315.112	252.36	162.446	188.079	223.791	351.882	327.294	300.413	483.019	462.182	541.358	98.3853	49.5035	84.8432	110.185	103.632
LOC100643717	145.994	143.338	165.3	33.5555	32.6612	19.3472	152.793	140.678	225.028	86.0456	77.9356	85.2357	111.21	51.1784	93.2204	97.7458	173.131	196.355	113.688	131.789	105.935	166.092	138.474	246.66	57.7392	99.0293	86.6295	32.0834	65.7393	48.1574	118.58	194.115
LOC100643718	1403.8	1414.4	1299.81	952.284	635.498	863.497	539.054	693.302	880.21	1479.64	1555.86	1765.01	431.306	1593.1	1483.96	1285.94	1813.38	1160.75	1111.37	1597.93	1207.18	483.522	787.557	883.807	1526	1922.5	1810.17	1098.25	201.136	929.776	2193.7	1065.25
LOC100643719	2535.81	2181.53	2055.72	705.426	455.567	606.577	2031.91	1691.8	1781.29	1857.21	2351.4	2091.72	1657.89	2476.53	1221.49	1617.98	2414.21	1388.58	1246.45	1313.6	1283.22	2150.83	2100.67	1802.52	2396.76	3429.1	2560.1	1056.05	171.354	381.572	1763.53	1004.93
LOC100643720	310.648	343.61	321.685	1436.85	1074.02	1401.03	441.117	337.113	477.212	1190.63	864.816	967.917	259.82	802.142	1222.54	307.728	389.846	470.185	633.271	1008.7	217.041	403.828	466.175	439.3	1268.88	1345.23	1497.06	11.8209	116.486	630.166	6753.7	1335.09
LOC100643721	292.313	282.78	276.424	249.84	102.291	90.8231	90.975	65.3528	115.341	337.876	301.388	212.337	89.6077	151.373	199.879	268.305	448.971	225.738	206.062	296.39	235.168	64.0227	81.5358	85.8855	182.172	229.509	142.835	212.81	70.6735	90.8185	1340.22	429.91
LOC100643722	351.602	369.581	365.641	676.46	447.175	545.233	374.099	196.066	321.143	436.231	472.446	414.393	349.757	562.801	395.498	471.583	529.79	460.181	416.178	367.254	352.066	194.917	436.164	299.204	505.75	1109.02	469.332	184.208	77.6573	123.056	1950.85	538.755
LOC100643724	1411.4	1248.58	1179.84	501.6	431.204	408.426	412.109	381.128	532.237	524.278	610.576	598.567	305.788	630.898	521.656	876.225	1303.48	763.301	469.201	544.377	682.129	395.832	512.193	490.335	797.182	940.861	808.572	848.147	192.152	520.011	837.776	724.566
LOC100643725	489.445	461.476	495.514	395.684	186.656	320.549	539.143	516.173	563.251	619.329	503.475	388.368	291.798	439.626	255.321	288.745	416.835	398.157	250.107	241.167	314.059	595.747	545.205	474.324	615.913	482.442	531.376	200.955	66.7057	47.6346	342.636	547.603
LOC100643726	273.488	254.928	334.615	344.016	214.785	315.351	265.794	247.291	344.444	618.482	555.702	549.394	153.023	525.19	597.342	248.99	378.91	282.993	394.501	496.494	234.242	242.101	335.251	314.009	686.953	711.731	830.974	90.5504	68.6426	158.671	467.602	536.058
LOC100643727	767.765	803.342	556.869	569.971	374.384	672.141	290.456	323.348	563.988	1989.98	1450.63	1383.8	183.759	1036.86	468.999	585.071	1075.97	481.865	481.556	607.169	580.623	328.573	598.91	559.706	1640.66	1238.8	1887.43	2222.49	94.3078	729.855	4004.07	2220.51
LOC100643728	557.898	435.7	682.733	462.947	456.228	685.264	374.038	809.033	555.422	388.345	329.278	305.844	448.798	316.926	587.884	329.475	678.094	522.517	432.678	398.993	433.782	452.507	677.233	575.84	311.098	634.264	229.19	133.868	94.4356	98.7428	227.832	272.639
LOC100643729	4006.46	3415.12	4535.55	3824.95	3676.22	3685.82	4459.18	3330.12	4264.9	2372.26	2483.34	2332.21	3298.71	2944.19	9306.71	3481.92	4982.03	5314.09	7173.07	6625.58	4202.79	4056.27	4690.77	4694.21	2628.9	5100.67	2811.99	596.953	620.263	1168.04	5630.72	4664.95
LOC100643730	263.152	229.568	217.654	98.5204	77.6059	102.855	250.837	190.001	313.048	598.632	599.666	682.059	137.789	791.844	234.295	172.302	227.29	146.788	132.77	170.156	150.87	216.854	274.103	242.117	709.657	622.491	816.45	108.358	44.8023	71.4519	281.239	407.015
LOC100643731	34161.3	24565.1	53181.8	21399.9	36379.9	13960.4	17471.6	15648.2	18087	28.0149	177.167	33.0313	9904.13	877.249	26102.8	38816.7	49096.6	48848.2	74543.9	48135.3	53228	11006.3	12639.8	19605.4	1531.27	5937.44	50.0354	0	1114.08	2589.14	291.142	315.584
LOC100643733	3081.51	2863.75	3447.62	2205.24	1164.85	2043.13	7137.89	6425.15	6696.98	5589.97	4542.28	4027.82	6326.61	5169.36	2668.36	1953.27	2348.07	2383.94	2366.01	3268.26	1749.33	7731.71	6834.57	6821.66	5160.65	6818.24	6272.43	1047.13	692.942	1168.04	2084.54	2048.84
LOC100643735	1021.16	764.819	1006.07	884.382	690.14	678.984	814.814	800.873	957.334	837.062	943.222	870.528	844.48	1149.45	1350.35	831.059	1151	1003.66	1180.88	1123.99	777.722	854.252	1211.61	1052.52	858.507	1988.04	961.456	289.704	189.415	544.838	901.105	1112.27
LOC100643736	1.99774	1.99773	2.99706	0	0	0	129.034	42.0141	17.0076	33.0175	25.0236	65.0616	1.99861	13.0185	1.00126	1.99823	0	0	0	1.00069	1.00019	34.9851	26.0098	91.0622	17.0252	20.0183	294.208	0.985071	0.995607	0.992388	1.98056	1.96626
LOC100643737	4523.3	4172.48	4201.56	1057.85	1114.51	988.377	895.872	393.211	622.461	1973.38	1253.1	2242.52	972.063	3457.95	2842.2	1817.06	3176.01	2390.52	1678.34	1084.71	1823.46	650.81	944.888	709.702	1327.77	2113.59	2641.65	605.302	182.682	114.627	728.761	1093.28
LOC100643738	994.873	1021.84	896.121	425.66	234.567	261.632	295.078	513.172	617.275	819.435	909.858	1043.99	322.776	1091.55	503.634	740.345	1303.48	735.29	464.199	482.334	744.14	347.852	518.195	603.412	1017.51	1263.16	1107.78	2480.41	265.827	399.932	882.338	1267.25
LOC100643739	383.565	349.603	503.506	1556.76	1447.33	1018.57	414.11	396.133	518.231	253.134	265.25	158.15	549.619	298.425	846.064	218.806	383.848	422.166	268.115	254.176	269.051	474.798	509.192	413.282	195.289	517.474	194.137	24.6268	177.218	366.191	320.85	511.227
LOC100643740	1203.64	1295.53	1330.69	882.296	584.921	649.087	1257.33	976.327	1292.58	1384.73	1440.36	1485.41	914.366	1708.43	1301.64	979.134	1536.39	1229.48	1181.51	1322.92	946.178	1022.57	1349.51	1217.83	1549.3	2176.99	1846.31	394.029	228.99	401.917	2058.79	1369.5
LOC100643741	848.833	805.324	754.134	898.446	600.13	789.219	463.856	582.082	808.836	758.972	785.663	853.343	400.024	720.773	1372.3	980.587	1149.6	639.715	903.67	1573.81	755.783	469.391	908.837	942.716	642.577	1083.67	961.339	439.094	103.524	580.468	2026.52	1048.71
LOC100643742	3634.6	3415.44	3290.57	1218.04	688.564	1045.96	2170.97	2635.25	3115.99	1710.82	1523.84	1761.72	1076.55	1780.59	2375.53	2770.48	4282.63	2185.51	1639.91	2380.02	2647.21	2038.24	2806.13	3239.81	1474.12	2557.72	2006.5	8912.14	219.49	383.114	1567.53	921.05
LOC100643743	4798.83	4582.82	6040.34	3948.71	1923.5	3908.24	10872.1	9133.1	10608.7	7376.84	6296.52	6278.85	8465.82	7454.14	4599.64	3083.85	4497.27	4918.75	4216.03	5468.65	3488.04	12211.8	10086.6	10434	7805.22	9579.3	9795.16	980.857	922.089	886.363	2493.18	2096.79
LOC100643744	284.695	332.461	346.724	299.142	280.351	248.03	107.991	89.2131	131.368	38.9239	58.8323	70.0984	7.49823	15.7332	727.587	218.701	627.916	710.667	307.12	558.156	446.062	50.0016	70.9397	95.941	20.0389	25.4274	28.7835	87.3209	187.103	39.6019	126.46	155.562
LOC100643745	6519.41	5737.35	7601.16	8586.6	5990.78	6352.68	10670.2	10942.9	12566.8	8444.66	8176	8868.55	8925.73	10517.7	14278.8	4359.69	6845.24	6765.02	6727.14	6619.91	5477.36	9185.16	12734.4	13588.3	8982.6	14416.5	10878.8	1048.17	1320.88	3054.42	11587.5	10668.3
LOC100643747	0.998868	1.99773	0	3.99681	0	2.99579	0	0	0	0	2.00189	0	0	0	1.00126	0	1.99921	1.00039	0	0	1.00019	0	0	0	1.00148	0	1.00071	0.985071	0	5.95433	9.90279	1.96626
LOC100643748	221.671	209.329	255.695	285.208	186.37	164.851	245.921	188.495	245.17	417.182	351.534	329.455	152.103	335.326	261.474	167.061	308.95	235.344	161.168	165.1	151.254	224.032	296.08	221.025	467.122	499.448	500.76	132.957	57.321	86.3733	323.361	399.587
LOC100643749	4042.18	3862.39	4373.25	4221.02	3785.2	2902.86	1234.4	1268.51	1680.19	1322.54	1188.03	1063.96	811.187	1117.2	5347.82	3445.79	5820.93	4019.73	4470.92	4227.3	3794.96	1047.15	1315.75	1395.19	1242.45	1469.07	1341.43	4632.31	1934.31	7384.29	3585.18	4328.83
LOC100643750	979.55	936.859	997.864	639.222	555.666	498.711	616.262	544.791	665.711	854.727	881.717	886.099	388.131	871.389	1049.19	692.206	1085.18	1039.1	779.75	968.387	762.019	559.128	653.024	717.927	721.713	1010.49	953.512	491.594	563.537	1579.57	962.541	884.16
LOC100643751	1170.75	1151.77	1263.16	783.971	545.092	525.225	760.129	621.373	769.506	751.781	779.207	856.074	693.785	850.688	1043.86	769.565	1115.28	1082.56	874.858	970.711	748.858	643.691	731.274	750.172	857.921	1090.75	1004.1	357.103	156.866	393.997	1264.79	1420.42
LOC100643753	758.141	757.141	811.204	599.522	409.245	367.483	577.153	511.171	560.249	807.428	935.883	880.835	556.614	1050.5	602.758	523.537	712.718	580.229	599.257	576.399	442.083	541.77	628.236	552.377	968.435	1149.05	1206.85	270.895	144.363	367.183	1985.51	1378.35
LOC100643754	267.697	281.68	312.693	291.767	165.694	258.636	376.1	303.102	470.209	1250.66	1110.05	1378.31	132.908	1051.5	402.506	253.775	455.82	249.098	457.196	582.403	340.064	361.846	459.173	491.336	1432.12	1491.37	2072.47	142.835	41.8155	127.026	1710.21	1024.42
LOC100643756	122.91	115.706	149.443	52.1073	37.5963	63.0568	19.946	18.8392	33.2492	101.002	138.608	150.895	24.355	117.596	204.095	222.234	276.523	204.553	438.474	437.793	287.291	28.791	43.2211	34.4884	103.18	128.624	149.968	170.699	3.30885	28.065	87.3096	243.242
LOC100643757	314.643	294.666	370.637	226.819	154.715	185.739	174.046	197.066	220.098	236.125	258.244	271.257	170.881	264.376	219.276	202.821	345.863	292.115	151.065	136.094	244.046	174.926	209.079	208.142	290.43	329.301	330.233	132.985	155.315	403.902	254.502	260.529
LOC100643758	133.848	124.858	133.869	141.887	81.849	94.8666	81.0215	98.0329	95.0423	172.091	154.145	167.158	60.9577	180.257	180.227	121.892	165.934	90.0355	96.0411	161.111	103.019	78.9664	144.054	140.096	220.327	221.203	235.166	211.79	138.389	474.361	1002.16	578.08
LOC100643759	22.974	16.9807	24.9755	51.9585	37.93	55.9214	18.0048	31.0104	29.0129	258.137	218.206	335.318	1.99861	243.346	38.0479	21.9806	23.9905	5.00197	26.0111	50.0346	39.0074	25.9889	54.0203	33.0226	297.441	450.412	423.299	22.6566	6.96925	6.94671	9.90279	68.819
LOC100643760	379.753	340.722	472.659	1230.55	765.883	1001.85	299.029	260.836	298.139	904.587	663.938	510.885	234.018	640.764	672.844	391.454	439.149	568.196	613.836	619.282	366.524	304.017	291.584	346.155	711.787	634.544	770.373	64.1414	177.114	427.939	646.741	632.205
LOC100643761	792.102	714.189	917.101	628.499	498.081	444.375	780.207	688.231	788.351	799.424	1029.97	946.897	606.579	1031.47	807.015	581.485	880.651	888.35	807.346	809.56	578.109	928.605	890.335	853.583	1038.54	1490.36	1086.77	130.029	74.6705	207.409	874.416	848.44
LOC100643762	864.021	839.048	605.406	229.817	178.67	182.743	155.041	144.048	142.063	291.154	313.296	297.282	86.9397	249.355	209.263	543.519	768.696	430.169	238.102	257.178	448.085	132.943	184.069	182.124	287.426	310.284	371.262	678.714	52.7672	79.391	295.103	342.129
LOC100643764	1168.68	971.897	1023	664.47	412.239	453.362	351.093	384.129	511.227	955.507	882.833	959.91	305.788	963.371	747.941	706.375	1276.49	738.291	660.283	633.438	727.137	328.86	555.209	480.328	1141.69	1352.24	1147.81	1901.19	295.695	589.478	2001.35	1875.81
LOC100643765	627.289	519.41	644.368	1301.96	679.746	559.214	623.165	887.297	1141.51	99.0526	154.145	162.154	329.771	541.771	695.875	431.618	665.736	560.221	832.356	732.507	568.107	916.61	1038.39	1112.76	175.26	902.827	91.0644	17.7313	49.7803	155.905	617.894	224.884
LOC100643766	667.244	640.273	630.382	349.721	204.622	275.612	515.137	434.146	518.231	758.402	737.696	707.671	363.748	821.169	343.432	432.617	668.735	534.21	406.174	445.308	406.077	550.766	522.197	476.326	845.253	724.663	1000.71	267.939	268.814	737.344	593.177	460.104
LOC100643767	10.9876	16.9807	9.9902	34.9721	15.9705	55.9214	10.0027	8.00268	16.0071	70.0372	34.0321	50.0474	4.99653	25.0356	28.0353	23.9788	28.9885	30.0118	28.012	37.0256	18.0034	7.9966	16.006	28.0191	54.0802	57.0522	74.0524	0	2.98682	12.901	29.7084	7.86503
LOC100643768	3.99547	5.9932	2.99706	2.99761	0	5.99157	4.00106	1.00034	1.00045	4.00212	1.00094	7.00664	0	6.00855	5.0063	4.99558	4.99802	12.0047	10.0043	13.009	5.00094	0	0	2.00137	5.00742	6.0055	11.0078	1.97014	0.995607	4.96194	8.91251	15.7301
LOC100643769	2277.42	2129.58	1650.38	1116.11	706.696	835.825	278.074	344.115	491.219	872.463	744.703	717.68	141.902	644.918	875.101	1467.7	2454.03	1259.5	962.412	854.591	1370.26	225.904	402.151	430.294	664.986	747.685	863.611	2993.63	508.755	1537.21	2249.91	1102.09
LOC100643770	650.71	611.156	684.909	513.029	366.053	451.81	424.126	416.928	474.002	516.326	514.504	499.092	271.231	600.286	970.127	600.241	743.741	607.143	832.67	765.103	483.414	381.855	466.4	462.99	552.778	654.107	614.834	357.269	199.148	940.825	1388.22	1101.89
LOC100643771	706.2	527.401	392.615	18.9849	19.9632	26.0226	97.0257	88.0295	99.0441	161.085	174.164	190.18	40.9716	203.289	44.0554	454.598	837.668	280.11	101.043	300.208	318.395	78.9664	106.04	100.068	217.981	229.21	225.307	689.55	16.9253	19.8478	55.4696	35.3926
LOC100643772	896.639	777.416	658.946	386.743	225.233	308.495	146.31	98.4394	131.616	341.704	261.521	203.849	79.4647	238.307	271.649	669.168	939.391	378.537	276.742	326.19	425.532	108.408	140.103	116.61	253.561	276.464	252.466	833.026	77.5525	286.579	257.537	485.324
LOC100643773	421.522	408.536	339.667	141.887	85.8416	95.8652	106.028	110.037	165.073	188.1	194.183	218.207	41.9709	137.195	296.373	348.691	490.806	184.073	130.056	138.096	228.043	82.9647	92.0346	117.08	162.24	163.149	211.149	263.999	32.855	49.6194	200.036	236.934
LOC100643774	378.192	381.287	357.362	520.491	367.912	383.199	185.859	218.41	329.943	487.115	457.844	428.577	197.801	335.321	434.777	412.658	526.873	344.49	382.768	465.86	320.938	174.295	312.004	283.958	452.072	568.777	511.667	225.919	81.343	163.149	754.96	1094.24
LOC100643775	2078.64	1958.78	1021.26	397.913	435.197	226.681	1494.74	1174.77	1975.3	1687.51	1954.22	1840	1691.21	2274.24	479.845	1408.75	2333.02	915.361	506.217	659.456	1290.52	1018.18	1541.58	1563.41	2060.43	1674.53	1923.36	1282.56	21.9288	60.6028	519.478	132.722
LOC100643776	1232.6	1122.73	1244.78	976.221	818.49	652.083	621.165	614.206	771.343	879.467	893.843	930.882	424.705	829.18	965.214	902.202	1408.44	966.381	796.341	963.667	939.177	523.777	685.258	634.434	887.315	1029.94	1033.73	667.878	318.594	1069.79	1193.29	910.377
LOC100643777	8641.19	7768.19	11417.3	10033.8	4489.11	6805.72	25200.4	21338.1	19964.3	16950.1	15874.6	11074.9	12742.2	19354.5	15459.4	12706.5	8834.38	9830.1	10191.2	11508.1	6941.43	22972.4	18037	18744.8	20891.8	18480.8	17600.6	9513.32	2844.45	4978.49	10076	7732.6
LOC100643778	953.919	931.942	1000.02	967.228	625.845	756.935	766.203	647.217	848.377	1347.72	1295.97	1252.19	471.673	1189.69	1370.72	647.427	1084.57	789.311	860.368	986.683	690.13	713.696	802.302	807.552	1475.19	1534.4	1775.26	518.148	261.845	864.37	1690.41	1420.62
LOC100643779	6699.11	5386.53	9479.84	131.292	700.519	16.1119	962.368	957.438	1004.09	254.964	433.574	314.593	73.5629	515.316	1107.68	2190.52	8370.63	5205.73	2858.54	1169.12	7187.51	498.706	623.145	648.529	692.049	324.562	631.134	23.5336	27.9456	21.0154	299.716	91.2085
LOC100643780	248.718	244.722	244.76	180.856	137.746	92.8694	154.041	112.038	164.073	332.176	310.293	318.302	156.891	427.609	123.155	148.868	238.905	207.082	106.045	110.076	163.031	118.949	142.053	127.087	395.586	404.37	446.316	91.6116	42.8111	108.17	468.402	184.828
LOC100643781	97.4678	84.2196	123.23	118.264	74.5638	74.5965	10.4447	40.5204	47.893	37.9314	36.147	65.1487	14.7195	19.6677	280.401	91.1133	144.899	186.784	180.525	299.601	141.217	27.1526	42.9779	49.1327	29.1476	55.3491	65.0459	16.5525	112.59	309.765	11.0789	6.19494
LOC100643782	3.99547	2.9966	1.99804	6.99442	13.9742	13.9803	9.00239	6.00201	8.00356	20.0106	5.00472	13.0123	6.99515	6.00855	10.0126	3.99646	12.9949	15.0059	10.0043	14.0097	8.00151	5.99745	11.0041	11.0075	8.01187	15.0137	12.0085	2.95521	0	15.8782	6.93195	13.7638
LOC100643783	214.323	175.174	190.722	173.667	144.847	184.235	345.661	289.52	364.024	1053.19	964.826	1096.32	199.874	1062.48	366.322	227.659	253.504	186.07	272.52	370.587	146.8	319.542	296.7	302.511	1120.78	973.307	1330.63	22.0384	22.9069	48.9121	211.155	210.576
LOC100643784	398.938	343.472	429.556	383.608	331.862	267.674	273.731	237.861	331.734	320.833	265.697	297.057	224.959	335.856	421.103	252.781	448.682	353.839	328.419	386.591	255.306	242.842	309.314	293.988	350.976	456.299	381.363	213.586	130.593	504.13	671.751	755.431
LOC100643785	1.99774	0	0.99902	112.91	42.9208	133.812	236.063	121.041	152.068	273.145	3100.93	5715.42	1040.28	6043.6	4.00504	2.99735	0.999604	4.00158	0	0	1.00019	565.759	501.189	548.375	7260.76	14322.1	10985.8	0.985071	0	0.992388	4.95139	2.94939
LOC100643786	636.891	629.882	589.048	477.656	281.732	343.833	394.327	442.08	595.15	757.484	770.332	766.951	382.053	778.094	717.42	548.362	806.624	539.618	475.608	550.763	530.343	338.638	601.144	588.742	957.987	1061.71	1018.76	917.102	210.073	547.798	1383.63	1151.24
LOC100643787	543.683	459.682	621.411	446.368	282.903	273.037	467.081	407.503	462.562	376.785	377.427	412.217	438.655	414.595	728.001	379.972	552.855	566.457	495.194	416.092	420.458	411.824	535.217	464.404	388.003	635.841	443.582	91.0297	97.0059	161.419	411.236	814.983
LOC100643788	429.513	394.552	501.508	501.6	215.602	180.746	472.125	722.242	851.379	67.0356	90.085	37.0351	248.827	52.0741	162.204	283.749	607.759	494.195	544.233	829.574	364.069	550.766	535.201	660.451	87.1291	246.225	43.0304	16.7462	83.631	223.287	296.093	720.633
LOC100643789	392.555	343.61	368.638	242.806	156.711	147.792	114.03	130.044	132.059	170.09	150.142	122.116	82.9425	133.19	125.157	268.762	332.868	276.109	151.065	159.11	194.037	139.94	150.056	141.096	144.214	163.149	155.11	160.567	169.253	228.249	286.191	383.42
LOC100643790	55.0404	55.0403	99.3563	436.442	237.444	588.269	16.1319	37.0244	29.5805	602.418	170.765	365.906	56.4075	425.3	142.64	55.054	112.849	154.953	114.286	153.319	64.5274	36.2717	24.2006	30.9313	362.657	151.108	447.859	2.64781	64.2271	263.366	1300.53	1827.92
[truncated: 10,153 more rows]
